# Supplementary material for: Integrated digital pathology and transcriptome analysis identifies molecular mediators of T-cell exclusion in ovarian cancer
Source: Nat Commun. 2020 Nov 4;11:5583. doi: 10.1038/s41467-020-19408-2 (PMC7642433; doi:10.1038/s41467-020-19408-2)
Supplement: Supplementary file 4 — Supplementary Data 1 [file 41467_2020_19408_MOESM4_ESM.xlsx]

## Sheet: Supplementary Data 1
Supplementary Data 1. Genes associated with R and/or Theta
entrez	Percent_IncMSE_R	Percent_IncMSE_theta	IncNodePurity_R	IncNodePurity_theta	impSD_R	impSD_theta	mean_mse	mean_rsq	Genesymbol	Threshold	Threshold.genes	Specific_genes	Cluster name
54	53.4448	8.50355	132.572	65.9049	0.0115311	0.00690897	0.794644	0.203458	ACP5	Significant	ACP5	Not_specific	N/A
8728	53.566	2.58188	122.542	65.1308	0.00968864	0.00703106	0.788806	0.161458	ADAM19	Significant	ADAM19	Not_specific	N/A
140	62.6392	-1.16922	136.744	56.508	0.0102114	0.00653633	0.810886	0.159236	ADORA3	Significant	ADORA3	Not_specific	N/A
154	51.2771	9.40383	124.509	71.4163	0.0106998	0.0076829	0.825367	0.1586	ADRB2	Significant	ADRB2	Not_specific	N/A
55821	60.5016	-0.176071	127.881	60.6991	0.00926729	0.00606556	0.7596	0.18683	ALLC	Significant	ALLC	Not_specific	N/A
54518	49.7957	-0.518839	149.419	51.0892	0.0115872	0.00761779	0.836972	0.168161	APBB1IP	Significant	APBB1IP	Not_specific	N/A
164668	69.1482	-6.53408	150.404	55.6648	0.0111065	0.00663028	0.800213	0.225746	APOBEC3H	Significant	APOBEC3H	Not_specific	N/A
348	55.326	-1.81077	139.456	63.3983	0.0107059	0.00661612	0.835033	0.177648	APOE	Significant	APOE	Not_specific	N/A
409	53.9978	0.623734	140.145	54.5706	0.011468	0.00758972	0.797042	0.177713	ARRB2	Significant	ARRB2	Not_specific	N/A
26033	44.5212	1.18111	113.475	67.1087	0.00939263	0.00662508	0.79777	0.124643	ATRNL1	Significant	ATRNL1	Not_specific	N/A
25805	46.9085	7.6637	119.014	67.6719	0.0102614	0.00669995	0.837777	0.110701	BAMBI	Significant	BAMBI	Not_specific	N/A
597	48.0588	4.58031	118.393	67.1536	0.00985498	0.00751486	0.820213	0.127961	BCL2A1	Significant	BCL2A1	Not_specific	N/A
8419	66.7395	1.23129	152.832	46.5536	0.0112192	0.00625403	0.75483	0.228872	BFSP2	Significant	BFSP2	Not_specific	N/A
717	65.8168	0.824222	140.801	59.7116	0.0110982	0.00623177	0.72482	0.267712	C2	Significant	C2	Not_specific	N/A
84290	18.8747	9.1258	88.2399	75.8661	0.00883148	0.00804038	0.813324	0.0205371	CAPNS2	Significant	CAPNS2	Not_specific	N/A
114769	52.1399	0.23648	131.237	68.7729	0.0111618	0.00728588	0.828172	0.170754	CARD16	Significant	CARD16	Not_specific	N/A
846	39.4416	4.0536	106.867	65.7352	0.00922662	0.00659133	0.782912	0.0854255	CASR	Significant	CASR	Not_specific	N/A
55013	68.4373	2.43874	141.817	50.7011	0.00976896	0.0060161	0.741755	0.22541	CCDC109B	Significant	CCDC109B	Not_specific	N/A
91409	43.2494	-3.13761	115.629	61.9598	0.00961267	0.00700143	0.834645	0.0691236	CCDC74B	Significant	CCDC74B	Not_specific	N/A
283234	52.3443	7.01203	131.106	58.3452	0.0109506	0.00631295	0.779272	0.18401	CCDC88B	Significant	CCDC88B	Not_specific	N/A
6356	54.7142	8.89251	119.793	61.39	0.00942524	0.00652414	0.73184	0.191686	CCL11	Significant	CCL11	Not_specific	N/A
83605	42.1875	5.24599	117.438	74.4922	0.00998134	0.00820861	0.840959	0.127844	CCM2	Significant	CCM2	Not_specific	N/A
1230	69.2796	-0.459698	145.003	52.3049	0.0109606	0.00554695	0.699065	0.279134	CCR1	Significant	CCR1	Not_specific	N/A
9034	55.6218	-0.647991	141.259	53.4377	0.0108689	0.00590076	0.778002	0.18923	CCRL2	Significant	CCRL2	Not_specific	N/A
9332	61.0871	-1.01821	153.057	61.3833	0.0116392	0.00714846	0.829349	0.219568	CD163	Significant	CD163	Not_specific	N/A
940	64.9711	2.67748	150.486	65.4469	0.0118669	0.00673426	0.817138	0.232627	CD28	Significant	CD28	Not_specific	N/A
11314	62.8324	2.3412	139.093	56.2287	0.0108444	0.00631421	0.761322	0.219642	CD300A	Significant	CD300A	Not_specific	N/A
10871	61.4099	-2.75309	133.183	52.7178	0.00977349	0.00582731	0.754662	0.18872	CD300C	Significant	CD300C	Not_specific	N/A
945	62.842	-4.61226	148.527	52.4245	0.0115532	0.00630985	0.78239	0.217305	CD33	Significant	CD33	Not_specific	N/A
968	57.8443	-2.67166	150.694	54.9506	0.010687	0.00677027	0.818462	0.199028	CD68	Significant	CD68	Not_specific	N/A
969	55.9894	-3.90915	126.42	55.4578	0.0098271	0.00629176	0.82344	0.094969	CD69	Significant	CD69	Not_specific	N/A
971	59.4134	5.70045	136.12	57.176	0.0104297	0.00668809	0.756335	0.208679	CD72	Significant	CD72	Not_specific	N/A
974	51.8717	5.93472	122.489	64.2479	0.0104122	0.00670763	0.774985	0.167585	CD79B	Significant	CD79B	Not_specific	N/A
160364	64.9358	-5.93459	147.147	56.7606	0.0108922	0.00652329	0.794164	0.216575	CLEC12A	Significant	CLEC12A	Not_specific	N/A
1240	69.3609	0.94835	151.128	53.2002	0.0109761	0.00566248	0.733742	0.273692	CMKLR1	Significant	CMKLR1	Not_specific	N/A
129607	59.4841	4.1243	126.785	63.5047	0.0102558	0.00658696	0.776551	0.184633	CMPK2	Significant	CMPK2	Not_specific	N/A
78989	55.9773	3.75118	130.763	62.1644	0.00971556	0.00689567	0.792414	0.174625	COLEC11	Significant	COLEC11	Not_specific	N/A
1436	62.5478	-4.46528	155.552	56.2615	0.0122515	0.00634742	0.808992	0.226507	CSF1R	Significant	CSF1R	Not_specific	N/A
158830	61.3141	-7.40886	130.023	54.1959	0.0104987	0.00606038	0.724892	0.207764	CXorf65	Significant	CXorf65	Not_specific	N/A
124637	1.98376	1.85344	64.3849	65.9283	0.00746792	0.00712534	0.767178	-0.131456	CYB5D1	Significant	CYB5D1	Not_specific	N/A
10800	58.7624	2.52583	143.307	64.8558	0.0102913	0.0070191	0.82493	0.199684	CYSLTR1	Significant	CYSLTR1	Not_specific	N/A
27071	54.3465	7.74891	128.608	65.0059	0.0104771	0.00720022	0.820723	0.1546	DAPP1	Significant	DAPP1	Not_specific	N/A
50619	54.9117	4.08799	123.377	60.2628	0.00937388	0.00619779	0.76636	0.167046	DEF6	Significant	DEF6	Not_specific	N/A
85479	49.3146	1.76395	133.089	66.946	0.0106829	0.00746148	0.817652	0.1836	DNAJC5B	Significant	DNAJC5B	Not_specific	N/A
196403	31.8372	3.4694	101.468	69.7213	0.00967154	0.00807803	0.838385	0.0384157	DTX3	Significant	DTX3	Not_specific	N/A
1908	63.6404	1.01726	127.181	61.9046	0.00910621	0.00585677	0.721867	0.229727	EDN3	Significant	EDN3	Not_specific	N/A
79825	47.5801	5.72279	120.757	68.1344	0.00940491	0.00798767	0.824717	0.133571	EFCC1	Significant	EFCC1	Not_specific	N/A
133418	54.7572	-1.42517	133.508	58.0172	0.0106678	0.00656133	0.793678	0.165363	EMB	Significant	EMB	Not_specific	N/A
94240	63.7756	-3.56427	138.869	53.8321	0.0102589	0.00574158	0.761239	0.207863	EPSTI1	Significant	EPSTI1	Not_specific	N/A
54491	59.7207	1.91648	129.427	58.7801	0.00952239	0.00651155	0.781258	0.168764	FAM105A	Significant	FAM105A	Not_specific	N/A
26071	-5.74124	3.63743	64.2548	70.1783	0.00687663	0.00750886	0.816491	-0.161162	FAM127B	Significant	FAM127B	Not_specific	N/A
286336	58.0591	-3.02701	145.832	59.2936	0.0109789	0.0075306	0.823125	0.203225	FAM78A	Significant	FAM78A	Not_specific	N/A
2212	67.9937	0.761876	147.081	55.6418	0.011699	0.00626797	0.730479	0.268421	FCGR2A	Significant	FCGR2A	Not_specific	N/A
2213	66.5195	-0.953184	147.299	53.5271	0.0118215	0.00639005	0.717406	0.278178	FCGR2B	Significant	FCGR2B	Not_specific	N/A
338557	54.2939	7.26251	122.862	66.2397	0.00981909	0.00688076	0.773606	0.1845	FFAR4	Significant	FFAR4	Not_specific	N/A
2264	43.9382	3.36429	112.793	66.2317	0.00937752	0.00730979	0.831886	0.0871197	FGFR4	Significant	FGFR4	Not_specific	N/A
2268	58.2001	1.79968	132.153	56.9159	0.0103164	0.00610206	0.765334	0.184962	FGR	Significant	FGR	Not_specific	N/A
2323	57.2642	3.94008	114.105	65.1635	0.00885226	0.00660814	0.768283	0.142787	FLT3LG	Significant	FLT3LG	Not_specific	N/A
752	56.5521	1.60288	133.506	60.1042	0.0106997	0.00712797	0.758995	0.218676	FMNL1	Significant	FMNL1	Not_specific	N/A
2342	12.2814	4.23959	79.1036	62.8449	0.00764608	0.00706303	0.819653	-0.115778	FNTB	Significant	FNTB	Not_specific	N/A
50943	41.9569	2.40431	125.595	60.9087	0.0102966	0.00794758	0.836016	0.122633	FOXP3	Significant	FOXP3	Not_specific	N/A
341640	43.4669	9.18667	116.167	72.0934	0.0106036	0.00773214	0.83575	0.118326	FREM2	Significant	FREM2	Not_specific	N/A
170575	56.2612	-2.95005	138.636	57.0786	0.0104149	0.00667192	0.779856	0.206428	GIMAP1	Significant	GIMAP1	Not_specific	N/A
155038	63.7633	1.65517	152.518	63.218	0.0115338	0.00691407	0.816471	0.236715	GIMAP8	Significant	GIMAP8	Not_specific	N/A
2793	59.3762	1.2329	144.175	54.8057	0.0102728	0.00692083	0.805502	0.183148	GNGT2	Significant	GNGT2	Not_specific	N/A
10578	57.5296	6.83042	121.064	59.6891	0.00955017	0.0063661	0.714665	0.198826	GNLY	Significant	GNLY	Not_specific	N/A
2877	10.2967	3.19853	71.8466	63.9118	0.00981338	0.00975332	0.785322	-0.0949748	GPX2	Significant	GPX2	Not_specific	N/A
3055	55.1329	0.237572	154.671	54.675	0.0128672	0.00703127	0.828521	0.199653	HCK	Significant	HCK	Not_specific	N/A
8330	12.3449	5.52676	76.7344	70.7533	0.00775935	0.00773899	0.838829	-0.107556	HIST1H2AK	Significant	HIST1H2AK	Not_specific	N/A
3101	67.4799	-2.33938	145.132	53.6919	0.0104276	0.00579131	0.771211	0.222026	HK3	Significant	HK3	Not_specific	N/A
3120	53.1165	-1.98562	142.447	59.8921	0.0113222	0.0067185	0.830824	0.169342	HLA-DQB2	Significant	HLA-DQB2	Not_specific	N/A
203100	56.2378	-0.669165	143.994	56.6256	0.0108725	0.0065605	0.807651	0.190995	HTRA4	Significant	HTRA4	Not_specific	N/A
3383	52.4777	4.5549	131.391	59.8887	0.0106366	0.00678895	0.798467	0.163945	ICAM1	Significant	ICAM1	Not_specific	N/A
10437	53.9387	4.92816	135.882	58.5345	0.010903	0.00695857	0.782165	0.194546	IFI30	Significant	IFI30	Not_specific	N/A
3437	52.4364	3.24532	117.326	64.5345	0.009993	0.00715419	0.815237	0.111328	IFIT3	Significant	IFIT3	Not_specific	N/A
79713	50.0734	1.9879	126.289	62.7278	0.0103372	0.00651932	0.801617	0.157737	IGFLR1	Significant	IGFLR1	Not_specific	N/A
22806	62.0338	1.94207	130.453	57.0884	0.0101699	0.00741473	0.753461	0.198899	IKZF3	Significant	IKZF3	Not_specific	N/A
3600	53.8813	4.53756	130.348	70.1504	0.0101003	0.0078415	0.82481	0.174635	IL15	Significant	IL15	Not_specific	N/A
11009	58.3011	6.67258	131.853	67.4642	0.0102013	0.00696905	0.829364	0.165453	IL24	Significant	IL24	Not_specific	N/A
3559	66.0118	-0.0570266	148.847	53.3559	0.0104568	0.00596728	0.757592	0.237615	IL2RA	Significant	IL2RA	Not_specific	N/A
3394	65.2876	3.65624	134.906	54.9214	0.0113508	0.00644232	0.675223	0.276858	IRF8	Significant	IRF8	Not_specific	N/A
84541	50.8517	1.22838	115.636	57.7676	0.0097576	0.00624958	0.741937	0.151183	KBTBD8	Significant	KBTBD8	Not_specific	N/A
55220	40.2663	1.6543	110.463	69.7372	0.0088064	0.00698038	0.835874	0.0794079	KLHDC8A	Significant	KLHDC8A	Not_specific	N/A
3821	50.8189	6.6773	119.194	63.887	0.00979657	0.00705305	0.736613	0.187469	KLRC1	Significant	KLRC1	Not_specific	N/A
3823	47.4555	6.76366	124.679	73.4035	0.0101179	0.00796746	0.810168	0.176251	KLRC3	Significant	KLRC3	Not_specific	N/A
3824	46.4489	9.76558	134.292	67.7877	0.0116522	0.0084571	0.825104	0.179981	KLRD1	Significant	KLRD1	Not_specific	N/A
3858	-0.506778	0.821229	57.5103	62.3426	0.00666025	0.00683015	0.740114	-0.160884	KRT10	Significant	KRT10	Not_specific	N/A
3902	56.9791	7.77951	133.936	61.2396	0.0110631	0.00697746	0.76485	0.217328	LAG3	Significant	LAG3	Not_specific	N/A
27074	54.3229	8.5637	129.381	66.9156	0.011388	0.00772397	0.786589	0.196716	LAMP3	Significant	LAMP3	Not_specific	N/A
7462	67.409	0.610159	132.256	52.1779	0.0101987	0.0063611	0.714601	0.217822	LAT2	Significant	LAT2	Not_specific	N/A
3936	61.8714	-0.281507	142.14	57.8417	0.0122897	0.00707903	0.72826	0.265906	LCP1	Significant	LCP1	Not_specific	N/A
3960	7.9802	-0.745657	65.9899	64.6042	0.00851291	0.00801523	0.818654	-0.151962	LGALS4	Significant	LGALS4	Not_specific	N/A
23547	62.1642	-3.34769	141.045	60.5078	0.0109213	0.00700484	0.820612	0.184041	LILRA4	Significant	LILRA4	Not_specific	N/A
10288	66.2882	0.485892	127.91	47.747	0.0100349	0.00549424	0.65099	0.25178	LILRB3	Significant	LILRB3	Not_specific	N/A
80774	46.065	9.94201	117.545	69.5451	0.0101249	0.00726672	0.818595	0.134047	LIMD2	Significant	LIMD2	Not_specific	N/A
126364	58.1126	-7.45389	147.369	54.4465	0.0113194	0.00607951	0.817885	0.186127	LRRC25	Significant	LRRC25	Not_specific	N/A
4050	53.3875	3.17434	138.952	56.1991	0.0112506	0.00738785	0.819418	0.165179	LTB	Significant	LTB	Not_specific	N/A
9935	48.4626	5.8278	122.433	67.8759	0.0104633	0.00705222	0.831886	0.128437	MAFB	Significant	MAFB	Not_specific	N/A
11184	45.9637	6.32221	124.954	65.7408	0.0103181	0.00746574	0.821909	0.143981	MAP4K1	Significant	MAP4K1	Not_specific	N/A
255231	52.3105	2.35981	127.929	52.8728	0.010095	0.00699848	0.775639	0.148856	MCOLN2	Significant	MCOLN2	Not_specific	N/A
4210	32.1091	6.84879	109.844	71.1566	0.010142	0.00866852	0.829205	0.0928337	MEFV	Significant	MEFV	Not_specific	N/A
197259	67.5795	3.48482	146.964	59.4661	0.0111238	0.00704144	0.75732	0.254376	MLKL	Significant	MLKL	Not_specific	N/A
4318	58.3993	5.80813	136.93	62.927	0.0104331	0.00708371	0.819407	0.179108	MMP9	Significant	MMP9	Not_specific	N/A
10200	-6.28102	-3.63692	61.676	64.2853	0.00668202	0.00688039	0.789183	-0.211926	MPHOSPH6	Significant	MPHOSPH6	Not_specific	N/A
136647	5.35962	1.85714	56.0972	64.1914	0.00607268	0.00615219	0.694599	-0.12538	MPLKIP	Significant	MPLKIP	Not_specific	N/A
84689	47.6007	-0.345612	129.383	62.8764	0.0105027	0.00656867	0.838595	0.133236	MS4A14	Significant	MS4A14	Not_specific	N/A
58475	66.7304	0.565285	145.11	58.0334	0.0105242	0.00597965	0.782137	0.221007	MS4A7	Significant	MS4A7	Not_specific	N/A
10797	41.1092	6.17891	104.458	71.9659	0.00884512	0.00785181	0.835233	0.0697608	MTHFD2	Significant	MTHFD2	Not_specific	N/A
4640	3.01149	7.46213	58.6575	66.5387	0.00951171	0.00902866	0.769568	-0.110749	MYO1A	Significant	MYO1A	Not_specific	N/A
4542	46.2802	7.46991	125.751	71.0917	0.0112807	0.00783943	0.840916	0.159088	MYO1F	Significant	MYO1F	Not_specific	N/A
4688	66.6063	2.49651	146.769	52.3128	0.0107841	0.00609631	0.715981	0.268263	NCF2	Significant	NCF2	Not_specific	N/A
9437	57.652	6.16754	139.151	59.4031	0.0108628	0.00730079	0.767012	0.210289	NCR1	Significant	NCR1	Not_specific	N/A
4867	35.8742	0.34243	111.424	59.3124	0.00970699	0.00678509	0.811853	0.0565045	NPHP1	Significant	NPHP1	Not_specific	N/A
2908	43.6019	-5.22815	127.471	60.5782	0.0108778	0.00721305	0.828979	0.117726	NR3C1	Significant	NR3C1	Not_specific	N/A
4938	52.7406	4.053	119.475	58.8713	0.0099179	0.00636441	0.78592	0.123817	OAS1	Significant	OAS1	Not_specific	N/A
4939	54.9367	2.34612	124.16	62.9085	0.0103382	0.00728538	0.810439	0.131509	OAS2	Significant	OAS2	Not_specific	N/A
8638	63.6381	-0.313767	130.453	60.4666	0.0102489	0.0064415	0.796636	0.164043	OASL	Significant	OASL	Not_specific	N/A
4973	55.2724	-2.85349	127.318	52.6043	0.00973285	0.00573475	0.754476	0.161007	OLR1	Significant	OLR1	Not_specific	N/A
152559	-1.44138	-0.439291	70.4324	68.4113	0.00789659	0.00777468	0.816945	-0.132994	PAQR3	Significant	PAQR3	Not_specific	N/A
83666	55.056	9.19356	127.696	68.7488	0.010677	0.00737669	0.835319	0.150137	PARP9	Significant	PARP9	Not_specific	N/A
5079	48.6736	-1.40113	124.092	68.1383	0.0108567	0.00754933	0.830725	0.142556	PAX5	Significant	PAX5	Not_specific	N/A
5046	46.3677	4.00919	113.386	68.5466	0.00856123	0.00709001	0.827843	0.0975185	PCSK6	Significant	PCSK6	Not_specific	N/A
5142	55.7966	2.94358	131.758	57.723	0.0102646	0.00655977	0.798752	0.149999	PDE4B	Significant	PDE4B	Not_specific	N/A
11040	58.1335	9.27554	140.523	59.4071	0.0114511	0.00688791	0.735353	0.265492	PIM2	Significant	PIM2	Not_specific	N/A
80301	50.0064	-1.21913	124.854	62.5629	0.0101993	0.00721707	0.838359	0.114782	PLEKHO2	Significant	PLEKHO2	Not_specific	N/A
57047	3.24328	6.58658	71.512	71.819	0.00775659	0.00743351	0.840231	-0.125396	PLSCR2	Significant	PLSCR2	Not_specific	N/A
26051	55.0159	2.73947	133.517	68.8681	0.01127	0.00724649	0.830941	0.174073	PPP1R16B	Significant	PPP1R16B	Not_specific	N/A
639	55.8895	7.32029	131.428	68.8061	0.0108757	0.00734607	0.801329	0.194604	PRDM1	Significant	PRDM1	Not_specific	N/A
5579	61.8078	0.61779	150.41	60.7357	0.0124477	0.00840794	0.833917	0.20442	PRKCB	Significant	PRKCB	Not_specific	N/A
5727	36.8952	7.65485	117.304	74.1624	0.00994627	0.00851564	0.81773	0.143368	PTCH1	Significant	PTCH1	Not_specific	N/A
5791	45.6337	3.75023	109.954	62.9429	0.00963413	0.00720869	0.769419	0.113767	PTPRE	Significant	PTPRE	Not_specific	N/A
5768	26.8572	7.94965	103.238	65.04	0.0103309	0.00862666	0.838541	0.0338518	QSOX1	Significant	QSOX1	Not_specific	N/A
5880	67.6459	2.94719	148.394	60.1004	0.0119392	0.00634705	0.70143	0.315663	RAC2	Significant	RAC2	Not_specific	N/A
5920	57.17	9.56822	129.771	74.0063	0.0105998	0.00772069	0.812594	0.195285	RARRES3	Significant	RARRES3	Not_specific	N/A
84957	34.7774	3.67619	108.388	67.1121	0.00977632	0.00750503	0.836106	0.058386	RELT	Significant	RELT	Not_specific	N/A
5996	64.1265	-1.38379	136.184	58.8893	0.0113773	0.00643464	0.710601	0.265598	RGS1	Significant	RGS1	Not_specific	N/A
23433	22.9055	9.61674	83.484	64.3301	0.00803686	0.0066746	0.768091	-0.0164335	RHOQ	Significant	RHOQ	Not_specific	N/A
115992	41.5152	2.04143	107.273	60.6414	0.00872303	0.00646097	0.76152	0.0959271	RNF166	Significant	RNF166	Not_specific	N/A
6171	6.19726	-3.95861	76.1362	60.3372	0.00776219	0.00703509	0.812595	-0.147144	RPL41	Significant	RPL41	Not_specific	N/A
91543	63.1611	3.81224	125.585	57.8272	0.0104637	0.0063435	0.750158	0.179051	RSAD2	Significant	RSAD2	Not_specific	N/A
10993	39.0107	2.2201	110.542	65.6874	0.00970409	0.00752932	0.801248	0.0962229	SDS	Significant	SDS	Not_specific	N/A
57715	42.3825	4.91818	106.8	62.8675	0.00952182	0.00657368	0.798554	0.07313	SEMA4G	Significant	SEMA4G	Not_specific	N/A
1731	55.6402	-0.686185	140.537	61.1768	0.0112781	0.006787	0.831131	0.18428	SEPT1	Significant	SEPT1	Not_specific	N/A
10110	38.3907	0.294457	118.494	59.8085	0.0102877	0.00736676	0.822238	0.0945768	SGK2	Significant	SGK2	Not_specific	N/A
54557	13.2041	4.27696	81.6403	67.1734	0.00796173	0.0076736	0.79655	-0.052957	SGTB	Significant	SGTB	Not_specific	N/A
9047	39.4442	-0.795311	119.872	60.223	0.00972799	0.00722479	0.837031	0.0766732	SH2D2A	Significant	SH2D2A	Not_specific	N/A
388336	21.2685	0.453621	84.5047	66.1722	0.00879437	0.0071065	0.781813	-0.0104404	SHISA6	Significant	SHISA6	Not_specific	N/A
27036	47.1005	-3.34717	133.297	55.7648	0.0119694	0.00659768	0.801258	0.145121	SIGLEC7	Significant	SIGLEC7	Not_specific	N/A
27180	58.6234	-0.671499	132.985	56.5343	0.0120798	0.00717706	0.747552	0.202284	SIGLEC9	Significant	SIGLEC9	Not_specific	N/A
284759	44.7976	9.69705	125.464	56.2038	0.0111748	0.00845102	0.757646	0.175294	SIRPB2	Significant	SIRPB2	Not_specific	N/A
6519	30.7472	4.38991	106.848	62.2722	0.0109137	0.00800314	0.816592	0.0569982	SLC3A1	Significant	SLC3A1	Not_specific	N/A
11309	60.2943	4.01881	145.445	62.9942	0.0115105	0.00714368	0.83844	0.195182	SLCO2B1	Significant	SLCO2B1	Not_specific	N/A
219537	54.641	-0.174825	122.148	62.0516	0.00934779	0.00664479	0.809792	0.119297	SMTNL1	Significant	SMTNL1	Not_specific	N/A
7903	65.3534	-2.55649	145.763	60.5085	0.0113135	0.00662695	0.815924	0.19616	ST8SIA4	Significant	ST8SIA4	Not_specific	N/A
6793	46.8951	5.51269	121.849	70.2775	0.0110576	0.00827579	0.829698	0.139402	STK10	Significant	STK10	Not_specific	N/A
6789	50.5744	7.55461	121.397	70.4946	0.0108416	0.00806427	0.821363	0.168495	STK4	Significant	STK4	Not_specific	N/A
8676	36.4195	3.28973	130.564	50.0663	0.0108513	0.0079391	0.828343	0.0891513	STX11	Significant	STX11	Not_specific	N/A
23213	47.1814	2.5302	122.441	66.7628	0.00999679	0.00643063	0.786641	0.164794	SULF1	Significant	SULF1	Not_specific	N/A
27233	36.1335	-2.71233	108.527	58.0884	0.00955792	0.0065429	0.824973	0.0246318	SULT1C4	Significant	SULT1C4	Not_specific	N/A
81793	65.7595	1.41159	139.567	62.6214	0.0106392	0.00650767	0.770254	0.227928	TLR10	Significant	TLR10	Not_specific	N/A
7097	66.3824	0.239902	143.684	60.7802	0.0112694	0.00639013	0.778167	0.236712	TLR2	Significant	TLR2	Not_specific	N/A
23495	68.2079	1.31645	137.881	59.6264	0.0102728	0.00579235	0.722788	0.260132	TNFRSF13B	Significant	TNFRSF13B	Not_specific	N/A
7133	46.4373	6.06602	127.712	67.6838	0.0107814	0.00721947	0.825736	0.161889	TNFRSF1B	Significant	TNFRSF1B	Not_specific	N/A
7226	47.8536	-0.568138	123.433	62.8376	0.00966128	0.00682574	0.831573	0.115252	TRPM2	Significant	TRPM2	Not_specific	N/A
164118	49.0151	7.90988	120.616	68.5567	0.0104086	0.00776122	0.801129	0.155662	TTC24	Significant	TTC24	Not_specific	N/A
10537	56.0648	9.03488	126.762	71.0579	0.0112868	0.00758485	0.794053	0.18173	UBD	Significant	UBD	Not_specific	N/A
9246	60.3656	3.16236	131.889	62.4669	0.0107364	0.00656513	0.800861	0.170167	UBE2L6	Significant	UBE2L6	Not_specific	N/A
7454	55.1832	1.1379	122.426	48.0961	0.00975088	0.00587417	0.694433	0.190675	WAS	Significant	WAS	Not_specific	N/A
58189	34.8016	6.74555	109.373	72.5924	0.0102501	0.00802904	0.841769	0.0882544	WFDC1	Significant	WFDC1	Not_specific	N/A
7474	32.244	2.88838	102.684	67.6552	0.00899614	0.00686551	0.828884	0.0344759	WNT5A	Significant	WNT5A	Not_specific	N/A
7727	14.4053	2.11399	73.1877	62.4517	0.00753585	0.00666465	0.743107	-0.0723276	ZNF174	Significant	ZNF174	Not_specific	N/A
137209	5.92955	1.98041	72.195	64.0959	0.00758099	0.00687209	0.833611	-0.178021	ZNF572	Significant	ZNF572	Not_specific	N/A
7634	59.8277	-1.2446	127.661	56.2334	0.00983486	0.0066868	0.72073	0.215485	ZNF80	Significant	ZNF80	Not_specific	N/A
100129083	61.9378	3.63712	136.555	57.189	0.0107514	0.00649874	0.727338	0.254173		Significant		Not_specific	N/A
102724536	53.1703	9.89197	127.434	72.7879	0.0106932	0.00822209	0.750864	0.247401		Significant		Not_specific	N/A
100129697	54.765	9.39237	129.048	65.9474	0.0104281	0.00770113	0.782624	0.198366		Significant		Not_specific	N/A
101930405	64.4193	3.42382	134.786	62.2527	0.0101851	0.00649088	0.787647	0.197527		Significant		Not_specific	N/A
51225	85.5804	3.24299	152.28	51.247	0.0104528	0.00563358	0.659285	0.343965	ABI3	Significant	ABI3	R_specific	Cytotoxic effector functions
9447	89.1842	-4.59938	143.076	44.4333	0.00966916	0.00507142	0.594852	0.357145	AIM2	Significant	AIM2	R_specific	Cytotoxic effector functions
241	77.8276	4.47915	141.823	52.4912	0.0105928	0.00547892	0.655846	0.314547	ALOX5AP	Significant	ALOX5AP	R_specific	Cytotoxic effector functions
91526	72.5088	0.725649	140.488	51.9542	0.0109045	0.00611284	0.690148	0.274751	ANKRD44	Significant	ANKRD44	R_specific	Immune response
257106	92.9725	-0.0933443	156.751	42.7618	0.0104183	0.00451439	0.602332	0.38653	ARHGAP30	Significant	ARHGAP30	R_specific	Cytotoxic effector functions
397	85.1034	3.17425	165.108	47.3475	0.0114844	0.00585265	0.680527	0.340353	ARHGDIB	Significant	ARHGDIB	R_specific	Cytotoxic effector functions
64919	75.2095	-3.29278	150.929	47.5091	0.0106817	0.00577331	0.683048	0.299178	BCL11B	Significant	BCL11B	R_specific	Cytotoxic effector functions
128346	90.916	3.89621	145.847	38.8179	0.0102119	0.00421083	0.520741	0.418947	C1orf162	Significant	C1orf162	R_specific	Cytotoxic effector functions
712	80.2453	1.16896	163.171	48.4131	0.0115893	0.00566565	0.658747	0.361266	C1QA	Significant	C1QA	R_specific	Cytotoxic effector functions
713	92.8067	0.477901	161.725	43.5929	0.0105732	0.00466108	0.60309	0.394599	C1QB	Significant	C1QB	R_specific	Cytotoxic effector functions
714	80.6181	-1.98322	162.562	44.5805	0.0114065	0.00534278	0.640546	0.361639	C1QC	Significant	C1QC	R_specific	Cytotoxic effector functions
719	77.4743	1.67065	158.351	54.9646	0.0116495	0.0058297	0.69451	0.330473	C3AR1	Significant	C3AR1	R_specific	Cytotoxic effector functions
6351	76.1024	1.18998	143.297	54.9195	0.0109372	0.00597206	0.66879	0.306068	CCL4	Significant	CCL4	R_specific	Cytotoxic effector functions
1234	127.655	3.92105	187.102	29.4824	0.011721	0.00346118	0.363516	0.646815	CCR5	Significant	CCR5	R_specific	Cytotoxic effector functions
920	102.074	3.13176	152.063	39.9791	0.00950722	0.00459998	0.54639	0.41967	CD4	Significant	CD4	R_specific	Cytotoxic effector functions
959	85.0954	-0.276078	153.027	52.8818	0.010179	0.00524825	0.683044	0.322478	CD40LG	Significant	CD40LG	R_specific	Cytotoxic effector functions
1043	97.2145	-0.487888	174.294	36.3414	0.0113518	0.00546247	0.555122	0.45353	CD52	Significant	CD52	R_specific	Cytotoxic effector functions
963	110.535	3.25201	171.328	37.4912	0.0107743	0.00417789	0.490333	0.512732	CD53	Significant	CD53	R_specific	Cytotoxic effector functions
924	75.8105	0.453645	148.636	47.9418	0.0107381	0.00579068	0.673756	0.298686	CD7	Significant	CD7	R_specific	Cytotoxic effector functions
972	71.6399	0.0165124	148.445	55.7516	0.0115671	0.00607551	0.736019	0.264797	CD74	Significant	CD74	R_specific	Cytotoxic effector functions
941	98.0034	3.19719	159.273	39.4728	0.0100484	0.00520966	0.569585	0.415782	CD80	Significant	CD80	R_specific	Cytotoxic effector functions
942	93.7928	4.30693	145.616	40.2579	0.00977928	0.00436081	0.516913	0.430309	CD86	Significant	CD86	R_specific	Cytotoxic effector functions
11151	90.1418	-1.36732	157.854	39.9398	0.0105853	0.00447068	0.602235	0.382278	CORO1A	Significant	CORO1A	R_specific	Cytotoxic effector functions
56253	76.2125	-2.68056	139.247	45.9682	0.0101347	0.00604354	0.623885	0.3147	CRTAM	Significant	CRTAM	R_specific	Cytotoxic effector functions
1439	84.0498	3.34028	154.291	46.8763	0.0108713	0.00538236	0.618466	0.372288	CSF2RB	Significant	CSF2RB	R_specific	Cytotoxic effector functions
8530	78.9333	-0.234126	144.303	47.3784	0.0103459	0.00519237	0.608517	0.351038	CST7	Significant	CST7	R_specific	Cytotoxic effector functions
1521	75.4528	3.61631	144.692	46.9326	0.0104376	0.00569361	0.591514	0.363476	CTSW	Significant	CTSW	R_specific	Immune response
80231	81.4952	-7.17672	147.67	40.7508	0.0101718	0.00444652	0.643053	0.308925	CXorf21	Significant	CXorf21	R_specific	Cytotoxic effector functions
8320	103.775	-3.52951	180.854	35.962	0.0108461	0.00431715	0.563509	0.457337	EOMES	Significant	EOMES	R_specific	Cytotoxic effector functions
100131897	70.8498	0.676619	149.814	59.5038	0.0112174	0.00606048	0.745571	0.279294	FAM196B	Significant	FAM196B	R_specific	Cytotoxic effector functions
2214	74.7513	0.374897	155.629	51.4996	0.0119395	0.00631665	0.690381	0.316911	FCGR3A	Significant	FCGR3A	R_specific	Cytotoxic effector functions
115350	72.3658	-3.22877	141.838	62.308	0.0106328	0.00624476	0.751596	0.251507	FCRL1	Significant	FCRL1	R_specific	Cytotoxic effector functions
83416	84.7163	-1.84101	155.191	50.8152	0.0109339	0.00546141	0.663265	0.340217	FCRL5	Significant	FCRL5	R_specific	Cytotoxic effector functions
83706	84.8163	3.96584	148.86	50.4904	0.0109046	0.00576563	0.62404	0.362026	FERMT3	Significant	FERMT3	R_specific	Cytotoxic effector functions
2359	105.996	4.38794	176.086	34.6601	0.0107077	0.00403755	0.50493	0.501286	FPR3	Significant	FPR3	R_specific	Cytotoxic effector functions
2533	104.011	3.4181	166.725	36.5829	0.0104805	0.00455765	0.517933	0.463134	FYB	Significant	FYB	R_specific	Cytotoxic effector functions
139716	91.8898	4.29049	168.942	51.1237	0.0124456	0.00582323	0.636635	0.403285	GAB3	Significant	GAB3	R_specific	Cytotoxic effector functions
2672	74.4443	3.9883	152.299	44.4833	0.0112366	0.005924	0.624545	0.362719	GFI1	Significant	GFI1	R_specific	Cytotoxic effector functions
55303	107.342	3.36874	172.637	39.7175	0.0107621	0.00430256	0.529427	0.482786	GIMAP4	Significant	GIMAP4	R_specific	Cytotoxic effector functions
474344	74.2884	2.09883	153.855	59.4709	0.010801	0.00592352	0.739616	0.294025	GIMAP6	Significant	GIMAP6	R_specific	Cytotoxic effector functions
168537	104.795	1.82749	153.166	40.4576	0.00959236	0.00417125	0.510182	0.454916	GIMAP7	Significant	GIMAP7	R_specific	Cytotoxic effector functions
9535	97.2831	3.31791	156.572	43.0483	0.0099452	0.00491235	0.595131	0.384029	GMFG	Significant	GMFG	R_specific	Cytotoxic effector functions
8477	104.576	1.50534	169.333	37.3659	0.0104818	0.00405068	0.534631	0.464526	GPR65	Significant	GPR65	R_specific	Cytotoxic effector functions
3001	96.6239	1.4126	162.627	41.6051	0.0104744	0.00539164	0.589309	0.399537	GZMA	Significant	GZMA	R_specific	Cytotoxic effector functions
3002	97.5625	3.70026	156.766	46.2262	0.00959486	0.00501473	0.599493	0.393418	GZMB	Significant	GZMB	R_specific	Cytotoxic effector functions
2999	113.774	3.94566	172.101	37.0082	0.0104915	0.00461401	0.491456	0.519307	GZMH	Significant	GZMH	R_specific	Cytotoxic effector functions
84868	102.34	2.57376	173.59	37.4646	0.0113531	0.00409461	0.507144	0.500834	HAVCR2	Significant	HAVCR2	R_specific	Cytotoxic effector functions
10870	70.769	-2.6462	144.911	51.2481	0.0109146	0.00710182	0.685424	0.30432	HCST	Significant	HCST	R_specific	Cytotoxic effector functions
3594	100.253	3.13245	160.975	50.2306	0.0105336	0.00553502	0.599467	0.41421	IL12RB1	Significant	IL12RB1	R_specific	Cytotoxic effector functions
50615	106.653	-1.4719	160.688	31.5558	0.0103517	0.00336217	0.420187	0.546564	IL21R	Significant	IL21R	R_specific	Cytotoxic effector functions
3676	103.535	4.95413	165.885	39.6568	0.0103641	0.00439487	0.559299	0.435217	ITGA4	Significant	ITGA4	R_specific	Cytotoxic effector functions
3684	76.7567	-1.89335	153.612	50.8238	0.0114338	0.00551194	0.690814	0.31024	ITGAM	Significant	ITGAM	R_specific	Cytotoxic effector functions
3687	78.0325	2.89094	149.653	49.0551	0.0110636	0.00580212	0.663112	0.32179	ITGAX	Significant	ITGAX	R_specific	Cytotoxic effector functions
3689	71.8934	-0.8292	158.669	54.3392	0.0118736	0.00560423	0.717423	0.316099	ITGB2	Significant	ITGB2	R_specific	Cytotoxic effector functions
8514	77.904	0.189966	149.503	50.5488	0.0104548	0.0058415	0.686658	0.308524	KCNAB2	Significant	KCNAB2	R_specific	Cytotoxic effector functions
3903	95.7047	2.2417	173.323	43.6792	0.0116785	0.00493993	0.564216	0.459427	LAIR1	Significant	LAIR1	R_specific	Cytotoxic effector functions
7805	99.4949	1.72013	165.33	41.5501	0.0105203	0.00489434	0.570814	0.43393	LAPTM5	Significant	LAPTM5	R_specific	Cytotoxic effector functions
54900	106.731	3.85337	161.637	40.7448	0.00987032	0.00452977	0.521542	0.470989	LAX1	Significant	LAX1	R_specific	Cytotoxic effector functions
3932	102.554	3.33079	167.225	36.7696	0.0105808	0.00472161	0.520581	0.469355	LCK	Significant	LCK	R_specific	Cytotoxic effector functions
3937	106.091	4.55122	165.236	38.6491	0.0108071	0.00414004	0.500192	0.489398	LCP2	Significant	LCP2	R_specific	Cytotoxic effector functions
10859	81.1195	-1.8123	152.315	44.6559	0.0111857	0.0050911	0.618912	0.354576	LILRB1	Significant	LILRB1	R_specific	Cytotoxic effector functions
11006	94.585	-5.35949	170.005	41.0508	0.0108618	0.00493712	0.609534	0.405203	LILRB4	Significant	LILRB4	R_specific	Cytotoxic effector functions
7940	81.4237	1.30248	151.18	41.5145	0.0107679	0.00487717	0.608678	0.355231	LST1	Significant	LST1	R_specific	Cytotoxic effector functions
4069	74.6415	-2.94474	146.936	44.5647	0.0104454	0.00588815	0.627262	0.336069	LYZ	Significant	LYZ	R_specific	Cytotoxic effector functions
219972	88.1934	3.39557	162.917	44.5926	0.0111364	0.0048609	0.614774	0.385989	MPEG1	Significant	MPEG1	R_specific	Cytotoxic effector functions
931	81.3171	3.2722	145.932	55.5047	0.0107481	0.0062887	0.666232	0.323339	MS4A1	Significant	MS4A1	R_specific	Cytotoxic effector functions
64231	93.1453	2.10698	164.688	43.2955	0.0107712	0.00494493	0.609892	0.395813	MS4A6A	Significant	MS4A6A	R_specific	Cytotoxic effector functions
4481	74.0337	2.60794	146.259	58.0252	0.0107368	0.00561452	0.717458	0.288158	MSR1	Significant	MSR1	R_specific	Cytotoxic effector functions
64005	92.5307	4.26664	168.83	40.1131	0.0119012	0.00456862	0.557732	0.45197	MYO1G	Significant	MYO1G	R_specific	Cytotoxic effector functions
4689	76.4488	4.75425	152.011	54.3808	0.0116221	0.00587665	0.687822	0.32776	NCF4	Significant	NCF4	R_specific	Cytotoxic effector functions
3071	104.723	4.20027	173.895	36.5359	0.0111027	0.00461439	0.519948	0.486053	NCKAP1L	Significant	NCKAP1L	R_specific	Cytotoxic effector functions
84166	74.5424	1.25245	142.185	49.9728	0.0101028	0.00536451	0.693416	0.266289	NLRC5	Significant	NLRC5	R_specific	Cytotoxic effector functions
80896	70.4358	-1.55911	150.651	53.0857	0.0106837	0.00549915	0.741324	0.260794	NPL	Significant	NPL	R_specific	Cytotoxic effector functions
80380	81.0004	1.17098	156.701	46.1745	0.010994	0.00574566	0.676109	0.320856	PDCD1LG2	Significant	PDCD1LG2	R_specific	Cytotoxic effector functions
23533	82.2644	2.0066	150.797	44.1165	0.0105967	0.00458383	0.613126	0.359152	PIK3R5	Significant	PIK3R5	R_specific	Cytotoxic effector functions
5330	80.7257	0.0739102	156.333	51.665	0.0118175	0.00587294	0.675078	0.331438	PLCB2	Significant	PLCB2	R_specific	Cytotoxic effector functions
5341	94.1048	2.4084	163.246	41.7198	0.0113139	0.00465282	0.554974	0.442814	PLEK	Significant	PLEK	R_specific	Cytotoxic effector functions
5450	70.5504	1.2445	148.201	61.1228	0.0106499	0.00654749	0.772823	0.252095	POU2AF1	Significant	POU2AF1	R_specific	Cytotoxic effector functions
5788	105.461	4.49207	171.274	35.5949	0.0112058	0.00511524	0.493807	0.506136	PTPRC	Significant	PTPRC	R_specific	Cytotoxic effector functions
399	100.756	3.10814	149.97	38.3595	0.00982702	0.00404413	0.501439	0.450762	RHOH	Significant	RHOH	R_specific	Cytotoxic effector functions
6039	76.1899	2.04088	143.588	49.094	0.00998471	0.00556339	0.710326	0.251305	RNASE6	Significant	RNASE6	R_specific	Cytotoxic effector functions
54440	99.0771	3.42177	167.645	42.8878	0.011438	0.0047317	0.543944	0.46556	SASH3	Significant	SASH3	R_specific	Cytotoxic effector functions
256380	82.8318	0.286671	154.566	41.5536	0.0114597	0.00526163	0.579672	0.395604	SCML4	Significant	SCML4	R_specific	Cytotoxic effector functions
6402	70.9999	-1.2057	143.473	50.8644	0.0105064	0.00570393	0.699219	0.270792	SELL	Significant	SELL	R_specific	Cytotoxic effector functions
6404	85.1981	4.42469	156.67	44.6417	0.0111272	0.00507115	0.611651	0.377985	SELPLG	Significant	SELPLG	R_specific	Cytotoxic effector functions
100049587	75.2771	-0.0689564	151.431	50.9329	0.0106778	0.00646138	0.744263	0.26207	SIGLEC14	Significant	SIGLEC14	R_specific	Cytotoxic effector functions
55423	102.942	0.274197	177.503	33.5295	0.0121156	0.00438187	0.418866	0.580669	SIRPG	Significant	SIRPG	R_specific	Cytotoxic effector functions
6503	78.2119	4.99199	154.918	49.8102	0.0120675	0.00699385	0.631807	0.364682	SLA	Significant	SLA	R_specific	Cytotoxic effector functions
84174	97.3379	0.53203	151.215	41.0808	0.00948623	0.00478283	0.545618	0.417736	SLA2	Significant	SLA2	R_specific	Cytotoxic effector functions
56833	112.156	4.63548	169.262	38.3182	0.0105995	0.00497309	0.503211	0.497646	SLAMF8	Significant	SLAMF8	R_specific	Cytotoxic effector functions
219855	70.5856	2.16587	141.176	53.4099	0.0110289	0.00606461	0.700063	0.273985	SLC37A2	Significant	SLC37A2	R_specific	Cytotoxic effector functions
6688	90.0752	0.568876	160.078	44.0944	0.010967	0.00496319	0.620395	0.377176	SPI1	Significant	SPI1	R_specific	Cytotoxic effector functions
26228	88.7982	4.39917	152.776	51.6608	0.0108575	0.00510369	0.627319	0.372001	STAP1	Significant	STAP1	R_specific	Cytotoxic effector functions
9840	87.9117	0.324275	156.729	47.1363	0.010592	0.00552789	0.624546	0.376369	TESPA1	Significant	TESPA1	R_specific	Cytotoxic effector functions
22797	100.211	-1.91337	175.457	29.7868	0.0113183	0.00400821	0.512338	0.482158	TFEC	Significant	TFEC	R_specific	Cytotoxic effector functions
201633	100.589	-2.376	157.409	34.9674	0.0104296	0.00425114	0.509831	0.453739	TIGIT	Significant	TIGIT	R_specific	Cytotoxic effector functions
10333	76.2879	3.62303	150.671	59.6989	0.0111114	0.00556544	0.71014	0.308164	TLR6	Significant	TLR6	R_specific	Cytotoxic effector functions
445347	87.6135	4.38534	156.902	42.7471	0.0104899	0.00578055	0.556354	0.419257	TRGC1	Significant	TRGC1	R_specific	Cytotoxic effector functions
7305	87.1291	-1.33579	164.09	41.1866	0.011267	0.00485874	0.603883	0.393806	TYROBP	Significant	TYROBP	R_specific	Cytotoxic effector functions
7456	79.9056	1.41962	155.568	43.6199	0.010996	0.00473651	0.62585	0.35947	WIPF1	Significant	WIPF1	R_specific	Cytotoxic effector functions
257101	113.178	4.16811	171.339	36.5184	0.0104157	0.00418794	0.482244	0.513165	ZNF683	Significant	ZNF683	R_specific	Cytotoxic effector functions
100293211	78.3481	4.28246	154.891	57.0629	0.01174	0.00558313	0.678932	0.343209		Significant		R_specific	Cytotoxic effector functions
101060789	72.847	-1.06737	148.837	52.2595	0.010967	0.00647643	0.727918	0.263795		Significant		R_specific	Cytotoxic effector functions
3431	67.8557	7.57238	134.73	58.8124	0.0107356	0.00649965	0.762624	0.207146		Significant		R_Theta_common	N/A
225	90.7229	25.7755	143.316	61.3142	0.00968429	0.00598774	0.5746	0.419739	ABCD2	Significant	ABCD2	R_Theta_common	N/A
9744	73.4425	11.3583	149.819	58.7125	0.011807	0.00629753	0.670151	0.348765	ACAP1	Significant	ACAP1	R_Theta_common	N/A
27299	81.334	5.14655	156.988	47.5192	0.011005	0.00580488	0.64045	0.361004	ADAMDEC1	Significant	ADAMDEC1	R_Theta_common	N/A
199	85.5661	7.81703	150.616	46.1723	0.0113655	0.00555974	0.571682	0.400998	AIF1	Significant	AIF1	R_Theta_common	N/A
120425	82.0079	7.19969	156.214	50.5124	0.0114092	0.0052388	0.657329	0.345771	AMICA1	Significant	AMICA1	R_Theta_common	N/A
313	107.296	5.04276	169.576	44.6927	0.0107843	0.00486323	0.569438	0.451483	AOAH	Significant	AOAH	R_Theta_common	N/A
55911	70.5427	5.77443	136.801	51.1905	0.0123842	0.0069414	0.624536	0.324264	APOBR	Significant	APOBR	R_Theta_common	N/A
341	74.1906	5.8234	152.352	53.0658	0.0114303	0.00643273	0.690596	0.317768	APOC1	Significant	APOC1	R_Theta_common	N/A
80833	96.6631	11.2621	154.571	53.9446	0.0108394	0.00515965	0.570434	0.432379	APOL3	Significant	APOL3	R_Theta_common	N/A
80830	83.9832	17.0307	155.414	55.7301	0.0111692	0.0065303	0.652428	0.363241	APOL6	Significant	APOL6	R_Theta_common	N/A
55843	104.29	7.95075	165.365	38.0093	0.0115276	0.0042823	0.486078	0.49896	ARHGAP15	Significant	ARHGAP15	R_Theta_common	N/A
64333	107.092	13.4748	157.928	38.7009	0.0100534	0.00425761	0.481154	0.490189	ARHGAP9	Significant	ARHGAP9	R_Theta_common	N/A
645432	111.814	11.0764	153.503	36.6484	0.0097954	0.00378471	0.416082	0.542915	ARRDC5	Significant	ARRDC5	R_Theta_common	N/A
489	67.6847	8.97458	130.244	61.7958	0.00998048	0.00676307	0.688006	0.28481	ATP2A3	Significant	ATP2A3	R_Theta_common	N/A
567	95.7838	17.0452	158.235	51.9768	0.0106107	0.00524097	0.579543	0.429034	B2M	Significant	B2M	R_Theta_common	N/A
10538	77.2707	11.9896	156.545	48.2403	0.0118445	0.00586949	0.648462	0.350663	BATF	Significant	BATF	R_Theta_common	N/A
51411	117.302	7.92136	176.587	33.1087	0.0108589	0.00371822	0.427961	0.571197	BIN2	Significant	BIN2	R_Theta_common	N/A
695	96.3111	5.59876	170.251	37.1076	0.0121677	0.00412628	0.493205	0.506134	BTK	Significant	BTK	R_Theta_common	N/A
11119	61.0307	20.8416	126.433	77.1338	0.0103141	0.00765315	0.804041	0.203002	BTN3A1	Significant	BTN3A1	R_Theta_common	N/A
11118	62.7091	22.997	127.885	78.0568	0.0105852	0.0082219	0.783888	0.231376	BTN3A2	Significant	BTN3A2	R_Theta_common	N/A
10384	63.7244	15.0848	135.677	70.8864	0.0106937	0.00757645	0.82158	0.197732	BTN3A3	Significant	BTN3A3	R_Theta_common	N/A
834	83.2951	6.00292	149.938	50.4403	0.010729	0.00542656	0.614254	0.369289	CASP1	Significant	CASP1	R_Theta_common	N/A
6352	89.4495	5.99922	171.926	33.0659	0.0126053	0.00731499	0.513419	0.474488	CCL5	Significant	CCL5	R_Theta_common	N/A
729230	99.9212	11.5569	179.554	44.1564	0.0121182	0.00499841	0.545028	0.492079	CCR2	Significant	CCR2	R_Theta_common	N/A
1233	89.7037	7.12215	150.12	41.7131	0.0101368	0.00495788	0.545882	0.415967	CCR4	Significant	CCR4	R_Theta_common	N/A
4064	93.8319	6.93479	153.714	47.0748	0.0103458	0.0052492	0.558123	0.425767	CD180	Significant	CD180	R_Theta_common	N/A
914	131.238	14.8846	188.569	25.3473	0.0115651	0.00331643	0.298307	0.70376	CD2	Significant	CD2	R_Theta_common	N/A
10666	91.2689	7.67466	157.768	50.1919	0.0107493	0.00511688	0.59536	0.412529	CD226	Significant	CD226	R_Theta_common	N/A
51744	68.9659	7.78655	134.832	52.585	0.0104573	0.00648845	0.647379	0.293971	CD244	Significant	CD244	R_Theta_common	N/A
919	115.872	7.03211	162.358	35.4252	0.0097442	0.00372352	0.420488	0.554846	CD247	Significant	CD247	R_Theta_common	N/A
29126	81.602	14.1358	139.099	51.541	0.0105778	0.00601402	0.573555	0.391221	CD274	Significant	CD274	R_Theta_common	N/A
146722	82.7218	6.44087	148.69	50.304	0.010277	0.00568039	0.652455	0.333262	CD300LF	Significant	CD300LF	R_Theta_common	N/A
952	100.68	18.6141	158.592	45.5436	0.0106351	0.00453485	0.488974	0.503516	CD38	Significant	CD38	R_Theta_common	N/A
915	117.381	14.6369	176.44	28.2883	0.0122703	0.00508072	0.318766	0.671828	CD3D	Significant	CD3D	R_Theta_common	N/A
916	133.932	12.89	184.359	22.3417	0.0111354	0.00263321	0.272787	0.722165	CD3E	Significant	CD3E	R_Theta_common	N/A
917	113.202	5.78312	167.819	31.9752	0.0102592	0.00420667	0.451941	0.525472	CD3G	Significant	CD3G	R_Theta_common	N/A
962	127.267	8.42451	179.645	27.7553	0.0108843	0.00340141	0.370625	0.622568	CD48	Significant	CD48	R_Theta_common	N/A
923	89.7722	8.71504	149.822	43.1658	0.010423	0.0047559	0.55313	0.412032	CD6	Significant	CD6	R_Theta_common	N/A
973	85.1844	11.7528	152.329	54.2248	0.0113431	0.0055849	0.628071	0.378375	CD79A	Significant	CD79A	R_Theta_common	N/A
8832	99.8661	8.51703	168.978	41.2731	0.0113217	0.00547228	0.519976	0.488475	CD84	Significant	CD84	R_Theta_common	N/A
925	132.469	18.2965	179.852	23.9308	0.0109161	0.00267452	0.261965	0.72703	CD8A	Significant	CD8A	R_Theta_common	N/A
926	66.4878	8.96143	143.209	56.1817	0.0108013	0.00704316	0.696917	0.294768	CD8B	Significant	CD8B	R_Theta_common	N/A
10225	123.342	9.46925	165.788	30.6528	0.010361	0.00361517	0.344081	0.630182	CD96	Significant	CD96	R_Theta_common	N/A
1071	91.1792	9.54219	147.259	53.1221	0.0103059	0.00573166	0.600493	0.383625	CETP	Significant	CETP	R_Theta_common	N/A
4261	68.7675	7.71196	142.633	60.7844	0.0109379	0.00646143	0.768299	0.237303	CIITA	Significant	CIITA	R_Theta_common	N/A
50856	63.357	5.97076	125.273	61.0685	0.00983789	0.00585945	0.712266	0.235489	CLEC4A	Significant	CLEC4A	R_Theta_common	N/A
64581	88.7167	6.9411	148.67	47.0541	0.0104536	0.00474254	0.595968	0.373539	CLEC7A	Significant	CLEC7A	R_Theta_common	N/A
160365	61.9531	8.98446	136.664	58.569	0.0105736	0.00676097	0.754763	0.222619	CLECL1	Significant	CLECL1	R_Theta_common	N/A
116449	75.3963	7.68924	157.515	55.7095	0.0110218	0.00601312	0.71226	0.309645	CLNK	Significant	CLNK	R_Theta_common	N/A
1493	104.352	14.7878	165.226	39.8614	0.0116905	0.00502485	0.45277	0.537945	CTLA4	Significant	CTLA4	R_Theta_common	N/A
1520	87.6892	6.02294	171.988	49.3662	0.01179	0.0061983	0.678214	0.372355	CTSS	Significant	CTSS	R_Theta_common	N/A
3627	101.798	8.82904	147.639	43.1325	0.00984668	0.00449117	0.526505	0.432113	CXCL10	Significant	CXCL10	R_Theta_common	N/A
6373	90.725	8.75213	146.531	48.956	0.0105767	0.00485199	0.596514	0.375527	CXCL11	Significant	CXCL11	R_Theta_common	N/A
10563	105.228	12.2071	152.797	44.6887	0.00992149	0.00482181	0.501536	0.47252	CXCL13	Significant	CXCL13	R_Theta_common	N/A
4283	123.608	6.36385	164.839	30.5267	0.00988413	0.00328088	0.390286	0.5828	CXCL9	Significant	CXCL9	R_Theta_common	N/A
1536	108.727	6.64746	175.557	38.5319	0.0112621	0.00405859	0.512534	0.50379	CYBB	Significant	CYBB	R_Theta_common	N/A
27128	85.5875	5.69072	153.095	51.8592	0.0112873	0.00573621	0.650841	0.349255	CYTH4	Significant	CYTH4	R_Theta_common	N/A
1794	116.874	7.66347	176.362	35.3215	0.0109722	0.00425466	0.44563	0.558754	DOCK2	Significant	DOCK2	R_Theta_common	N/A
9046	79.5873	7.00718	157.124	48.316	0.0124701	0.00607682	0.621073	0.377003	DOK2	Significant	DOK2	R_Theta_common	N/A
1806	68.4147	13.9736	135.905	69.1836	0.0110428	0.00703221	0.753119	0.256406	DPYD	Significant	DPYD	R_Theta_common	N/A
2014	62.8367	7.88366	128.229	67.2508	0.0104345	0.00666358	0.790972	0.192108	EMP3	Significant	EMP3	R_Theta_common	N/A
51513	86.5237	13.0013	143.159	57.6189	0.010021	0.00562856	0.675195	0.309678	ETV7	Significant	ETV7	R_Theta_common	N/A
2124	68.3659	6.0055	143.224	59.2386	0.0103319	0.00647476	0.75964	0.237353	EVI2B	Significant	EVI2B	R_Theta_common	N/A
441168	90.7012	16.2281	144.498	54.5473	0.010365	0.00572079	0.599375	0.387509	FAM26F	Significant	FAM26F	R_Theta_common	N/A
356	98.0974	6.249	162.552	39.9157	0.0112906	0.00441657	0.509028	0.479922	FASLG	Significant	FASLG	R_Theta_common	N/A
2207	90.5466	5.67149	161.686	45.6088	0.0108751	0.00519992	0.586229	0.418405	FCER1G	Significant	FCER1G	R_Theta_common	N/A
9214	82.9554	6.10937	160.027	53.3793	0.0115508	0.00649881	0.68181	0.34237	FCMR	Significant	FCMR	R_Theta_common	N/A
79368	72.5271	9.39197	136.694	64.422	0.0106148	0.0063215	0.717326	0.277279	FCRL2	Significant	FCRL2	R_Theta_common	N/A
115352	99.3956	11.7404	151.544	43.8686	0.0106127	0.00453451	0.503203	0.467944	FCRL3	Significant	FCRL3	R_Theta_common	N/A
221472	79.2869	10.3511	150.445	57.7145	0.011869	0.00636229	0.659689	0.353867	FGD2	Significant	FGD2	R_Theta_common	N/A
2313	67.1455	9.32111	150.858	67.2796	0.0120238	0.00688335	0.826894	0.232441	FLI1	Significant	FLI1	R_Theta_common	N/A
2633	105.276	20.2238	148.097	43.904	0.010257	0.00432858	0.479437	0.478492	GBP1	Significant	GBP1	R_Theta_common	N/A
2634	68.2777	10.7684	143.436	57.7383	0.0113831	0.00670293	0.685899	0.295787	GBP2	Significant	GBP2	R_Theta_common	N/A
115361	97.9341	29.7888	138.352	57.2601	0.00925719	0.00551987	0.550012	0.420898	GBP4	Significant	GBP4	R_Theta_common	N/A
115362	121.798	9.47539	168.772	36.7266	0.0100277	0.00421064	0.45166	0.54424	GBP5	Significant	GBP5	R_Theta_common	N/A
2643	70.2646	11.7075	143.413	61.915	0.0107159	0.00705265	0.730727	0.278243	GCH1	Significant	GCH1	R_Theta_common	N/A
100527949	104.172	5.43079	167.508	45.7702	0.0103772	0.00489254	0.603817	0.420077	GIMAP1-GIMAP5	Significant	GIMAP1-GIMAP5	R_Theta_common	N/A
26157	63.2663	7.52504	140.408	68.9601	0.010693	0.00720435	0.79249	0.238208	GIMAP2	Significant	GIMAP2	R_Theta_common	N/A
55340	92.6001	6.4792	167.738	45.5329	0.0117602	0.00480227	0.593615	0.429171	GIMAP5	Significant	GIMAP5	R_Theta_common	N/A
84636	132.809	5.95025	180.203	29.2207	0.0102886	0.00345563	0.370538	0.625311	GPR174	Significant	GPR174	R_Theta_common	N/A
9402	117.691	9.48485	167.665	31.7465	0.0102771	0.0036143	0.420263	0.558162	GRAP2	Significant	GRAP2	R_Theta_common	N/A
3003	108.463	10.7519	166.346	35.5301	0.0110586	0.00397675	0.424251	0.561859	GZMK	Significant	GZMK	R_Theta_common	N/A
3105	67.1714	7.66897	141.252	63.1292	0.0100191	0.00654042	0.785927	0.219822	HLA-A	Significant	HLA-A	R_Theta_common	N/A
3108	68.6481	12.3358	143.526	65.7308	0.01079	0.0074746	0.769694	0.244812	HLA-DMA	Significant	HLA-DMA	R_Theta_common	N/A
3117	69.3357	14.5747	140.112	63.2219	0.0106228	0.00652086	0.71308	0.283603	HLA-DQA1	Significant	HLA-DQA1	R_Theta_common	N/A
3123	72.8487	8.16628	150.84	59.7588	0.0117173	0.00677342	0.74458	0.279918	HLA-DRB1	Significant	HLA-DRB1	R_Theta_common	N/A
3134	96.9257	17.884	145.749	51.5769	0.00954552	0.00527241	0.568473	0.4057	HLA-F	Significant	HLA-F	R_Theta_common	N/A
23526	61.0354	9.23143	151.166	59.8471	0.0129027	0.00762055	0.73924	0.278793	HMHA1	Significant	HMHA1	R_Theta_common	N/A
29851	106.092	12.7268	166.628	34.1629	0.0114194	0.00447022	0.398015	0.581143	ICOS	Significant	ICOS	R_Theta_common	N/A
64135	69.6801	17.7918	122.388	62.6843	0.0095091	0.00635508	0.703067	0.234865	IFIH1	Significant	IFIH1	R_Theta_common	N/A
3458	106.607	6.39166	169.619	42.5852	0.0106182	0.0046977	0.536301	0.474921	IFNG	Significant	IFNG	R_Theta_common	N/A
100423062	90.1818	5.71107	156.058	48.3367	0.0107072	0.00494969	0.599501	0.391549	IGLL5	Significant	IGLL5	R_Theta_common	N/A
10320	117.089	5.43061	176.922	31.4081	0.0109635	0.00362942	0.411233	0.585661	IKZF1	Significant	IKZF1	R_Theta_common	N/A
3587	116.036	7.99997	174.971	34.1845	0.0110192	0.00370191	0.437764	0.562266	IL10RA	Significant	IL10RA	R_Theta_common	N/A
3603	75.2695	13.8754	131.745	61.7534	0.0101496	0.00564534	0.665238	0.309121	IL16	Significant	IL16	R_Theta_common	N/A
8807	73.6382	13.2279	142.386	58.562	0.0108891	0.00686636	0.660783	0.329815	IL18RAP	Significant	IL18RAP	R_Theta_common	N/A
3560	95.0622	10.1389	168.187	41.1896	0.0124528	0.00657263	0.475307	0.520318	IL2RB	Significant	IL2RB	R_Theta_common	N/A
3561	95.4851	8.74903	162.738	40.1131	0.011568	0.00550479	0.497162	0.493106	IL2RG	Significant	IL2RG	R_Theta_common	N/A
3575	99.3205	12.7179	159.34	41.8155	0.0104425	0.00447315	0.511447	0.471693	IL7R	Significant	IL7R	R_Theta_common	N/A
3635	73.2866	8.23166	160.145	60.3285	0.012365	0.00656891	0.755333	0.296439	INPP5D	Significant	INPP5D	R_Theta_common	N/A
3659	79.3186	30.2225	136.639	61.8381	0.0101374	0.0055137	0.605839	0.373139	IRF1	Significant	IRF1	R_Theta_common	N/A
3662	96.5742	9.21514	154.887	44.5214	0.0102479	0.00482901	0.52522	0.457052	IRF4	Significant	IRF4	R_Theta_common	N/A
3682	77.603	7.78041	148.684	49.7407	0.0110642	0.00612476	0.589568	0.386347	ITGAE	Significant	ITGAE	R_Theta_common	N/A
3683	119.154	8.6003	176.004	33.4199	0.0107924	0.00412495	0.402988	0.592786	ITGAL	Significant	ITGAL	R_Theta_common	N/A
3702	118.322	10.5413	166.437	27.2456	0.0104377	0.0028188	0.343603	0.625467	ITK	Significant	ITK	R_Theta_common	N/A
3512	86.5245	5.60505	156.692	57.0072	0.0112193	0.00599202	0.663365	0.361733	JCHAIN	Significant	JCHAIN	R_Theta_common	N/A
3738	78.5333	21.2696	145.344	62.3827	0.0116336	0.00605123	0.645913	0.366899	KCNA3	Significant	KCNA3	R_Theta_common	N/A
89857	89.2338	14.2175	151.595	56.861	0.0108536	0.0062736	0.646145	0.365562	KLHL6	Significant	KLHL6	R_Theta_common	N/A
8302	96.4333	16.1817	153.595	50.7714	0.0104136	0.00563212	0.50192	0.487029	KLRC4	Significant	KLRC4	R_Theta_common	N/A
100528032	95.9351	16.2132	163.052	54.2208	0.0106451	0.00561394	0.571154	0.453592	KLRK1	Significant	KLRK1	R_Theta_common	N/A
22914	95.9351	16.2132	163.052	54.2208	0.0106451	0.00561394	0.571154	0.453592	KLRK1	Significant	KLRK1	R_Theta_common	N/A
51056	92.5499	15.3024	141.682	52.0754	0.00988633	0.00540256	0.570027	0.395745	LAP3	Significant	LAP3	R_Theta_common	N/A
9404	96.2645	21.7677	165.767	48.7114	0.0112681	0.00513368	0.538215	0.478846	LPXN	Significant	LPXN	R_Theta_common	N/A
4046	93.5567	8.11861	145.346	42.2925	0.0106347	0.00475144	0.512195	0.436192	LSP1	Significant	LSP1	R_Theta_common	N/A
4063	116.066	7.41292	158.256	33.9838	0.00997051	0.00372079	0.431085	0.532477	LY9	Significant	LY9	R_Theta_common	N/A
55016	60.3449	5.00504	142.423	63.2825	0.0118072	0.0070044	0.806712	0.214084	MARCH1	Significant	MARCH1	R_Theta_common	N/A
4332	91.132	8.73738	149.452	42.3549	0.0104767	0.00472689	0.550166	0.407971	MNDA	Significant	MNDA	R_Theta_common	N/A
51237	76.1002	12.8039	150.603	61.0529	0.0114076	0.0065826	0.71665	0.309319	MZB1	Significant	MZB1	R_Theta_common	N/A
653361	80.6675	5.54485	144.906	50.2139	0.0102719	0.00577957	0.61196	0.359168	NCF1	Significant	NCF1	R_Theta_common	N/A
150372	65.697	5.25704	139.674	55.4638	0.0116189	0.00720681	0.737599	0.232616	NFAM1	Significant	NFAM1	R_Theta_common	N/A
4818	85.3612	11.7228	150.788	50.9427	0.0108922	0.00604943	0.585625	0.411742	NKG7	Significant	NKG7	R_Theta_common	N/A
9111	60.8224	11.4711	121.28	69.0175	0.00965222	0.00744702	0.767965	0.19265	NMI	Significant	NMI	R_Theta_common	N/A
5026	82.7341	12.3815	137.266	54.4777	0.0100183	0.00600026	0.618859	0.34617	P2RX5	Significant	P2RX5	R_Theta_common	N/A
5027	61.0004	8.62227	135.529	68.5255	0.0116886	0.00702583	0.785768	0.228122	P2RX7	Significant	P2RX7	R_Theta_common	N/A
27334	106.38	14.2248	160.396	36.8623	0.0108117	0.00402997	0.438946	0.534517	P2RY10	Significant	P2RY10	R_Theta_common	N/A
54625	73.5843	21.3713	131.2	69.2316	0.0105226	0.00722103	0.682895	0.309611	PARP14	Significant	PARP14	R_Theta_common	N/A
165631	111.442	10.3058	165.569	38.3135	0.0110715	0.00414992	0.441384	0.545347	PARP15	Significant	PARP15	R_Theta_common	N/A
197135	85.7684	19.4749	139.953	65.655	0.00940163	0.00683635	0.673006	0.334099	PATL2	Significant	PATL2	R_Theta_common	N/A
5133	79.4099	5.34058	131.908	58.2484	0.00929535	0.00639352	0.631835	0.315641	PDCD1	Significant	PDCD1	R_Theta_common	N/A
118788	65.4684	7.307	150.386	65.6849	0.0115297	0.00737763	0.825205	0.222109	PIK3AP1	Significant	PIK3AP1	R_Theta_common	N/A
5293	79.8534	7.70086	142.869	56.6907	0.00958361	0.00608029	0.704649	0.285345	PIK3CD	Significant	PIK3CD	R_Theta_common	N/A
5294	108.871	7.44934	172.455	39.0422	0.0111382	0.00403651	0.477026	0.526203	PIK3CG	Significant	PIK3CG	R_Theta_common	N/A
26279	76.9946	5.52123	155.074	54.5952	0.0104003	0.00543617	0.687579	0.327886	PLA2G2D	Significant	PLA2G2D	R_Theta_common	N/A
5551	106.234	11.2141	154.185	39.1962	0.009922	0.00411049	0.428053	0.537206	PRF1	Significant	PRF1	R_Theta_common	N/A
5696	76.675	22.783	131.732	74.9941	0.0101305	0.00758935	0.712981	0.298338	PSMB8	Significant	PSMB8	R_Theta_common	N/A
5698	94.0953	19.1043	144.842	55.4644	0.00972159	0.00539144	0.596352	0.381389	PSMB9	Significant	PSMB9	R_Theta_common	N/A
9051	89.8634	8.53248	160.886	53.9492	0.0111739	0.00555986	0.645808	0.384126	PSTPIP1	Significant	PSTPIP1	R_Theta_common	N/A
5734	64.8706	5.57321	141.19	57.2833	0.0107153	0.00643101	0.77377	0.222558	PTGER4	Significant	PTGER4	R_Theta_common	N/A
26191	100.357	18.9194	165.869	46.3812	0.01168	0.00542963	0.510377	0.497221	PTPN22	Significant	PTPN22	R_Theta_common	N/A
5778	90.8193	14.1095	157.264	46.5876	0.0110544	0.0052018	0.574617	0.427538	PTPN7	Significant	PTPN7	R_Theta_common	N/A
5790	71.6745	7.29587	128.448	61.3584	0.00988818	0.00622562	0.664457	0.288316	PTPRCAP	Significant	PTPRCAP	R_Theta_common	N/A
149628	132.731	12.3133	171.505	27.1418	0.00977334	0.00284602	0.337323	0.639626	PYHIN1	Significant	PYHIN1	R_Theta_common	N/A
64926	107.57	11.9317	176.815	35.3288	0.0119848	0.0040253	0.456177	0.550395	RASAL3	Significant	RASAL3	R_Theta_common	N/A
25780	68.8072	11.9752	135.609	62.2175	0.0110067	0.00678311	0.722126	0.258208	RASGRP3	Significant	RASGRP3	R_Theta_common	N/A
83937	75.4057	8.68154	153.413	56.8721	0.0111982	0.00567275	0.736386	0.287874	RASSF4	Significant	RASSF4	R_Theta_common	N/A
92241	85.1387	9.26042	155.018	46.9792	0.0115459	0.00525109	0.613101	0.376648	RCSD1	Significant	RCSD1	R_Theta_common	N/A
154075	85.6672	11.0553	160.111	52.9559	0.0110215	0.00563091	0.609899	0.410468	SAMD3	Significant	SAMD3	R_Theta_common	N/A
219285	89.8359	5.86281	144.254	50.47	0.00997272	0.00522432	0.630722	0.337257	SAMD9L	Significant	SAMD9L	R_Theta_common	N/A
25939	72.5113	8.66075	153.96	57.4242	0.0119888	0.00743388	0.749038	0.277512	SAMHD1	Significant	SAMHD1	R_Theta_common	N/A
64092	96.533	5.05011	159.854	38.6926	0.0102432	0.00423601	0.527386	0.447221	SAMSN1	Significant	SAMSN1	R_Theta_common	N/A
57713	60.5383	21.9401	124.402	74.3628	0.0105989	0.00740419	0.782042	0.209897	SFMBT2	Significant	SFMBT2	R_Theta_common	N/A
4068	115.247	5.59277	178.621	31.3372	0.0104146	0.00360217	0.457356	0.540658	SH2D1A	Significant	SH2D1A	R_Theta_common	N/A
89790	85.2252	7.81127	149.302	51.02	0.0100755	0.00550056	0.63598	0.357453	SIGLEC10	Significant	SIGLEC10	R_Theta_common	N/A
27240	76.4949	7.11166	146.622	54.7577	0.0114584	0.00618931	0.639691	0.359439	SIT1	Significant	SIT1	R_Theta_common	N/A
6504	110.689	9.79623	172.724	33.3867	0.0111993	0.00400917	0.412149	0.577983	SLAMF1	Significant	SLAMF1	R_Theta_common	N/A
114836	125.117	19.0921	170.822	33.0935	0.0102573	0.0034403	0.35821	0.630363	SLAMF6	Significant	SLAMF6	R_Theta_common	N/A
57823	122.775	12.4805	175.503	32.9131	0.0102494	0.00356103	0.385148	0.609829	SLAMF7	Significant	SLAMF7	R_Theta_common	N/A
51296	68.4661	9.72774	135.607	59.3393	0.0119818	0.00669126	0.726285	0.243427	SLC15A3	Significant	SLC15A3	R_Theta_common	N/A
1318	72.983	17.6889	134.703	62.1781	0.010097	0.00605734	0.693872	0.285361	SLC31A2	Significant	SLC31A2	R_Theta_common	N/A
9056	64.3589	11.0227	138.185	54.9386	0.0106261	0.00815967	0.711159	0.257448	SLC7A7	Significant	SLC7A7	R_Theta_common	N/A
100506736	117.543	13.5415	169.532	42.7269	0.010573	0.0041899	0.433955	0.571599	SLFN12L	Significant	SLFN12L	R_Theta_common	N/A
11262	96.3977	13.9947	174.449	40.0503	0.0122951	0.00494643	0.489488	0.52392	SP140	Significant	SP140	R_Theta_common	N/A
6693	104.383	9.42204	172.152	39.5666	0.0118791	0.00484609	0.498074	0.514324	SPN	Significant	SPN	R_Theta_common	N/A
5552	68.3086	5.81153	145.268	56.0587	0.0114456	0.00608465	0.703925	0.288954	SRGN	Significant	SRGN	R_Theta_common	N/A
6772	74.5227	10.3034	131.942	62.9123	0.0103987	0.00619485	0.674978	0.29344	STAT1	Significant	STAT1	R_Theta_common	N/A
6775	91.9959	10.9143	162.555	51.2204	0.0108793	0.00532627	0.584919	0.437808	STAT4	Significant	STAT4	R_Theta_common	N/A
117289	102.036	15.4353	160.45	42.9378	0.0108785	0.00438163	0.499796	0.488166	TAGAP	Significant	TAGAP	R_Theta_common	N/A
6890	86.7342	23.1262	142.664	58.8057	0.0107807	0.00644138	0.591423	0.396527	TAP1	Significant	TAP1	R_Theta_common	N/A
6891	80.5128	21.3047	134.507	60.0039	0.00970611	0.00617036	0.666519	0.304122	TAP2	Significant	TAP2	R_Theta_common	N/A
30009	100.634	7.39648	153.823	34.5043	0.00990146	0.0037326	0.460392	0.490096	TBX21	Significant	TBX21	R_Theta_common	N/A
6916	75.8429	6.20168	156.554	60.9306	0.0116685	0.00628459	0.7425	0.306874	TBXAS1	Significant	TBXAS1	R_Theta_common	N/A
387357	117.007	10.7915	178.028	31.0183	0.0117382	0.00350672	0.352046	0.644641	THEMIS	Significant	THEMIS	R_Theta_common	N/A
147138	109.233	11.102	173.704	39.7184	0.0110285	0.00444607	0.508125	0.508077	TMC8	Significant	TMC8	R_Theta_common	N/A
80008	103.794	10.6915	162.795	42.9169	0.0103702	0.00429125	0.50202	0.490305	TMEM156	Significant	TMEM156	R_Theta_common	N/A
25816	71.8367	11.3033	142.565	61.5831	0.0103468	0.0070654	0.706584	0.29437	TNFAIP8	Significant	TNFAIP8	R_Theta_common	N/A
3604	85.1292	5.45326	153.023	42.026	0.0108453	0.00538619	0.586865	0.386907	TNFRSF9	Significant	TNFRSF9	R_Theta_common	N/A
10673	101.799	6.86652	163.406	44.9996	0.0108652	0.00505018	0.564616	0.444971	TNFSF13B	Significant	TNFSF13B	R_Theta_common	N/A
79931	93.4156	21.8679	147.028	49.7747	0.0105412	0.00554914	0.547534	0.431988	TNIP3	Significant	TNIP3	R_Theta_common	N/A
7185	71.0351	10.2948	130.876	61.373	0.00957692	0.00623656	0.712717	0.252356	TRAF1	Significant	TRAF1	R_Theta_common	N/A
80342	113.193	11.3711	162.338	38.4786	0.0107833	0.00414799	0.416982	0.568282	TRAF3IP3	Significant	TRAF3IP3	R_Theta_common	N/A
50852	121.754	13.8868	160.197	29.9953	0.00981161	0.00369512	0.365455	0.598835	TRAT1	Significant	TRAT1	R_Theta_common	N/A
53347	111.017	5.90117	172.273	36.9418	0.0109304	0.00451307	0.448309	0.547085	UBASH3A	Significant	UBASH3A	R_Theta_common	N/A
10791	60.96	7.98801	135.452	65.4608	0.0105567	0.00735916	0.770384	0.236261	VAMP5	Significant	VAMP5	R_Theta_common	N/A
57705	91.1024	8.42721	155.946	50.907	0.0112413	0.00505619	0.617293	0.385808	WDFY4	Significant	WDFY4	R_Theta_common	N/A
7535	107.795	11.1289	163.642	39.0238	0.010377	0.00414993	0.465588	0.519358	ZAP70	Significant	ZAP70	R_Theta_common	N/A
81030	86.0896	6.59619	147.489	47.455	0.0107125	0.005732	0.618331	0.354136	ZBP1	Significant	ZBP1	R_Theta_common	N/A
340152	77.6186	8.91021	149.215	53.6282	0.0113478	0.00606858	0.654251	0.339373	ZC3H12D	Significant	ZC3H12D	R_Theta_common	N/A
128611	116.677	9.05224	150.078	34.3767	0.00899689	0.00354409	0.401258	0.546956	ZNF831	Significant	ZNF831	R_Theta_common	N/A
101929889	104.383	9.42204	172.152	39.5666	0.0118791	0.00484609	0.498074	0.514324		Significant		R_Theta_common	N/A
102725018	85.2047	6.36191	149.261	51.2215	0.010571	0.00546398	0.625329	0.357443		Significant		R_Theta_common	N/A
100509457	68.3067	15.0443	137.8	65.145	0.0104382	0.00613143	0.728764	0.270529		Significant		R_Theta_common	N/A
102723407	75.934	5.03645	138.744	60.5426	0.00947501	0.00609089	0.745129	0.240873		Significant		R_Theta_common	N/A
221188	52.1289	11.2567	136.878	71.5679	0.0108711	0.00809938	0.833375	0.189614	ADGRG5	Significant	ADGRG5	Theta_specific	Cytotoxic effector functions
116986	46.2484	15.5861	126.153	72.2759	0.0119395	0.00802376	0.810931	0.18166	AGAP2	Significant	AGAP2	Theta_specific	Immune response
80709	59.6582	25.2204	124.272	73.9583	0.0100068	0.00728826	0.756054	0.235149	AKNA	Significant	AKNA	Theta_specific	Immune response
54470	9.02468	10.733	56.1605	70.6278	0.00720741	0.00732645	0.725753	-0.08968	ARMCX6	Significant	ARMCX6	Theta_specific	Metabolism
460	46.1245	16.2144	108.322	77.1299	0.01038	0.00803597	0.806152	0.133132	ASTN1	Significant	ASTN1	Theta_specific	Neuroendocrine-like
282991	-1.35229	13.4465	70.6328	78.1616	0.00790337	0.00828766	0.837057	-0.080734	BLOC1S2	Significant	BLOC1S2	Theta_specific	Metabolism
55589	58.2455	10.3483	137.885	59.7434	0.010849	0.00717225	0.793029	0.199351	BMP2K	Significant	BMP2K	Theta_specific	Antigen Presentation
652	27.1889	24.1095	95.455	84.0381	0.00894055	0.0092496	0.832857	0.0807996	BMP4	Significant	BMP4	Theta_specific	TGFbeta/Stromal activity
146562	20.751	11.8196	85.3242	77.1006	0.00856577	0.00786975	0.82933	0.0210779	C16orf71	Significant	C16orf71	Theta_specific	Neuroendocrine-like
1236	43.9587	11.722	127.448	65.47	0.0122626	0.0111578	0.832559	0.145493	CCR7	Significant	CCR7	Theta_specific	Cytotoxic effector functions
51816	48.0389	10.6616	125.63	71.6327	0.0100325	0.00770156	0.805596	0.18588	CECR1	Significant	CECR1	Theta_specific	Cytotoxic effector functions
80790	21.4227	18.0033	90.018	85.749	0.00891558	0.00881232	0.836699	0.0685248	CMIP	Significant	CMIP	Theta_specific	Immune response
10663	52.7758	18.3854	114.33	64.1111	0.0100172	0.00731085	0.649113	0.265734	CXCR6	Significant	CXCR6	Theta_specific	Immune response
9267	39.89	11.2662	109.799	77.7296	0.010163	0.00792007	0.841893	0.110382	CYTH1	Significant	CYTH1	Theta_specific	Cytotoxic effector functions
151636	53.4242	13.0792	118.396	79.8361	0.0110184	0.00848097	0.832226	0.16048	DTX3L	Significant	DTX3L	Theta_specific	Antigen Presentation
55840	46.8065	11.793	124.965	78.3842	0.0120344	0.0085506	0.819827	0.192297	EAF2	Significant	EAF2	Theta_specific	Cytotoxic effector functions
1945	25.0195	28.2318	103.621	93.8926	0.00960715	0.00996547	0.829287	0.158243	EFNA4	Significant	EFNA4	Theta_specific	Metabolism
2191	49.1245	19.3257	115.536	74.943	0.00997229	0.00673044	0.73447	0.223822	FAP	Significant	FAP	Theta_specific	TGFbeta/Stromal activity
2395	11.7455	13.4813	66.0657	64.5716	0.00683476	0.00745517	0.719338	-0.0706492	FXN	Significant	FXN	Theta_specific	Neuroendocrine-like
3112	53.1461	12.1978	127.425	70.261	0.0114174	0.00809228	0.815621	0.170819	HLA-DOB	Significant	HLA-DOB	Theta_specific	Antigen Presentation
3385	52.9739	10.9481	127.94	72.4214	0.0106102	0.00818875	0.836511	0.16898	ICAM3	Significant	ICAM3	Theta_specific	Immune response
3601	53.3278	18.6952	126.285	75.1837	0.0106429	0.00795567	0.792333	0.201265	IL15RA	Significant	IL15RA	Theta_specific	Antigen Presentation
3624	39.3245	19.3175	110.774	84.8334	0.00915353	0.00756926	0.841333	0.148068	INHBA	Significant	INHBA	Theta_specific	TGFbeta/Stromal activity
3718	49.3922	18.1525	121.494	74.9704	0.0111021	0.0077099	0.79456	0.194334	JAK3	Significant	JAK3	Theta_specific	Immune response
152789	33.2372	11.6896	110.322	74.5756	0.0108644	0.00822268	0.808662	0.120131	JAKMIP1	Significant	JAKMIP1	Theta_specific	Immune response
3822	48.9346	12.3254	116.53	76.2184	0.00954011	0.00792837	0.769174	0.193042	KLRC2	Significant	KLRC2	Theta_specific	Immune response
474354	50.4733	15.6625	124.335	80.6247	0.0113454	0.0088968	0.789808	0.223369	LRRC18	Significant	LRRC18	Theta_specific	Cytotoxic effector functions
347731	48.2677	12.1673	113.524	74.1633	0.0105508	0.0076752	0.78462	0.1755	LRRTM3	Significant	LRRTM3	Theta_specific	Neuroendocrine-like
64780	39.5749	11.8641	113.143	79.6517	0.00978888	0.00861731	0.832609	0.138362	MICAL1	Significant	MICAL1	Theta_specific	Immune response
4599	47.7212	13.3702	104.881	76.6575	0.00983662	0.00732826	0.83007	0.0912343	MX1	Significant	MX1	Theta_specific	Antigen Presentation
197358	43.8213	20.3301	116.462	81.3699	0.00993866	0.00792644	0.828161	0.174762	NLRC3	Significant	NLRC3	Theta_specific	Immune response
347736	22.2707	12.6242	89.7048	74.8148	0.00841692	0.00758067	0.827589	0.00898925	NME9	Significant	NME9	Theta_specific	Neuroendocrine-like
64127	59.3903	12.1597	134.877	65.9153	0.0105547	0.00729932	0.801418	0.202404	NOD2	Significant	NOD2	Theta_specific	Antigen Presentation
50863	40.3588	14.8648	108.024	85.5335	0.00970588	0.00823542	0.841996	0.133447	NTM	Significant	NTM	Theta_specific	TGFbeta/Stromal activity
53829	47.911	10.2417	117.663	72.5535	0.0097037	0.00778581	0.785615	0.178233	P2RY13	Significant	P2RY13	Theta_specific	Cytotoxic effector functions
64761	54.1121	13.4192	115.544	70.633	0.00997571	0.00735679	0.762023	0.181014	PARP12	Significant	PARP12	Theta_specific	Antigen Presentation
10154	46.2541	15.6154	114.615	76.6684	0.0107352	0.00799909	0.820867	0.148153	PLXNC1	Significant	PLXNC1	Theta_specific	Immune response
80863	37.8287	12.9359	105.515	79.5336	0.0100677	0.00915223	0.833562	0.117356	PRRT1	Significant	PRRT1	Theta_specific	Neuroendocrine-like
5699	45.3392	17.504	120.96	82.7012	0.0096378	0.00801368	0.819169	0.187116	PSMB10	Significant	PSMB10	Theta_specific	Antigen Presentation
8643	35.392	10.2281	102.832	72.1332	0.00968324	0.00804916	0.816465	0.0779539	PTCH2	Significant	PTCH2	Theta_specific	Neuroendocrine-like
57333	7.12602	20.2756	71.8594	78.8231	0.00706688	0.00822791	0.797033	-0.0240564	RCN3	Significant	RCN3	Theta_specific	TGFbeta/Stromal activity
8737	34.6753	20.0541	98.3604	77.4939	0.00930542	0.00796022	0.80527	0.0902044	RIPK1	Significant	RIPK1	Theta_specific	Antigen Presentation
54809	58.568	11.9731	126.57	62.0181	0.0111207	0.00700286	0.762712	0.192067	SAMD9	Significant	SAMD9	Theta_specific	Antigen Presentation
8671	37.6017	15.3464	109.641	72.0086	0.00948387	0.00765271	0.836583	0.0967144	SLC4A4	Significant	SLC4A4	Theta_specific	Neuroendocrine-like
6892	53.9296	24.5423	120.502	85.4973	0.0106388	0.00877229	0.826239	0.196024	TAPBP	Significant	TAPBP	Theta_specific	Antigen Presentation
6999	48.0769	10.3801	119.982	72.0357	0.00909875	0.00728776	0.805529	0.160633	TDO2	Significant	TDO2	Theta_specific	TGFbeta/Stromal activity
943	33.3317	11.4558	98.3502	68.0193	0.00924819	0.00758255	0.784334	0.0678781	TNFRSF8	Significant	TNFRSF8	Theta_specific	TGFbeta/Stromal activity
9830	51.8414	14.358	108.189	66.5657	0.00944786	0.00708888	0.760342	0.133661	TRIM14	Significant	TRIM14	Theta_specific	Antigen Presentation
54659	36.0151	12.6576	104.993	70.7934	0.0108387	0.00867094	0.833824	0.0694916	UGT1A3	Significant	UGT1A3	Theta_specific	Metabolism
54579	36.416	13.3203	106.082	70.7147	0.0105183	0.00847668	0.830628	0.0762781	UGT1A5	Significant	UGT1A5	Theta_specific	Metabolism
54578	37.2681	16.1977	104.764	70.602	0.0106926	0.0086334	0.805119	0.0939804	UGT1A6	Significant	UGT1A6	Theta_specific	Metabolism
285175	52.0661	12.088	108.808	64.0714	0.00908991	0.00630543	0.717643	0.175425	UNC80	Significant	UNC80	Theta_specific	Neuroendocrine-like
8875	49.4223	22.6199	119.094	82.3296	0.0109016	0.00874125	0.841518	0.167186	VNN2	Significant	VNN2	Theta_specific	Cytotoxic effector functions
196740	43.3539	13.6334	106.442	78.6359	0.0099475	0.00779041	0.823913	0.122378	VSTM4	Significant	VSTM4	Theta_specific	Neuroendocrine-like
219654	24.5204	26.5524	77.9449	89.2978	0.00886707	0.00864875	0.824943	0.0364391	ZCCHC24	Significant	ZCCHC24	Theta_specific	TGFbeta/Stromal activity
57643	30.4569	11.2641	95.6999	68.479	0.00817185	0.00765533	0.781587	0.0597792	ZSWIM5	Significant	ZSWIM5	Theta_specific	Neuroendocrine-like
