# Supplementary material for: Integrated digital pathology and transcriptome analysis identifies molecular mediators of T-cell exclusion in ovarian cancer
Source: Nat Commun. 2020 Nov 4;11:5583. doi: 10.1038/s41467-020-19408-2 (PMC7642433; doi:10.1038/s41467-020-19408-2)
Supplement: Supplementary file 8 — Source Data [file 41467_2020_19408_MOESM8_ESM.xlsx]

## Sheet: Figure 1
Figure 1a-b_ICON7 RNAseq raw data and CD8 digital pathology scores
Data from training set are presented in figure 1a-b (n=155 samples)
Sample ID	Training or Testing set	CD8_tumor_digital pathology	CD8_stroma_digital pathology	R	Theta
HP.85024	Training	1.14881	5.26454	5.38842	1.35595
HP.85028	Training	0.339813	0.898119	0.960255	1.20908
HP.85030	Training	0.708688	3.57708	3.64661	1.37521
HP.85034	Training	1.0074	4.89631	4.99887	1.36788
HP.85036	Training	0.198265	2.27969	2.2883	1.48404
HP.85039	Training	0.830193	1.37964	1.61016	1.02909
HP.85044	Training	2.06737	5.52769	5.90165	1.2129
HP.85052	Training	0.0230057	0.425334	0.425956	1.51676
HP.85053	Training	0.199285	0.753424	0.779335	1.31221
HP.85054	Training	0.494462	2.22929	2.28347	1.35253
HP.85055	Training	0.26072	4.53002	4.53751	1.51331
HP.85059	Training	0.77551	1.12541	1.36673	0.967429
HP.85060	Training	0.0320491	0.423381	0.424593	1.49524
HP.85063	Training	1.78362	4.36593	4.71622	1.18296
HP.85066	Training	1.85765	4.15602	4.55229	1.15046
HP.85067	Training	0.89413	2.10491	2.28695	1.16911
HP.85068	Training	0.364272	1.12093	1.17863	1.25659
HP.85090	Training	4.46382	9.52891	10.5226	1.13271
HP.85106	Training	2.04742	8.79536	9.03052	1.34209
HP.85107	Training	0.003276	0.0187672	0.019051	1.39798
HP.85110	Training	0.484633	3.16828	3.20513	1.41901
HP.85112	Training	0.330725	1.36983	1.40919	1.3339
HP.85113	Training	0.251935	3.45878	3.46794	1.49809
HP.85116	Training	0.0422109	0.727221	0.728445	1.51282
HP.85118	Training	0.139452	0.888968	0.899839	1.41519
HP.85119	Training	0.14508	1.08558	1.09523	1.43794
HP.85125	Training	1.17242	1.79379	2.14296	0.991895
HP.85126	Training	0.873428	3.56321	3.66869	1.33041
HP.85127	Training	4.29101	7.31017	8.47651	1.04
HP.85128	Training	0.00631238	0.041	0.041483	1.41804
HP.85129	Training	0.66723	2.30262	2.39734	1.28875
HP.85132	Training	0.667688	3.10197	3.17301	1.35878
HP.85134	Training	0.049252	0.0874361	0.100354	1.05781
HP.85136	Training	0.190478	1.5198	1.53169	1.44612
HP.85137	Training	0.329977	1.22918	1.27271	1.30853
HP.85139	Training	0.551687	4.67928	4.71169	1.45344
HP.85142	Training	0.267508	2.59349	2.60725	1.46801
HP.85144	Training	0.308196	1.65604	1.68448	1.3868
HP.85146	Training	0.471589	3.82148	3.85047	1.44801
HP.85147	Training	1.50007	6.32544	6.50088	1.33795
HP.85150	Training	1.5322	7.45652	7.61232	1.36813
HP.85151	Training	0.145428	1.21805	1.22671	1.45197
HP.85153	Training	0.0536587	0.101965	0.115222	1.08637
HP.85154	Training	0.98621	3.40057	3.54069	1.28853
HP.85162	Training	0.265903	0.951184	0.987652	1.29821
HP.85164	Training	0.338386	0.765051	0.836545	1.15436
HP.85165	Training	2.73577	10.7111	11.055	1.32073
HP.85167	Training	1.56303	4.58644	4.84547	1.24235
HP.85170	Training	0.378745	4.5591	4.5748	1.48791
HP.85172	Training	0.64342	1.2374	1.39468	1.09129
HP.85173	Training	0.769669	4.13067	4.20177	1.38658
HP.85174	Training	0.946909	3.31504	3.44763	1.29257
HP.85178	Training	0.635811	3.5347	3.59143	1.39282
HP.85183	Training	0.0143036	0.126421	0.127228	1.45813
HP.85185	Training	0.765422	3.00573	3.10165	1.32144
HP.85188	Training	1.4882	2.13124	2.59941	0.961228
HP.85190	Training	1.03354	5.44175	5.53903	1.3831
HP.85216	Training	0.522146	1.15385	1.26649	1.14584
HP.85218	Training	2.38882	9.50907	9.80453	1.32467
HP.85223	Training	0.455766	5.02155	5.0422	1.48028
HP.85224	Training	0.399777	4.51585	4.53351	1.4825
HP.85225	Training	0.0705327	1.45397	1.45568	1.52232
HP.85226	Training	0.144986	1.42598	1.43333	1.46947
HP.85227	Training	1.62081	2.9101	3.33103	1.06263
HP.85228	Training	0.00723811	0.0365542	0.0372639	1.37531
HP.85230	Training	0.269759	0.55692	0.618814	1.11972
HP.85233	Training	0.214794	1.20989	1.2288	1.39509
HP.85238	Training	0.513532	1.18245	1.28915	1.16108
HP.85239	Training	1.57143	5.75729	5.96789	1.30434
HP.85244	Training	0.0271999	0.223138	0.224789	1.4495
HP.85262	Training	0.807932	1.71465	1.89546	1.13046
HP.85263	Training	0.0453607	0.147193	0.154024	1.27186
HP.85265	Training	0.122655	0.893296	0.901678	1.43434
HP.85267	Training	0.771003	1.89931	2.04984	1.18518
HP.85268	Training	0.378627	2.76165	2.78748	1.43454
HP.85269	Training	2.84383	7.55281	8.07046	1.21069
HP.85270	Training	0.323747	1.35265	1.39085	1.33587
HP.85274	Training	0.0364963	0.281536	0.283892	1.44188
HP.85276	Training	0.12542	1.1067	1.11379	1.45795
HP.85282	Training	1.03689	4.44667	4.56596	1.34171
HP.85283	Training	2.49202	5.25659	5.81738	1.1281
HP.85284	Training	0.589592	4.43338	4.47241	1.43858
HP.85286	Training	0.405721	2.87795	2.9064	1.43074
HP.85287	Training	0.0475744	0.171466	0.177944	1.30015
HP.85290	Training	0.216584	2.87369	2.88184	1.49557
HP.85294	Training	0.197689	0.835092	0.858172	1.33835
HP.85299	Training	1.28499	7.09058	7.20607	1.39152
HP.85300	Training	0.235483	1.76355	1.7792	1.43805
HP.85301	Training	0.0090936	0.0565318	0.0572585	1.4113
HP.85302	Training	0.285741	3.33352	3.34574	1.48529
HP.85303	Training	1.7223	6.5231	6.74664	1.31266
HP.85314	Training	0.63386	4.96766	5.00794	1.44388
HP.85319	Training	3.72656	12.5593	13.1005	1.28235
HP.85325	Training	0.0759934	0.49442	0.500226	1.41829
HP.85329	Training	0.20315	0.926222	0.948239	1.35488
HP.85330	Training	1.65526	5.08662	5.34916	1.25619
HP.85331	Training	0.602335	2.41785	2.49175	1.32665
HP.85334	Training	3.91049	4.46468	5.93509	0.851473
HP.85335	Training	1.36839	6.39205	6.53688	1.3599
HP.85337	Training	0.44946	2.89407	2.92876	1.41672
HP.85338	Training	0.50791	2.86534	2.91001	1.39536
HP.85339	Training	0.108407	0.59498	0.604775	1.39057
HP.85342	Training	0.152319	0.686983	0.703666	1.3526
HP.85344	Training	0.839287	3.9741	4.06175	1.36267
HP.85345	Training	0.0650559	0.314736	0.321389	1.36697
HP.85346	Training	0.987835	1.36625	1.68596	0.944784
HP.85348	Training	0.282386	3.65919	3.67007	1.49378
HP.85351	Training	0.0743512	0.223612	0.235649	1.24979
HP.85352	Training	0.450794	2.14426	2.19113	1.36358
HP.85353	Training	0.707696	2.42873	2.52973	1.28726
HP.85355	Training	1.75186	3.59635	4.00034	1.11751
HP.85356	Training	0.957423	4.86722	4.96049	1.37657
HP.85357	Training	1.00994	6.70627	6.78189	1.42132
HP.85359	Training	0.344766	3.13013	3.14906	1.46109
HP.85360	Training	0.0893789	0.312585	0.325113	1.29229
HP.85361	Training	0.144687	0.39063	0.416565	1.21607
HP.85362	Training	0.237894	1.2865	1.30831	1.38795
HP.85363	Training	1.0828	2.60561	2.82164	1.17695
HP.85366	Training	1.32203	8.18014	8.28628	1.41057
HP.85368	Training	0.506159	1.00679	1.12686	1.10495
HP.85369	Training	2.36343	7.28244	7.65635	1.25698
HP.85372	Training	2.64272	5.7418	6.32078	1.13944
HP.85375	Training	1.98782	0.760279	2.12825	0.365302
HP.85377	Training	0.137599	1.46064	1.46711	1.47687
HP.85383	Training	0.117557	0.336856	0.356779	1.23503
HP.85385	Training	1.38769	5.64084	5.80903	1.32958
HP.85415	Training	0.404203	1.08917	1.16175	1.21544
HP.85416	Training	2.13387	7.82355	8.10933	1.30452
HP.85417	Training	0.625344	0.643906	0.897591	0.800022
HP.85418	Training	1.15331	7.53434	7.6221	1.4189
HP.85419	Training	0.132158	0.260054	0.291709	1.10061
HP.85420	Training	0.508262	3.06214	3.10403	1.40631
HP.85422	Training	0.237783	1.11301	1.13813	1.36032
HP.85423	Training	0.562564	1.56702	1.66494	1.22612
HP.85424	Training	1.08461	2.66404	2.87637	1.18416
HP.85426	Training	0.467024	0.351941	0.584786	0.64579
HP.85428	Training	1.55731	5.73693	5.94454	1.30573
HP.85432	Training	1.37826	4.64658	4.84668	1.28245
HP.85433	Training	0.84201	5.64319	5.70566	1.42268
HP.85434	Training	2.82546	4.53138	5.3401	1.01325
HP.85435	Training	0.516745	3.39976	3.4388	1.41996
HP.85437	Training	0.20448	0.581965	0.616843	1.23291
HP.85438	Training	2.17172	6.70915	7.05188	1.25774
HP.85440	Training	0.331148	0.521212	0.617512	1.00479
HP.85444	Training	0.310942	2.72034	2.73805	1.45699
HP.85446	Training	1.9533	5.77162	6.09319	1.24446
HP.85447	Training	1.47727	2.09338	2.56214	0.956266
HP.85448	Training	3.87217	6.9397	7.94689	1.06185
HP.85451	Training	0.0714688	0.470838	0.476232	1.42016
HP.85453	Training	2.65946	5.84766	6.42401	1.14397
HP.85456	Training	0.729905	3.79883	3.86832	1.38097
HP.85457	Training	0.826357	6.63634	6.68759	1.44691
HP.85459	Training	0.854026	2.97436	3.09454	1.29119
HP.85460	Training	0.272819	1.85315	1.87313	1.42463
HP.85466	Training	0.544813	2.72161	2.7756	1.37323
HP.85023	Testing	2.53897	9.06256	9.4115	1.29764
HP.85033	Testing	0.146922	0.51765	0.538096	1.29425
HP.85041	Testing	0.126509	0.555372	0.569598	1.34683
HP.85042	Testing	0.202824	1.48498	1.49877	1.43505
HP.85043	Testing	0.0351482	0.217285	0.220109	1.41042
HP.85045	Testing	0.354315	0.872913	0.942081	1.18521
HP.85046	Testing	0.0569175	0.0188085	0.0599447	0.319155
HP.85047	Testing	0.587099	0.465325	0.749141	0.670202
HP.85048	Testing	0.625982	2.01234	2.10746	1.26921
HP.85049	Testing	0.21442	0.183864	0.282457	0.70883
HP.85050	Testing	0.783165	3.67319	3.75575	1.36073
HP.85051	Testing	0.0954335	0.164602	0.190267	1.04538
HP.85056	Testing	2.11806	8.32003	8.5854	1.32152
HP.85058	Testing	1.19573	4.3197	4.48213	1.30075
HP.85061	Testing	0.162478	1.93774	1.94454	1.48714
HP.85062	Testing	0.00947847	0.0463122	0.0472722	1.36892
HP.85064	Testing	0.0329828	0.108919	0.113803	1.27676
HP.85065	Testing	1.41571	8.44856	8.56635	1.40477
HP.85070	Testing	1.83195	5.49108	5.78861	1.24878
HP.85077	Testing	1.13986	5.1314	5.25648	1.35221
HP.85078	Testing	NA	NA	NA	NA
HP.85079	Testing	NA	NA	NA	NA
HP.85080	Testing	NA	NA	NA	NA
HP.85081	Testing	NA	NA	NA	NA
HP.85083	Testing	NA	NA	NA	NA
HP.85084	Testing	NA	NA	NA	NA
HP.85085	Testing	NA	NA	NA	NA
HP.85086	Testing	NA	NA	NA	NA
HP.85088	Testing	NA	NA	NA	NA
HP.85089	Testing	NA	NA	NA	NA
HP.85091	Testing	NA	NA	NA	NA
HP.85092	Testing	NA	NA	NA	NA
HP.85093	Testing	NA	NA	NA	NA
HP.85094	Testing	NA	NA	NA	NA
HP.85095	Testing	NA	NA	NA	NA
HP.85096	Testing	NA	NA	NA	NA
HP.85097	Testing	NA	NA	NA	NA
HP.85098	Testing	NA	NA	NA	NA
HP.85099	Testing	NA	NA	NA	NA
HP.85100	Testing	NA	NA	NA	NA
HP.85101	Testing	NA	NA	NA	NA
HP.85102	Testing	NA	NA	NA	NA
HP.85103	Testing	NA	NA	NA	NA
HP.85104	Testing	NA	NA	NA	NA
HP.85105	Testing	NA	NA	NA	NA
HP.85108	Testing	0.574774	2.68162	2.74252	1.35965
HP.85109	Testing	0.129814	1.02247	1.03067	1.44451
HP.85111	Testing	0.0127531	0.0978801	0.0987074	1.44123
HP.85115	Testing	0.172067	0.784526	0.803174	1.35489
HP.85122	Testing	0.283543	1.95531	1.97576	1.42679
HP.85123	Testing	6.87651	7.92832	10.495	0.856325
HP.85124	Testing	5.55915	7.34134	9.20866	0.922678
HP.85130	Testing	0.239898	1.05898	1.08581	1.34802
HP.85131	Testing	0.71392	0.779847	1.05728	0.829505
HP.85133	Testing	0.023509	0.259632	0.260694	1.4805
HP.85135	Testing	0.583613	1.88858	1.9767	1.27108
HP.85138	Testing	0.104149	0.398229	0.411623	1.31499
HP.85140	Testing	0.103103	0.349822	0.364699	1.28418
HP.85141	Testing	0.370199	2.10376	2.13608	1.39661
HP.85143	Testing	1.54108	5.3982	5.61387	1.29271
HP.85145	Testing	0.0354295	0.306567	0.308608	1.45574
HP.85148	Testing	0.245384	0.910316	0.942809	1.3075
HP.85149	Testing	0.417003	0.664571	0.784568	1.01042
HP.85152	Testing	0.0456109	0.130321	0.138072	1.23413
HP.85155	Testing	0.0855202	0.241707	0.25639	1.23072
HP.85156	Testing	0.205661	2.91748	2.92472	1.50042
HP.85157	Testing	0.9444	3.17757	3.31494	1.2819
HP.85158	Testing	0.0957706	2.4469	2.44877	1.53168
HP.85159	Testing	0.164571	0.567904	0.591269	1.28874
HP.85161	Testing	0.685947	4.22834	4.28362	1.40997
HP.85163	Testing	0.507213	1.44657	1.53291	1.23356
HP.85166	Testing	2.23783	4.23844	4.79294	1.08501
HP.85168	Testing	0.0669711	0.355352	0.361607	1.38452
HP.85169	Testing	0.0589885	0.12516	0.138364	1.13037
HP.85171	Testing	0.980726	1.44779	1.74869	0.975401
HP.85175	Testing	0.168419	0.381231	0.416776	1.1548
HP.85181	Testing	0.155717	1.04449	1.05603	1.4228
HP.85192	Testing	NA	NA	NA	NA
HP.85193	Testing	NA	NA	NA	NA
HP.85194	Testing	NA	NA	NA	NA
HP.85196	Testing	NA	NA	NA	NA
HP.85197	Testing	NA	NA	NA	NA
HP.85198	Testing	NA	NA	NA	NA
HP.85199	Testing	NA	NA	NA	NA
HP.85200	Testing	NA	NA	NA	NA
HP.85201	Testing	NA	NA	NA	NA
HP.85202	Testing	NA	NA	NA	NA
HP.85203	Testing	NA	NA	NA	NA
HP.85204	Testing	NA	NA	NA	NA
HP.85205	Testing	NA	NA	NA	NA
HP.85206	Testing	NA	NA	NA	NA
HP.85207	Testing	NA	NA	NA	NA
HP.85208	Testing	NA	NA	NA	NA
HP.85209	Testing	NA	NA	NA	NA
HP.85210	Testing	NA	NA	NA	NA
HP.85211	Testing	NA	NA	NA	NA
HP.85212	Testing	NA	NA	NA	NA
HP.85213	Testing	NA	NA	NA	NA
HP.85214	Testing	NA	NA	NA	NA
HP.85215	Testing	NA	NA	NA	NA
HP.85217	Testing	NA	NA	NA	NA
HP.85219	Testing	0.397448	3.69757	3.71887	1.46372
HP.85220	Testing	0.571466	3.1246	3.17643	1.3899
HP.85221	Testing	0.375551	0.698082	0.79269	1.07723
HP.85222	Testing	0.116029	0.671586	0.681535	1.39972
HP.85229	Testing	0.294293	0.866082	0.914716	1.24324
HP.85231	Testing	1.08066	3.31489	3.48659	1.25566
HP.85232	Testing	0.0614189	0.483009	0.486899	1.44432
HP.85234	Testing	0.18636	1.47458	1.48631	1.44508
HP.85235	Testing	0.376975	4.31582	4.33226	1.48367
HP.85236	Testing	4.5408	1.19395	4.69515	0.257118
HP.85237	Testing	0.135458	0.642088	0.656221	1.36288
HP.85240	Testing	0.306213	1.11302	1.15438	1.30232
HP.85242	Testing	0.0276471	0.0849128	0.0893003	1.25603
HP.85243	Testing	0.883904	5.46091	5.53199	1.41033
HP.85245	Testing	0.390708	3.13317	3.15744	1.44674
HP.85246	Testing	NA	NA	NA	NA
HP.85247	Testing	NA	NA	NA	NA
HP.85248	Testing	NA	NA	NA	NA
HP.85249	Testing	NA	NA	NA	NA
HP.85250	Testing	NA	NA	NA	NA
HP.85251	Testing	NA	NA	NA	NA
HP.85252	Testing	NA	NA	NA	NA
HP.85253	Testing	NA	NA	NA	NA
HP.85254	Testing	NA	NA	NA	NA
HP.85255	Testing	NA	NA	NA	NA
HP.85256	Testing	NA	NA	NA	NA
HP.85258	Testing	NA	NA	NA	NA
HP.85259	Testing	0.422001	0.690969	0.809643	1.02252
HP.85260	Testing	NA	NA	NA	NA
HP.85261	Testing	0.0773548	0.855814	0.859303	1.48065
HP.85264	Testing	1.99465	6.96481	7.2448	1.29187
HP.85266	Testing	0.485789	1.81411	1.87802	1.30915
HP.85271	Testing	0.114062	0.31056	0.330844	1.21881
HP.85272	Testing	0.21586	0.55953	0.599725	1.2026
HP.85273	Testing	1.39974	2.44863	2.82047	1.05149
HP.85275	Testing	0.356188	2.70222	2.72559	1.43974
HP.85277	Testing	0.19986	1.31414	1.32925	1.41987
HP.85278	Testing	1.69549	3.16053	3.58659	1.07841
HP.85279	Testing	1.73053	4.67722	4.9871	1.21642
HP.85280	Testing	0.093943	0.441535	0.451418	1.36116
HP.85281	Testing	0	0	0	NA
HP.85285	Testing	0.394698	4.84135	4.85741	1.48945
HP.85288	Testing	0.213947	1.0361	1.05796	1.36717
HP.85291	Testing	0.0369244	0.113039	0.118917	1.25507
HP.85292	Testing	0.834319	2.97794	3.0926	1.29763
HP.85293	Testing	0.349419	1.68163	1.71755	1.36593
HP.85295	Testing	0.350109	3.28736	3.30596	1.46469
HP.85298	Testing	0.0723762	0.104579	0.127182	0.965413
HP.85304	Testing	2.91322	6.07073	6.73354	1.12337
HP.85315	Testing	0.0564499	0.698823	0.7011	1.49019
HP.85316	Testing	0.144729	0.572316	0.590332	1.32311
HP.85317	Testing	0.0590362	0.0886065	0.106472	0.983066
HP.85332	Testing	0.0184222	0.392601	0.393033	1.52391
HP.85336	Testing	2.27336	8.91045	9.19589	1.32099
HP.85340	Testing	0.585035	3.33512	3.38604	1.39715
HP.85341	Testing	0	0	0	NA
HP.85343	Testing	0.341617	0.826659	0.894465	1.17892
HP.85347	Testing	0.187055	0.728647	0.752274	1.31951
HP.85349	Testing	0.998701	1.92283	2.16672	1.09176
HP.85350	Testing	0.0603528	1.94183	1.94277	1.53973
HP.85354	Testing	0.631883	1.8405	1.94595	1.24008
HP.85358	Testing	0.155438	0.571909	0.592655	1.30542
HP.85364	Testing	0.923388	0.242428	0.954682	0.256748
HP.85365	Testing	0.700558	1.60267	1.74909	1.15871
HP.85367	Testing	0.109668	0.638892	0.648236	1.4008
HP.85373	Testing	0.307762	2.37292	2.39279	1.44182
HP.85379	Testing	0.112983	0.560456	0.57173	1.37187
HP.85381	Testing	0.310398	1.54879	1.57958	1.373
HP.85388	Testing	NA	NA	NA	NA
HP.85389	Testing	NA	NA	NA	NA
HP.85391	Testing	NA	NA	NA	NA
HP.85392	Testing	NA	NA	NA	NA
HP.85393	Testing	NA	NA	NA	NA
HP.85394	Testing	NA	NA	NA	NA
HP.85395	Testing	NA	NA	NA	NA
HP.85396	Testing	0.352449	0.969904	1.03196	1.22225
HP.85397	Testing	NA	NA	NA	NA
HP.85398	Testing	NA	NA	NA	NA
HP.85399	Testing	NA	NA	NA	NA
HP.85400	Testing	NA	NA	NA	NA
HP.85401	Testing	NA	NA	NA	NA
HP.85402	Testing	NA	NA	NA	NA
HP.85403	Testing	NA	NA	NA	NA
HP.85404	Testing	NA	NA	NA	NA
HP.85405	Testing	NA	NA	NA	NA
HP.85406	Testing	NA	NA	NA	NA
HP.85407	Testing	NA	NA	NA	NA
HP.85408	Testing	NA	NA	NA	NA
HP.85409	Testing	NA	NA	NA	NA
HP.85410	Testing	NA	NA	NA	NA
HP.85411	Testing	NA	NA	NA	NA
HP.85412	Testing	NA	NA	NA	NA
HP.85413	Testing	NA	NA	NA	NA
HP.85421	Testing	3.77836	10.0281	10.7163	1.21047
HP.85430	Testing	0.763339	1.442	1.63158	1.08394
HP.85431	Testing	1.49808	2.73006	3.11407	1.06892
HP.85436	Testing	1.60126	9.30807	9.4448	1.40043
HP.85441	Testing	0.167042	0.213805	0.271322	0.907574
HP.85442	Testing	1.90515	9.3994	9.59053	1.37082
HP.85443	Testing	1.24389	4.89519	5.05075	1.32196
HP.85445	Testing	0.107794	0.0758946	0.131831	0.613453
HP.85449	Testing	0.104394	0.230913	0.253414	1.1462
HP.85450	Testing	0.22456	0.472968	0.523571	1.12752
HP.85452	Testing	0.0907748	0.160976	0.184806	1.05734
HP.85454	Testing	0.038038	0.0978137	0.10495	1.19991
HP.85455	Testing	0.494304	1.92265	1.98517	1.31915
HP.85467	Testing	0.306381	1.54898	1.57899	1.37552
HP.85469	Testing	NA	NA	NA	NA
HP.85471	Testing	NA	NA	NA	NA
HP.85472	Testing	NA	NA	NA	NA
HP.85473	Testing	NA	NA	NA	NA
HP.85474	Testing	NA	NA	NA	NA
HP.85475	Testing	NA	NA	NA	NA
HP.85476	Testing	NA	NA	NA	NA

## Sheet: Figure 2
Figure 2b		Figures 2c-e					Figure 2f, survival by molecular subtypes and immune phenotypes
CD8 quantity (R) and CD8 spatial distribution (theta) Specificity		ICON7 Immunephenotypes in training and testing sets					Please refer to sheet "Supplementary Figures 3, 7and8 for raw survival data of ICON7 data sets.
Source data displayed in Supplementary Table 1		Sample ID	Molecular subytype	Training or Testing	Immune Phenotype		Survival curve statistics by Immune Phenotype
		HP-85023	MES	Testing	Excluded		Immune Phenotype	records	n.max	n.start	events	X.rmean	X.se.rmean.	median	X0.95LCL	X0.95UCL	median.months
		HP-85024	MES	Training	Excluded		Excluded	37	37	37	30	478.952	54.6673	332	285	525	10.9076
		HP-85028	PRO	Training	Desert		Desert	69	69	69	37	688.351	49.4171	720	407	NA	23.655
		HP-85030	IMR	Training	Infiltrated		Infiltrated	66	66	66	34	702.43	50.5999	557	448	NA	18.2998
		HP-85033	PRO	Testing	Desert
		HP-85034	IMR	Training	Infiltrated		Survival curve statistics by Molecular Subtypes
		HP-85036	MES	Training	Infiltrated		Molecular Subtype	records	n.max	n.start	events	X.rmean	X.se.rmean.	median	X0.95LCL	X0.95UCL	median.months
		HP-85039	IMR	Training	Infiltrated		MES	33	33	33	26	501.5	59.4101	332	290	528	10.9076
		HP-85041	MES	Testing	NA		IMR	42	42	42	24	626.985	64.3207	484	331	NA	15.9014
		HP-85042	DIF	Testing	Desert		PRO	62	62	62	35	661.591	51.3672	690	379	NA	22.6694
		HP-85043	PRO	Testing	Desert		DIF	35	35	35	16	778.228	63.6379	712	557	NA	23.3922
		HP-85044	IMR	Training	Infiltrated
		HP-85045	DIF	Testing	Desert
		HP-85046	PRO	Testing	Desert
		HP-85047	PRO	Testing	Excluded
		HP-85048	MES	Testing	Excluded
		HP-85049	DIF	Testing	Desert
		HP-85050	DIF	Testing	Infiltrated
		HP-85051	PRO	Testing	Desert
		HP-85052	MES	Training	Excluded
		HP-85053	PRO	Training	Desert
		HP-85054	IMR	Training	Infiltrated
		HP-85055	MES	Training	Excluded
		HP-85056	IMR	Testing	Infiltrated
		HP-85058	IMR	Testing	Infiltrated
		HP-85059	DIF	Training	Infiltrated
		HP-85060	PRO	Training	Desert
		HP-85061	MES	Testing	Excluded
		HP-85062	PRO	Testing	Desert
		HP-85063	IMR	Training	Infiltrated
		HP-85064	PRO	Testing	Desert
		HP-85065	MES	Testing	Excluded
		HP-85066	IMR	Training	Infiltrated
		HP-85067	DIF	Training	Desert
		HP-85068	DIF	Training	Desert
		HP-85070	MES	Testing	Infiltrated
		HP-85077	IMR	Testing	Excluded
		HP-85078	DIF	Testing	Excluded
		HP-85079	IMR	Testing	Infiltrated
		HP-85080	PRO	Testing	Excluded
		HP-85081	PRO	Testing	Desert
		HP-85083	DIF	Testing	Desert
		HP-85084	DIF	Testing	Desert
		HP-85085	IMR	Testing	Infiltrated
		HP-85086	PRO	Testing	Desert
		HP-85088	PRO	Testing	Desert
		HP-85089	IMR	Testing	Infiltrated
		HP-85090	IMR	Training	Infiltrated
		HP-85091	PRO	Testing	Desert
		HP-85092	MES	Testing	Excluded
		HP-85093	PRO	Testing	Desert
		HP-85094	PRO	Testing	Desert
		HP-85095	PRO	Testing	Desert
		HP-85096	IMR	Testing	Infiltrated
		HP-85097	IMR	Testing	Infiltrated
		HP-85098	PRO	Testing	Excluded
		HP-85099	IMR	Testing	Infiltrated
		HP-85100	MES	Testing	Excluded
		HP-85101	MES	Testing	Excluded
		HP-85102	IMR	Testing	Infiltrated
		HP-85103	IMR	Testing	NA
		HP-85104	MES	Testing	Excluded
		HP-85105	IMR	Testing	Infiltrated
		HP-85106	IMR	Training	Infiltrated
		HP-85107	PRO	Training	Desert
		HP-85108	IMR	Testing	Infiltrated
		HP-85109	DIF	Testing	Desert
		HP-85110	MES	Training	Excluded
		HP-85111	PRO	Testing	Desert
		HP-85112	PRO	Training	Desert
		HP-85113	MES	Training	Excluded
		HP-85115	PRO	Testing	Desert
		HP-85116	PRO	Training	Desert
		HP-85118	MES	Training	Excluded
		HP-85119	MES	Training	Excluded
		HP-85122	MES	Testing	Excluded
		HP-85123	IMR	Testing	Infiltrated
		HP-85124	IMR	Testing	Infiltrated
		HP-85125	MES	Training	Excluded
		HP-85126	IMR	Training	Infiltrated
		HP-85127	IMR	Training	Infiltrated
		HP-85128	PRO	Training	Desert
		HP-85129	PRO	Training	Excluded
		HP-85130	PRO	Testing	Desert
		HP-85131	IMR	Testing	Infiltrated
		HP-85132	DIF	Training	Infiltrated
		HP-85133	PRO	Testing	Desert
		HP-85134	PRO	Training	Desert
		HP-85135	PRO	Testing	Infiltrated
		HP-85136	DIF	Training	Desert
		HP-85137	PRO	Training	Desert
		HP-85138	MES	Testing	Desert
		HP-85139	MES	Training	Excluded
		HP-85140	DIF	Testing	Desert
		HP-85141	PRO	Testing	Desert
		HP-85142	PRO	Training	Excluded
		HP-85143	IMR	Testing	NA
		HP-85144	MES	Training	Excluded
		HP-85145	PRO	Testing	Desert
		HP-85146	IMR	Training	Excluded
		HP-85147	IMR	Training	Infiltrated
		HP-85148	DIF	Testing	Infiltrated
		HP-85149	DIF	Testing	Desert
		HP-85150	MES	Training	Excluded
		HP-85151	PRO	Training	Desert
		HP-85152	PRO	Testing	NA
		HP-85153	PRO	Training	Desert
		HP-85154	PRO	Training	Desert
		HP-85155	PRO	Testing	Desert
		HP-85156	PRO	Testing	Desert
		HP-85157	DIF	Testing	Infiltrated
		HP-85158	MES	Testing	NA
		HP-85159	PRO	Testing	Desert
		HP-85161	MES	Testing	Excluded
		HP-85162	MES	Training	Infiltrated
		HP-85163	DIF	Testing	Desert
		HP-85164	PRO	Training	Desert
		HP-85165	IMR	Training	Infiltrated
		HP-85166	IMR	Testing	NA
		HP-85167	IMR	Training	Infiltrated
		HP-85168	PRO	Testing	Desert
		HP-85169	PRO	Testing	Desert
		HP-85170	MES	Training	Excluded
		HP-85171	MES	Testing	Infiltrated
		HP-85172	DIF	Training	Infiltrated
		HP-85173	IMR	Training	Infiltrated
		HP-85174	DIF	Training	Infiltrated
		HP-85175	PRO	Testing	Desert
		HP-85178	MES	Training	Excluded
		HP-85181	DIF	Testing	Infiltrated
		HP-85183	PRO	Training	Desert
		HP-85185	IMR	Training	Infiltrated
		HP-85188	IMR	Training	Excluded
		HP-85190	IMR	Training	Excluded
		HP-85192	DIF	Testing	Desert
		HP-85193	MES	Testing	Excluded
		HP-85194	PRO	Testing	Desert
		HP-85196	DIF	Testing	Desert
		HP-85197	PRO	Testing	Desert
		HP-85198	PRO	Testing	Desert
		HP-85199	IMR	Testing	Infiltrated
		HP-85200	PRO	Testing	Desert
		HP-85201	DIF	Testing	Desert
		HP-85202	IMR	Testing	Infiltrated
		HP-85203	MES	Testing	Excluded
		HP-85204	MES	Testing	Excluded
		HP-85205	PRO	Testing	Desert
		HP-85206	MES	Testing	Infiltrated
		HP-85207	MES	Testing	NA
		HP-85208	PRO	Testing	Desert
		HP-85209	MES	Testing	Excluded
		HP-85210	MES	Testing	Excluded
		HP-85211	PRO	Testing	Desert
		HP-85212	DIF	Testing	Infiltrated
		HP-85213	DIF	Testing	Desert
		HP-85214	PRO	Testing	Desert
		HP-85215	PRO	Testing	Desert
		HP-85216	DIF	Training	Infiltrated
		HP-85217	IMR	Testing	Infiltrated
		HP-85218	IMR	Training	Infiltrated
		HP-85219	MES	Testing	Excluded
		HP-85220	IMR	Testing	Infiltrated
		HP-85221	MES	Testing	Infiltrated
		HP-85222	PRO	Testing	Desert
		HP-85223	IMR	Training	Infiltrated
		HP-85224	MES	Training	Excluded
		HP-85225	PRO	Training	Desert
		HP-85226	PRO	Training	Excluded
		HP-85227	IMR	Training	Infiltrated
		HP-85228	PRO	Training	Desert
		HP-85229	IMR	Testing	Infiltrated
		HP-85230	MES	Training	Excluded
		HP-85231	MES	Testing	Infiltrated
		HP-85232	PRO	Testing	Desert
		HP-85233	PRO	Training	Excluded
		HP-85234	IMR	Testing	Infiltrated
		HP-85235	DIF	Testing	Infiltrated
		HP-85236	MES	Testing	Excluded
		HP-85237	PRO	Testing	Desert
		HP-85238	PRO	Training	Excluded
		HP-85239	IMR	Training	Excluded
		HP-85240	MES	Testing	Excluded
		HP-85242	PRO	Testing	Desert
		HP-85243	MES	Testing	Excluded
		HP-85244	DIF	Training	Infiltrated
		HP-85245	MES	Testing	Excluded
		HP-85246	MES	Testing	Excluded
		HP-85247	MES	Testing	Excluded
		HP-85248	IMR	Testing	NA
		HP-85249	MES	Testing	NA
		HP-85250	DIF	Testing	Infiltrated
		HP-85251	IMR	Testing	Excluded
		HP-85252	MES	Testing	Desert
		HP-85253	PRO	Testing	Desert
		HP-85254	PRO	Testing	NA
		HP-85255	MES	Testing	Excluded
		HP-85256	MES	Testing	NA
		HP-85258	MES	Testing	Excluded
		HP-85259	PRO	Testing	Desert
		HP-85260	PRO	Testing	Desert
		HP-85261	PRO	Testing	Excluded
		HP-85262	PRO	Training	Infiltrated
		HP-85263	PRO	Training	Desert
		HP-85264	IMR	Testing	Infiltrated
		HP-85265	PRO	Training	Desert
		HP-85266	MES	Testing	Infiltrated
		HP-85267	DIF	Training	Infiltrated
		HP-85268	PRO	Training	Excluded
		HP-85269	IMR	Training	Infiltrated
		HP-85270	DIF	Training	Desert
		HP-85271	MES	Testing	Desert
		HP-85272	PRO	Testing	Desert
		HP-85273	DIF	Testing	Infiltrated
		HP-85274	PRO	Training	Desert
		HP-85275	MES	Testing	Excluded
		HP-85276	MES	Training	Excluded
		HP-85277	MES	Testing	NA
		HP-85278	DIF	Testing	Infiltrated
		HP-85279	DIF	Testing	Infiltrated
		HP-85280	PRO	Testing	Desert
		HP-85281	MES	Testing	Excluded
		HP-85282	IMR	Training	Excluded
		HP-85283	IMR	Training	Infiltrated
		HP-85284	PRO	Training	Desert
		HP-85285	IMR	Testing	Excluded
		HP-85286	MES	Training	Excluded
		HP-85287	DIF	Training	Desert
		HP-85288	PRO	Testing	Desert
		HP-85290	MES	Training	Excluded
		HP-85291	PRO	Testing	Desert
		HP-85292	IMR	Testing	NA
		HP-85293	MES	Testing	Excluded
		HP-85294	PRO	Training	Desert
		HP-85295	IMR	Testing	NA
		HP-85298	PRO	Testing	Desert
		HP-85299	IMR	Training	Infiltrated
		HP-85300	PRO	Training	Excluded
		HP-85301	PRO	Training	Desert
		HP-85302	PRO	Training	Excluded
		HP-85303	IMR	Training	Infiltrated
		HP-85304	IMR	Testing	NA
		HP-85314	PRO	Training	Excluded
		HP-85315	PRO	Testing	NA
		HP-85316	PRO	Testing	Desert
		HP-85317	PRO	Testing	Desert
		HP-85319	IMR	Training	Infiltrated
		HP-85325	DIF	Training	Infiltrated
		HP-85329	DIF	Training	Infiltrated
		HP-85330	IMR	Training	Infiltrated
		HP-85331	PRO	Training	Desert
		HP-85332	MES	Testing	Excluded
		HP-85334	IMR	Training	Excluded
		HP-85335	MES	Training	Excluded
		HP-85336	IMR	Testing	Infiltrated
		HP-85337	IMR	Training	Infiltrated
		HP-85338	DIF	Training	Infiltrated
		HP-85339	DIF	Training	Infiltrated
		HP-85340	IMR	Testing	Infiltrated
		HP-85341	PRO	Testing	Desert
		HP-85342	PRO	Training	Desert
		HP-85343	IMR	Testing	Infiltrated
		HP-85344	MES	Training	Infiltrated
		HP-85345	PRO	Training	Desert
		HP-85346	PRO	Training	Infiltrated
		HP-85347	DIF	Testing	Desert
		HP-85348	MES	Training	Excluded
		HP-85349	DIF	Testing	Infiltrated
		HP-85350	PRO	Testing	Desert
		HP-85351	PRO	Training	Infiltrated
		HP-85352	IMR	Training	Infiltrated
		HP-85353	MES	Training	Excluded
		HP-85354	IMR	Testing	Infiltrated
		HP-85355	IMR	Training	Infiltrated
		HP-85356	MES	Training	Excluded
		HP-85357	IMR	Training	Infiltrated
		HP-85358	PRO	Testing	Desert
		HP-85359	PRO	Training	Excluded
		HP-85360	PRO	Training	Infiltrated
		HP-85361	PRO	Training	Excluded
		HP-85362	MES	Training	Excluded
		HP-85363	IMR	Training	Infiltrated
		HP-85364	DIF	Testing	Desert
		HP-85365	DIF	Testing	Infiltrated
		HP-85366	PRO	Training	Desert
		HP-85367	MES	Testing	Excluded
		HP-85368	MES	Training	Excluded
		HP-85369	IMR	Training	Infiltrated
		HP-85372	IMR	Training	Infiltrated
		HP-85373	MES	Testing	Desert
		HP-85375	IMR	Training	Infiltrated
		HP-85377	DIF	Training	Infiltrated
		HP-85379	PRO	Testing	Desert
		HP-85381	DIF	Testing	Desert
		HP-85383	PRO	Training	Desert
		HP-85385	MES	Training	Infiltrated
		HP-85388	PRO	Testing	Infiltrated
		HP-85389	IMR	Testing	Infiltrated
		HP-85391	PRO	Testing	Excluded
		HP-85392	IMR	Testing	Infiltrated
		HP-85393	PRO	Testing	Desert
		HP-85394	DIF	Testing	Desert
		HP-85395	DIF	Testing	Desert
		HP-85396	MES	Testing	Excluded
		HP-85397	IMR	Testing	NA
		HP-85398	MES	Testing	Excluded
		HP-85399	PRO	Testing	Desert
		HP-85400	PRO	Testing	Desert
		HP-85401	DIF	Testing	Desert
		HP-85402	IMR	Testing	Infiltrated
		HP-85403	PRO	Testing	Infiltrated
		HP-85404	DIF	Testing	Desert
		HP-85405	PRO	Testing	Desert
		HP-85406	IMR	Testing	Infiltrated
		HP-85407	MES	Testing	NA
		HP-85408	DIF	Testing	Infiltrated
		HP-85409	DIF	Testing	Infiltrated
		HP-85410	IMR	Testing	Infiltrated
		HP-85411	IMR	Testing	Infiltrated
		HP-85412	MES	Testing	Excluded
		HP-85413	PRO	Testing	Desert
		HP-85415	PRO	Training	Excluded
		HP-85416	MES	Training	Excluded
		HP-85417	DIF	Training	Desert
		HP-85418	IMR	Training	Infiltrated
		HP-85419	PRO	Training	Desert
		HP-85420	MES	Training	Excluded
		HP-85421	IMR	Testing	Infiltrated
		HP-85422	MES	Training	Desert
		HP-85423	DIF	Training	Infiltrated
		HP-85424	MES	Training	Excluded
		HP-85426	MES	Training	Desert
		HP-85428	IMR	Training	Infiltrated
		HP-85430	IMR	Testing	Infiltrated
		HP-85431	DIF	Testing	Infiltrated
		HP-85432	IMR	Training	Infiltrated
		HP-85433	MES	Training	Excluded
		HP-85434	IMR	Training	Infiltrated
		HP-85435	MES	Training	Excluded
		HP-85436	MES	Testing	Excluded
		HP-85437	DIF	Training	Desert
		HP-85438	IMR	Training	Infiltrated
		HP-85440	PRO	Training	Desert
		HP-85441	MES	Testing	Excluded
		HP-85442	IMR	Testing	Excluded
		HP-85443	DIF	Testing	Infiltrated
		HP-85444	MES	Training	Excluded
		HP-85445	DIF	Testing	Desert
		HP-85446	IMR	Training	Infiltrated
		HP-85447	DIF	Training	Infiltrated
		HP-85448	IMR	Training	Infiltrated
		HP-85449	DIF	Testing	Desert
		HP-85450	PRO	Testing	NA
		HP-85451	PRO	Training	Desert
		HP-85452	PRO	Testing	Desert
		HP-85453	IMR	Training	Infiltrated
		HP-85454	PRO	Testing	Desert
		HP-85455	IMR	Testing	Infiltrated
		HP-85456	PRO	Training	Excluded
		HP-85457	MES	Training	Excluded
		HP-85459	IMR	Training	Infiltrated
		HP-85460	IMR	Training	Infiltrated
		HP-85466	PRO	Training	Desert
		HP-85467	MES	Testing	Infiltrated
		HP-85469	IMR	Testing	Infiltrated
		HP-85471	MES	Testing	Infiltrated
		HP-85472	PRO	Testing	Desert
		HP-85473	IMR	Testing	Infiltrated
		HP-85474	PRO	Testing	Desert
		HP-85475	DIF	Testing	Infiltrated
		HP-85476	DIF	Testing	Desert
		NA: unclassified samples
		19 samples were unclassified in the ICON7 cohort

## Sheet: Figure 3
Figure 3a. Heatmap ICON7 training set (n=155)																																																Figures 3c-d. Examples pathway analysis
Raw sequencing data are pubicly available at this address: https://www.ebi.ac.uk/ega/studies/EGAS00001003487																																																The pathway z-scores were calculated from the ICON7 dataset (see Methods)
																																																Raw sequencing data are pubicly available at this address: https://www.ebi.ac.uk/ega/studies/EGAS00001003487
Figure 3b (top). Pathway analysis: Infiltrated vs Excluded tumours																								Figure 3b (bottom). Pathway analysis: Desert vs Infiltrated/Excluded tumours
	collection	name	active	N	n	pval	padj	padj.by.collection	subcategory	gs_id	n.sig	n.neutral	n.up	n.down	n.sig.up	n.sig.down	mean.logFC	mean.logFC.trim	mean.t	mean.t.trim	Direction	rank			collection	name	active	N	n	pval	padj	padj.by.collection	subcategory	gs_id	n.sig	n.neutral	n.up	n.down	n.sig.up	n.sig.down	mean.logFC	mean.logFC.trim	mean.t	mean.t.trim	Direction	rank
1	C2	ABBUD_LIF_SIGNALING_1_DN	TRUE	27	26	0.504009	0.679689	0.680845	CGP	M1423	1	25	15	11	1	0	0.0399183	0.0122556	0.334283	0.253722	Up	4114		1	C2	ABBUD_LIF_SIGNALING_1_DN	TRUE	27	26	0.968786	0.985408	0.985186	CGP	M1423	0	26	13	13	0	0	0.0637301	0.0450161	-0.138298	-0.089879	Up	5451
2	C2	ABBUD_LIF_SIGNALING_1_UP	TRUE	43	43	0.718944	0.834011	0.834873	CGP	M1458	6	37	17	26	1	5	-0.125578	-0.0615591	-0.224514	-0.393193	Down	4782		2	C2	ABBUD_LIF_SIGNALING_1_UP	TRUE	43	43	0.000336936	0.00234544	0.00236285	CGP	M1458	4	39	13	30	1	3	-0.258998	-0.266504	-2.76775	-2.4892	Down	797
3	C2	ABBUD_LIF_SIGNALING_2_DN	TRUE	5	4	0.0806165	0.204135	0.205009	CGP	M1481	0	4	1	3	0	0	-0.341095	-0.341095	-2.45997	-2.45997	Down	2191		3	C2	ABBUD_LIF_SIGNALING_2_DN	TRUE	5	4	0.524395	0.725884	0.725862	CGP	M1481	0	4	3	1	0	0	0.119988	0.119988	1.07526	1.07526	Up	4008
4	C2	ABBUD_LIF_SIGNALING_2_UP	TRUE	12	12	0.00112505	0.007191	0.00728567	CGP	M1439	2	10	4	8	0	2	-0.458421	-0.315902	-2.82499	-2.49516	Down	868		4	C2	ABBUD_LIF_SIGNALING_2_UP	TRUE	12	12	0.181365	0.373919	0.374304	CGP	M1439	2	10	5	7	0	2	-0.335528	-0.242661	-1.8417	-1.61912	Down	2691
5	C2	ABDELMOHSEN_ELAVL4_TARGETS	TRUE	16	16	0.0986609	0.234722	0.23574	CGP	M2509	0	16	4	12	0	0	-0.178659	-0.17797	-1.26889	-1.30324	Down	2332		5	C2	ABDELMOHSEN_ELAVL4_TARGETS	TRUE	16	16	0.853303	0.936153	0.936232	CGP	M2509	1	15	4	12	1	0	0.141701	0.0137657	-0.345671	-0.448527	Down	5057
6	C2	ABDULRAHMAN_KIDNEY_CANCER_VHL_DN	TRUE	13	13	0.0214253	0.0752182	0.07564	CGP	M2096	1	12	5	8	0	1	-0.174427	-0.151303	-1.96571	-1.78605	Down	1580		6	C2	ABDULRAHMAN_KIDNEY_CANCER_VHL_DN	TRUE	13	13	0.740588	0.871407	0.871485	CGP	M2096	1	12	6	7	0	1	-0.0229796	0.0122878	0.198059	0.331529	Up	4715
7	C2	ABE_INNER_EAR	TRUE	43	39	0.151695	0.313679	0.314486	CGP	M260	1	38	19	20	0	1	-0.150685	-0.148287	-0.810563	-0.559483	Down	2683		7	C2	ABE_INNER_EAR	TRUE	43	39	0.374623	0.593701	0.59412	CGP	M260	3	36	23	16	3	0	0.114069	0.0594543	0.472571	0.583461	Up	3500
8	C2	ABE_VEGFA_TARGETS	TRUE	19	18	0.00463624	0.0222123	0.022399	CGP	M19918	1	17	3	15	0	1	-0.333666	-0.307232	-2.01482	-1.9783	Down	1158		8	C2	ABE_VEGFA_TARGETS	TRUE	19	18	0.00500446	0.0230796	0.0231799	CGP	M19918	1	17	4	14	0	1	-0.342083	-0.320696	-2.97099	-2.98908	Down	1203
9	C2	ABE_VEGFA_TARGETS_2HR	TRUE	34	32	0.0507581	0.145535	0.146188	CGP	M13319	2	30	10	22	0	2	-0.207354	-0.168726	-1.12861	-1.17698	Down	1934		9	C2	ABE_VEGFA_TARGETS_2HR	TRUE	34	32	0.0208011	0.0739297	0.0740701	CGP	M13319	4	28	12	20	0	4	-0.285339	-0.222375	-2.02673	-1.79708	Down	1561
10	C2	ABE_VEGFA_TARGETS_30MIN	TRUE	29	28	0.00163972	0.0097984	0.0099235	CGP	M4078	4	24	9	19	0	4	-0.389497	-0.382692	-1.87557	-1.92054	Down	928		10	C2	ABE_VEGFA_TARGETS_30MIN	TRUE	29	28	0.000748836	0.00471506	0.00474793	CGP	M4078	4	24	8	20	0	4	-0.419188	-0.339747	-3.07613	-2.62208	Down	881
11	C2	ABRAHAM_ALPC_VS_MULTIPLE_MYELOMA_DN	TRUE	20	20	0.403615	0.595231	0.596206	CGP	M9880	0	20	11	9	0	0	0.047603	0.0458892	0.48602	0.522191	Up	3762		11	C2	ABRAHAM_ALPC_VS_MULTIPLE_MYELOMA_DN	TRUE	20	20	0.258777	0.466287	0.466478	CGP	M9880	0	20	9	11	0	0	-0.120815	-0.0844376	-1.25641	-0.868737	Down	3079
12	C2	ABRAHAM_ALPC_VS_MULTIPLE_MYELOMA_UP	TRUE	26	26	1.92512e-05	0.000254299	0.000260056	CGP	M18077	4	22	7	19	0	4	-0.355967	-0.320219	-2.64475	-2.4203	Down	420		12	C2	ABRAHAM_ALPC_VS_MULTIPLE_MYELOMA_UP	TRUE	26	26	0.00848803	0.0357839	0.0359255	CGP	M18077	1	25	8	18	0	1	-0.263754	-0.270021	-2.45804	-2.6516	Down	1316
13	C2	ABRAMSON_INTERACT_WITH_AIRE	TRUE	45	45	0.00670429	0.0295906	0.0298463	CGP	M2536	0	45	34	11	0	0	0.11717	0.106804	1.23672	1.2582	Up	1257		13	C2	ABRAMSON_INTERACT_WITH_AIRE	TRUE	45	45	0.17442	0.362564	0.362831	CGP	M2536	0	45	14	31	0	0	-0.0944444	-0.0787408	-1.10193	-1.2049	Down	2669
14	C2	ACEVEDO_LIVER_CANCER_DN	TRUE	540	514	0.804458	0.888893	0.889563	CGP	M7577	22	492	266	248	1	21	-0.0563442	-0.0134717	-0.142202	0.0270124	Down	5021		14	C2	ACEVEDO_LIVER_CANCER_DN	TRUE	540	514	0.146161	0.321659	0.321824	CGP	M7577	28	486	305	209	11	17	0.0224727	0.0453278	0.40991	0.655389	Up	2521
15	C2	ACEVEDO_LIVER_CANCER_UP	TRUE	972	945	0.0103135	0.0421658	0.0425063	CGP	M15709	15	930	620	325	6	9	0.0426386	0.0648611	0.613122	0.828001	Up	1357		15	C2	ACEVEDO_LIVER_CANCER_UP	TRUE	972	945	0.0577238	0.164249	0.164541	CGP	M15709	32	913	375	570	4	28	-0.0876826	-0.0481217	-0.938814	-0.674602	Down	1948
16	C2	ACEVEDO_LIVER_CANCER_WITH_H3K27ME3_DN	TRUE	220	172	0.0182933	0.0663777	0.066784	CGP	M16955	10	162	74	98	1	9	-0.140599	-0.0993049	-0.866495	-0.674911	Down	1529		16	C2	ACEVEDO_LIVER_CANCER_WITH_H3K27ME3_DN	TRUE	220	172	0.856101	0.937184	0.937245	CGP	M16955	11	161	85	87	8	3	0.0030182	-0.0160915	-0.0889341	-0.0831126	Up	5068
17	C2	ACEVEDO_LIVER_CANCER_WITH_H3K27ME3_UP	TRUE	289	233	0.00172412	0.0102086	0.0103372	CGP	M11616	22	211	98	135	2	20	-0.175332	-0.152178	-1.08385	-0.843676	Down	937		17	C2	ACEVEDO_LIVER_CANCER_WITH_H3K27ME3_UP	TRUE	289	233	0.102503	0.249863	0.250139	CGP	M11616	41	192	111	122	11	30	-0.116166	-0.0943118	-1.01776	-0.572526	Down	2276
18	C2	ACEVEDO_LIVER_CANCER_WITH_H3K9ME3_DN	TRUE	117	107	0.168806	0.336829	0.337557	CGP	M8817	0	107	67	40	0	0	0.0483555	0.0692654	0.445791	0.558237	Up	2780		18	C2	ACEVEDO_LIVER_CANCER_WITH_H3K9ME3_DN	TRUE	117	107	0.20928	0.408799	0.409	CGP	M8817	5	102	41	66	3	2	-0.0609396	-0.0932323	-0.857609	-0.890011	Down	2839
19	C2	ACEVEDO_LIVER_CANCER_WITH_H3K9ME3_UP	TRUE	139	107	0.00502572	0.0234901	0.0236976	CGP	M6754	10	97	42	65	1	9	-0.211629	-0.162792	-1.11995	-0.960587	Down	1187		19	C2	ACEVEDO_LIVER_CANCER_WITH_H3K9ME3_UP	TRUE	139	107	0.954887	0.979607	0.979472	CGP	M6754	9	98	60	47	2	7	-0.00476626	0.0305553	-0.264239	0.215319	Down	5408
20	C2	ACEVEDO_LIVER_TUMOR_VS_NORMAL_ADJACENT_TISSUE_DN	TRUE	274	259	0.370943	0.562453	0.563385	CGP	M13014	10	249	122	137	0	10	-0.0823874	-0.044764	-0.34713	-0.240878	Down	3658		20	C2	ACEVEDO_LIVER_TUMOR_VS_NORMAL_ADJACENT_TISSUE_DN	TRUE	274	259	0.0670772	0.182419	0.182654	CGP	M13014	18	241	160	99	9	9	0.057531	0.065446	0.638011	0.874395	Up	2040
21	C2	ACEVEDO_LIVER_TUMOR_VS_NORMAL_ADJACENT_TISSUE_UP	TRUE	863	848	0.000570785	0.0041558	0.00421798	CGP	M4950	12	836	604	244	4	8	0.0602063	0.0866298	0.857218	1.09609	Up	762		21	C2	ACEVEDO_LIVER_TUMOR_VS_NORMAL_ADJACENT_TISSUE_UP	TRUE	863	848	0.155908	0.336004	0.33624	CGP	M4950	14	834	340	508	4	10	-0.058184	-0.0432367	-0.732241	-0.65543	Down	2574
22	C2	ACEVEDO_METHYLATED_IN_LIVER_CANCER_DN	TRUE	863	645	0.00196194	0.0114097	0.011549	CGP	M16009	42	603	241	404	3	39	-0.170747	-0.137835	-0.93439	-0.787323	Down	954		22	C2	ACEVEDO_METHYLATED_IN_LIVER_CANCER_DN	TRUE	863	645	0.580108	0.771994	0.7717	CGP	M16009	73	572	335	310	23	50	-0.0558237	-0.0107761	-0.465088	0.0275356	Down	4169
23	C2	ACEVEDO_NORMAL_TISSUE_ADJACENT_TO_LIVER_TUMOR_DN	TRUE	354	342	0.0848446	0.212418	0.213295	CGP	M11156	8	334	220	122	1	7	0.0122709	0.0442514	0.44791	0.632115	Up	2216		23	C2	ACEVEDO_NORMAL_TISSUE_ADJACENT_TO_LIVER_TUMOR_DN	TRUE	354	342	0.379003	0.595909	0.596283	CGP	M11156	5	337	175	167	3	2	0.0231276	0.0208626	0.205649	0.279683	Up	3528
24	C2	ACEVEDO_NORMAL_TISSUE_ADJACENT_TO_LIVER_TUMOR_UP	TRUE	173	165	0.766538	0.866671	0.867523	CGP	M2480	2	163	85	80	1	1	-0.00300581	0.0152762	0.0244036	0.17954	Up	4907		24	C2	ACEVEDO_NORMAL_TISSUE_ADJACENT_TO_LIVER_TUMOR_UP	TRUE	173	165	0.858395	0.938584	0.938635	CGP	M2480	6	159	89	76	3	3	0.010439	0.0197374	-0.114636	0.226797	Up	5074
25	C2	ACOSTA_PROLIFERATION_INDEPENDENT_MYC_TARGETS_DN	TRUE	116	116	0.678717	0.806576	0.807434	CGP	M2222	1	115	58	58	0	1	-0.0259739	-0.0157546	-0.215661	-0.113927	Down	4668		25	C2	ACOSTA_PROLIFERATION_INDEPENDENT_MYC_TARGETS_DN	TRUE	116	116	0.00463145	0.021629	0.0217267	CGP	M2222	12	104	44	72	1	11	-0.174658	-0.112551	-1.79136	-1.22982	Down	1188
26	C2	ACOSTA_PROLIFERATION_INDEPENDENT_MYC_TARGETS_UP	TRUE	83	82	0.0107025	0.0433097	0.0436517	CGP	M2221	2	80	60	22	0	2	0.0838516	0.113003	0.943575	1.25162	Up	1371		26	C2	ACOSTA_PROLIFERATION_INDEPENDENT_MYC_TARGETS_UP	TRUE	83	82	0.831223	0.925756	0.925775	CGP	M2221	3	79	45	37	0	3	-0.0115386	0.00814046	-0.0601161	0.161837	Up	4981
27	C2	ADDYA_ERYTHROID_DIFFERENTIATION_BY_HEMIN	TRUE	73	70	0.11299	0.257637	0.258608	CGP	M11516	1	69	34	36	0	1	-0.108813	-0.0784902	-0.735058	-0.50005	Down	2433		27	C2	ADDYA_ERYTHROID_DIFFERENTIATION_BY_HEMIN	TRUE	73	70	0.00219279	0.0114987	0.01157	CGP	M11516	2	68	22	48	0	2	-0.177413	-0.178989	-2.08168	-1.85177	Down	1058
28	C2	AFFAR_YY1_TARGETS_DN	TRUE	253	240	0.916469	0.956285	0.956482	CGP	M1471	19	221	151	89	2	17	-0.0643561	0.0177624	-0.0575241	0.392514	Up	5317		28	C2	AFFAR_YY1_TARGETS_DN	TRUE	253	240	4.84191e-06	5.68063e-05	5.76347e-05	CGP	M1471	30	210	65	175	4	26	-0.259126	-0.241595	-2.31935	-2.16404	Down	472
29	C2	AFFAR_YY1_TARGETS_UP	TRUE	190	181	0.00617818	0.0277768	0.0280261	CGP	M1466	15	166	73	108	1	14	-0.188889	-0.136217	-0.987224	-0.789541	Down	1234		29	C2	AFFAR_YY1_TARGETS_UP	TRUE	190	181	0.976043	0.988537	0.98847	CGP	M1466	20	161	98	83	6	14	-0.054385	-0.00547891	-0.196844	0.109034	Up	5477
30	C2	AGARWAL_AKT_PATHWAY_TARGETS	TRUE	9	9	0.026335	0.0881752	0.0886648	CGP	M3495	1	8	3	6	0	1	-0.294447	-0.294447	-2.2311	-2.2311	Down	1657		30	C2	AGARWAL_AKT_PATHWAY_TARGETS	TRUE	9	9	0.00313802	0.0156281	0.015713	CGP	M3495	2	7	1	8	0	2	-0.557556	-0.557556	-4.23471	-4.23471	Down	1114
31	C2	AGUIRRE_PANCREATIC_CANCER_COPY_NUMBER_DN	TRUE	236	229	0.802778	0.88862	0.889292	CGP	M8897	5	224	125	104	0	5	-0.0185111	0.0139564	0.00651953	0.138702	Up	5009		31	C2	AGUIRRE_PANCREATIC_CANCER_COPY_NUMBER_DN	TRUE	236	229	0.602876	0.78874	0.788511	CGP	M8897	8	221	127	102	1	7	-0.0149321	0.0159205	0.0477073	0.274497	Up	4240
32	C2	AGUIRRE_PANCREATIC_CANCER_COPY_NUMBER_UP	TRUE	301	289	0.169311	0.337169	0.337889	CGP	M9565	4	285	170	119	1	3	0.0197595	0.0405619	0.355083	0.499446	Up	2785		32	C2	AGUIRRE_PANCREATIC_CANCER_COPY_NUMBER_UP	TRUE	301	289	0.339262	0.556697	0.557283	CGP	M9565	3	286	158	131	1	2	0.0140157	0.0207267	0.250064	0.282416	Up	3380
33	C2	AIGNER_ZEB1_TARGETS	TRUE	35	35	0.111659	0.255353	0.256327	CGP	M14590	3	32	25	10	0	3	0.0514823	0.142718	0.750317	1.24997	Up	2426		33	C2	AIGNER_ZEB1_TARGETS	TRUE	35	35	0.99224	0.997101	0.997142	CGP	M14590	4	31	17	18	2	2	-0.0771001	-0.0506373	-0.173327	-0.0827756	Up	5520
34	C2	AIYAR_COBRA1_TARGETS_DN	TRUE	29	29	0.31045	0.504356	0.505285	CGP	M13606	0	29	18	11	0	0	0.024604	0.0308694	0.507934	0.580649	Up	3415		34	C2	AIYAR_COBRA1_TARGETS_DN	TRUE	29	29	0.961376	0.984081	0.983926	CGP	M13606	1	28	13	16	1	0	-0.00128489	-0.0218377	-0.215306	-0.134503	Down	5420
35	C2	AIYAR_COBRA1_TARGETS_UP	TRUE	40	40	0.620628	0.766357	0.767479	CGP	M17074	0	40	23	17	0	0	0.0148715	0.0318266	0.18157	0.302528	Up	4493		35	C2	AIYAR_COBRA1_TARGETS_UP	TRUE	40	40	0.724658	0.861269	0.861442	CGP	M17074	2	38	18	22	2	0	-0.0443237	-0.0668241	-0.426494	-0.445742	Down	4668
36	C2	AKL_HTLV1_INFECTION_DN	TRUE	69	67	0.0338073	0.106934	0.107503	CGP	M9815	1	66	26	41	0	1	-0.135437	-0.116132	-0.963776	-0.922142	Down	1754		36	C2	AKL_HTLV1_INFECTION_DN	TRUE	69	67	0.00073711	0.00466304	0.00469598	CGP	M9815	10	57	25	42	0	10	-0.318432	-0.23349	-2.42894	-1.83319	Down	877
37	C2	AKL_HTLV1_INFECTION_UP	TRUE	27	27	0.0339494	0.107203	0.107769	CGP	M7705	0	27	11	16	0	0	-0.132727	-0.126613	-1.31389	-1.23805	Down	1755		37	C2	AKL_HTLV1_INFECTION_UP	TRUE	27	27	0.678107	0.83342	0.833106	CGP	M7705	0	27	15	12	0	0	-0.0764945	-0.0566579	-0.537034	-0.408769	Down	4514
38	C2	ALCALAY_AML_BY_NPM1_LOCALIZATION_DN	TRUE	186	181	0.104161	0.243013	0.244004	CGP	M19867	3	178	113	68	0	3	0.0523948	0.0787338	0.464955	0.683443	Up	2378		38	C2	ALCALAY_AML_BY_NPM1_LOCALIZATION_DN	TRUE	186	181	0.000186058	0.00141018	0.00142273	CGP	M19867	17	164	64	117	2	15	-0.227134	-0.186806	-2.04375	-1.74014	Down	732
39	C2	ALCALAY_AML_BY_NPM1_LOCALIZATION_UP	TRUE	140	134	0.00873339	0.0366789	0.0369639	CGP	M9377	12	122	54	80	0	12	-0.198969	-0.130288	-1.01049	-0.776219	Down	1321		39	C2	ALCALAY_AML_BY_NPM1_LOCALIZATION_UP	TRUE	140	134	0.0742409	0.196605	0.196901	CGP	M9377	8	126	58	76	0	8	-0.166838	-0.106112	-1.13453	-0.749994	Down	2095
40	C2	ALCALA_APOPTOSIS	TRUE	86	86	0.00330254	0.0171079	0.0172763	CGP	M16169	1	85	60	26	1	0	0.0912224	0.0848161	1.0947	1.10318	Up	1071		40	C2	ALCALA_APOPTOSIS	TRUE	86	86	2.77123e-05	0.000270207	0.00027354	CGP	M16169	13	73	26	60	0	13	-0.288993	-0.185355	-2.73517	-2.0772	Down	569
41	C2	ALFANO_MYC_TARGETS	TRUE	235	232	0.160807	0.326439	0.327208	CGP	M2477	9	223	117	115	0	9	-0.0881167	-0.0418541	-0.533513	-0.230924	Down	2733		41	C2	ALFANO_MYC_TARGETS	TRUE	235	232	0.228361	0.433589	0.433839	CGP	M2477	14	218	103	129	6	8	-0.059374	-0.0522977	-0.746693	-0.602971	Down	2922
42	C2	ALONSO_METASTASIS_DN	TRUE	26	23	0.0238291	0.0818092	0.0822424	CGP	M17331	3	20	7	16	0	3	-0.251463	-0.217585	-1.49249	-1.32423	Down	1616		42	C2	ALONSO_METASTASIS_DN	TRUE	26	23	0.196174	0.393199	0.393494	CGP	M17331	3	20	10	13	1	2	-0.106025	-0.0919723	-1.35113	-1.23015	Down	2768
43	C2	ALONSO_METASTASIS_EMT_DN	TRUE	5	5	0.000361904	0.00289315	0.00293907	CGP	M3029	2	3	0	5	0	2	-0.964796	-0.964796	-4.52111	-4.52111	Down	694		43	C2	ALONSO_METASTASIS_EMT_DN	TRUE	5	5	0.617634	0.797989	0.797669	CGP	M3029	2	3	2	3	1	1	-0.0973167	-0.0973167	-1.06243	-1.06243	Down	4293
44	C2	ALONSO_METASTASIS_EMT_UP	TRUE	35	34	6.74995e-07	1.30483e-05	1.33015e-05	CGP	M8191	4	30	10	24	0	4	-0.382435	-0.307583	-2.82316	-2.38657	Down	287		44	C2	ALONSO_METASTASIS_EMT_UP	TRUE	35	34	0.00312861	0.0156093	0.0156944	CGP	M8191	2	32	7	27	1	1	-0.241923	-0.271723	-2.48084	-2.52034	Down	1112
45	C2	ALONSO_METASTASIS_NEURAL_UP	TRUE	18	18	0.000105781	0.00103871	0.00105742	CGP	M19437	0	18	2	16	0	0	-0.396521	-0.398341	-2.7467	-2.5812	Down	565		45	C2	ALONSO_METASTASIS_NEURAL_UP	TRUE	18	18	0.324623	0.541006	0.541334	CGP	M19437	0	18	5	13	0	0	-0.132087	-0.152678	-1.13157	-1.34529	Down	3329
46	C2	ALONSO_METASTASIS_UP	TRUE	193	191	0.694122	0.817273	0.818067	CGP	M3582	7	184	107	84	0	7	-0.0716095	0.0013048	-0.220852	0.162535	Down	4712		46	C2	ALONSO_METASTASIS_UP	TRUE	193	191	0.0386848	0.12017	0.120367	CGP	M3582	5	186	60	131	2	3	-0.101577	-0.0893566	-1.15651	-1.11652	Down	1786
47	C2	ALTEMEIER_RESPONSE_TO_LPS_WITH_MECHANICAL_VENTILATION	TRUE	122	113	0.656035	0.790033	0.790982	CGP	M2568	6	107	59	54	1	5	-0.0132308	0.0155989	0.0948144	0.162111	Up	4607		47	C2	ALTEMEIER_RESPONSE_TO_LPS_WITH_MECHANICAL_VENTILATION	TRUE	122	113	5.1515e-33	1.58781e-30	1.8882e-30	CGP	M2568	43	70	14	99	1	42	-0.755948	-0.759926	-6.94643	-6.78104	Down	18
48	C2	AMBROSINI_FLAVOPIRIDOL_TREATMENT_TP53	TRUE	108	105	0.950516	0.973794	0.974008	CGP	M8268	2	103	56	49	0	2	-0.0232361	0.0127384	-0.0974122	0.12671	Down	5415		48	C2	AMBROSINI_FLAVOPIRIDOL_TREATMENT_TP53	TRUE	108	105	0.491417	0.69782	0.697962	CGP	M8268	5	100	50	55	0	5	-0.0878836	-0.0425365	-0.583189	-0.294049	Down	3907
49	C2	AMIT_DELAYED_EARLY_GENES	TRUE	18	18	0.00226391	0.012869	0.0130199	CGP	M10550	0	18	3	15	0	0	-0.30657	-0.3067	-2.15071	-2.309	Down	976		49	C2	AMIT_DELAYED_EARLY_GENES	TRUE	18	18	0.53941	0.737832	0.73773	CGP	M10550	0	18	5	13	0	0	-0.0517225	-0.0699004	-0.763688	-0.923102	Down	4056
50	C2	AMIT_EGF_RESPONSE_120_HELA	TRUE	68	68	0.00878259	0.036802	0.037115	CGP	M12710	3	65	24	44	0	3	-0.193198	-0.146605	-1.1693	-1.11024	Down	1324		50	C2	AMIT_EGF_RESPONSE_120_HELA	TRUE	68	68	0.301855	0.516555	0.517001	CGP	M12710	3	65	30	38	1	2	-0.0981891	-0.0885117	-0.825669	-0.656524	Down	3241
51	C2	AMIT_EGF_RESPONSE_120_MCF10A	TRUE	41	40	0.71756	0.833474	0.834346	CGP	M3471	2	38	19	21	0	2	-0.103924	-0.0559736	-0.248353	-0.186664	Down	4776		51	C2	AMIT_EGF_RESPONSE_120_MCF10A	TRUE	41	40	0.0370333	0.116145	0.116282	CGP	M3471	6	34	14	26	1	5	-0.194165	-0.17819	-1.70489	-1.64585	Down	1769
52	C2	AMIT_EGF_RESPONSE_20_HELA	TRUE	12	12	0.0726096	0.190108	0.191009	CGP	M13526	0	12	2	10	0	0	-0.233618	-0.234982	-1.53248	-1.6788	Down	2119		52	C2	AMIT_EGF_RESPONSE_20_HELA	TRUE	12	12	0.863638	0.940782	0.940799	CGP	M13526	0	12	6	6	0	0	-0.0211327	-0.0205231	0.0372529	-0.0821106	Up	5092
53	C2	AMIT_EGF_RESPONSE_20_MCF10A	TRUE	12	12	0.129004	0.281445	0.282351	CGP	M4625	2	10	8	4	0	2	-0.210635	-0.152836	-1.3975	-0.880595	Down	2543		53	C2	AMIT_EGF_RESPONSE_20_MCF10A	TRUE	12	12	0.157888	0.338732	0.338956	CGP	M4625	0	12	1	11	0	0	-0.133498	-0.148301	-1.83282	-1.88286	Down	2586
54	C2	AMIT_EGF_RESPONSE_240_HELA	TRUE	59	58	0.00682004	0.0299822	0.0302392	CGP	M7714	4	54	22	36	0	4	-0.171411	-0.145429	-1.28182	-1.14282	Down	1262		54	C2	AMIT_EGF_RESPONSE_240_HELA	TRUE	59	58	0.053948	0.155321	0.155617	CGP	M7714	1	57	22	36	0	1	-0.152914	-0.118198	-1.43903	-1.45894	Down	1927
55	C2	AMIT_EGF_RESPONSE_240_MCF10A	TRUE	21	21	0.000426964	0.00334104	0.00339227	CGP	M2894	2	19	5	16	0	2	-0.346943	-0.321171	-2.37042	-2.30984	Down	709		55	C2	AMIT_EGF_RESPONSE_240_MCF10A	TRUE	21	21	0.00652585	0.0288719	0.0289815	CGP	M2894	2	19	7	14	0	2	-0.206962	-0.182713	-2.81358	-2.40035	Down	1254
56	C2	AMIT_EGF_RESPONSE_40_HELA	TRUE	42	42	0.00123536	0.00780611	0.00790687	CGP	M4204	0	42	12	30	0	0	-0.274532	-0.2801	-1.65702	-1.68707	Down	878		56	C2	AMIT_EGF_RESPONSE_40_HELA	TRUE	42	42	0.185386	0.379248	0.379609	CGP	M4204	1	41	14	28	0	1	-0.127334	-0.119147	-1.12873	-0.959738	Down	2712
57	C2	AMIT_EGF_RESPONSE_40_MCF10A	TRUE	17	17	0.185293	0.356823	0.357579	CGP	M19909	1	16	6	11	0	1	-0.216101	-0.211349	-1.00693	-0.977391	Down	2881		57	C2	AMIT_EGF_RESPONSE_40_MCF10A	TRUE	17	17	0.81209	0.913754	0.913858	CGP	M19909	0	17	7	10	0	0	-0.0560543	-0.0509413	-0.398409	-0.560243	Down	4930
58	C2	AMIT_EGF_RESPONSE_480_HELA	TRUE	164	160	0.0384161	0.118144	0.118792	CGP	M8729	9	151	79	81	0	9	-0.113835	-0.0680385	-0.785387	-0.56628	Down	1804		58	C2	AMIT_EGF_RESPONSE_480_HELA	TRUE	164	160	0.0767059	0.201477	0.201761	CGP	M8729	5	155	67	93	1	4	-0.115555	-0.085451	-1.05927	-0.874264	Down	2111
59	C2	AMIT_EGF_RESPONSE_480_MCF10A	TRUE	43	43	0.368471	0.560844	0.561801	CGP	M12170	0	43	21	22	0	0	-0.0907945	-0.0774955	-0.509069	-0.257361	Down	3645		59	C2	AMIT_EGF_RESPONSE_480_MCF10A	TRUE	43	43	0.217159	0.419617	0.419782	CGP	M12170	0	43	13	30	0	0	-0.111351	-0.109454	-1.03705	-0.988128	Down	2871
60	C2	AMIT_EGF_RESPONSE_60_HELA	TRUE	46	46	0.000109971	0.00107038	0.0010894	CGP	M10797	5	41	14	32	0	5	-0.270627	-0.231258	-1.93681	-1.71743	Down	570		60	C2	AMIT_EGF_RESPONSE_60_HELA	TRUE	46	46	0.013818	0.0534234	0.0535766	CGP	M10797	2	44	13	33	0	2	-0.209247	-0.203087	-1.87587	-1.89019	Down	1435
61	C2	AMIT_EGF_RESPONSE_60_MCF10A	TRUE	39	39	3.12072e-07	6.58318e-06	6.70224e-06	CGP	M6815	3	36	10	29	0	3	-0.357115	-0.317556	-2.70507	-2.50348	Down	263		61	C2	AMIT_EGF_RESPONSE_60_MCF10A	TRUE	39	39	0.00279958	0.0142627	0.0143449	CGP	M6815	3	36	9	30	0	3	-0.289653	-0.252121	-2.41762	-2.21175	Down	1089
62	C2	AMIT_SERUM_RESPONSE_120_MCF10A	TRUE	65	62	0.0185191	0.0668909	0.0672958	CGP	M15821	3	59	20	42	1	2	-0.153189	-0.143046	-1.08782	-1.12857	Down	1535		62	C2	AMIT_SERUM_RESPONSE_120_MCF10A	TRUE	65	62	0.0429786	0.130441	0.130623	CGP	M15821	4	58	26	36	0	4	-0.168597	-0.0812084	-1.51944	-0.977466	Down	1828
63	C2	AMIT_SERUM_RESPONSE_20_MCF10A	TRUE	17	15	0.574634	0.732617	0.733598	CGP	M11193	0	15	7	8	0	0	-0.0396472	-0.0445102	-0.478291	-0.500424	Down	4351		63	C2	AMIT_SERUM_RESPONSE_20_MCF10A	TRUE	17	15	0.823104	0.921046	0.921104	CGP	M11193	0	15	5	10	0	0	-0.0144231	-0.0317283	-0.399139	-0.547617	Down	4958
64	C2	AMIT_SERUM_RESPONSE_240_MCF10A	TRUE	57	55	0.00986584	0.040575	0.0409068	CGP	M2777	6	49	23	32	0	6	-0.227256	-0.184723	-1.25156	-0.997071	Down	1349		64	C2	AMIT_SERUM_RESPONSE_240_MCF10A	TRUE	57	55	0.000165376	0.00127787	0.0012897	CGP	M2777	9	46	15	40	0	9	-0.305812	-0.288727	-2.68744	-2.45924	Down	718
65	C2	AMIT_SERUM_RESPONSE_40_MCF10A	TRUE	32	30	0.000241791	0.00205116	0.00208692	CGP	M11519	2	28	6	24	0	2	-0.32515	-0.293384	-2.12205	-2.05793	Down	654		65	C2	AMIT_SERUM_RESPONSE_40_MCF10A	TRUE	32	30	0.0224514	0.0786861	0.0788235	CGP	M11519	1	29	8	22	0	1	-0.232678	-0.225471	-2.04124	-2.01829	Down	1583
66	C2	AMIT_SERUM_RESPONSE_480_MCF10A	TRUE	39	34	0.572559	0.731252	0.732247	CGP	M8202	1	33	19	15	0	1	-0.107605	-0.0534077	-0.368329	-0.25775	Down	4344		66	C2	AMIT_SERUM_RESPONSE_480_MCF10A	TRUE	39	34	0.928257	0.969509	0.969349	CGP	M8202	3	31	17	17	1	2	-0.0730474	-0.0424392	-0.236475	-0.326653	Down	5311
67	C2	AMIT_SERUM_RESPONSE_60_MCF10A	TRUE	58	57	4.8785e-09	1.50366e-07	1.55041e-07	CGP	M3447	6	51	13	44	0	6	-0.359071	-0.324016	-2.71811	-2.52926	Down	180		67	C2	AMIT_SERUM_RESPONSE_60_MCF10A	TRUE	58	57	0.000114294	0.000935254	0.000944944	CGP	M3447	8	49	13	44	0	8	-0.345916	-0.307311	-2.72362	-2.51336	Down	678
68	C2	AMUNDSON_DNA_DAMAGE_RESPONSE_TP53	TRUE	16	15	0.223452	0.405495	0.406356	CGP	M17836	1	14	6	9	0	1	-0.188455	-0.125618	-0.966236	-0.936394	Down	3057		68	C2	AMUNDSON_DNA_DAMAGE_RESPONSE_TP53	TRUE	16	15	0.734194	0.867584	0.867713	CGP	M17836	0	15	8	7	0	0	-0.0180109	0.0163887	0.167578	0.477906	Up	4695
69	C2	AMUNDSON_RESPONSE_TO_ARSENITE	TRUE	219	209	0.717425	0.833474	0.834346	CGP	M262	2	207	120	89	0	2	-0.0230366	0.00768609	0.0490791	0.236723	Up	4775		69	C2	AMUNDSON_RESPONSE_TO_ARSENITE	TRUE	219	209	0.142597	0.31582	0.315874	CGP	M262	8	201	87	122	1	7	-0.0967479	-0.0622243	-0.889404	-0.665182	Down	2505
70	C2	ANASTASSIOU_MULTICANCER_INVASIVENESS_SIGNATURE	TRUE	64	63	5.97073e-106	3.31256e-102	3.28271e-102	CGP	M2572	53	10	0	63	0	53	-1.50974	-1.46102	-9.89579	-9.9547	Down	1		70	C2	ANASTASSIOU_MULTICANCER_INVASIVENESS_SIGNATURE	TRUE	64	63	5.27643e-27	6.50525e-25	7.07556e-25	CGP	M2572	24	39	3	60	0	24	-0.971986	-0.906405	-7.15769	-7.25104	Down	45
71	C2	ANDERSEN_CHOLANGIOCARCINOMA_CLASS1	TRUE	62	61	0.924071	0.960425	0.960587	CGP	M282	6	55	30	31	3	3	-0.00834767	0.00465105	-0.0314368	0.208841	Up	5338		71	C2	ANDERSEN_CHOLANGIOCARCINOMA_CLASS1	TRUE	62	61	0.244185	0.449184	0.449307	CGP	M282	9	52	33	28	4	5	0.0269845	0.0553011	0.537924	0.768875	Up	3016
72	C2	ANDERSEN_CHOLANGIOCARCINOMA_CLASS2	TRUE	175	170	0.25353	0.441213	0.44209	CGP	M246	16	154	114	56	4	12	0.037857	0.103164	0.297248	0.641822	Up	3188		72	C2	ANDERSEN_CHOLANGIOCARCINOMA_CLASS2	TRUE	175	170	0.00234646	0.0122007	0.0122748	CGP	M246	26	144	61	109	5	21	-0.235698	-0.211394	-1.68356	-1.49665	Down	1067
73	C2	ANDERSEN_LIVER_CANCER_KRT19_DN	TRUE	75	70	0.0542945	0.152422	0.153061	CGP	M424	1	69	40	30	1	0	0.0739856	0.0736908	0.74283	0.703079	Up	1975		73	C2	ANDERSEN_LIVER_CANCER_KRT19_DN	TRUE	75	70	0.177577	0.367337	0.36759	CGP	M424	2	68	40	30	2	0	0.0824683	0.0730207	0.636093	0.665137	Up	2682
74	C2	ANDERSEN_LIVER_CANCER_KRT19_UP	TRUE	35	35	0.131493	0.285082	0.285977	CGP	M416	0	35	23	12	0	0	0.0601369	0.0642507	0.727034	0.748607	Up	2559		74	C2	ANDERSEN_LIVER_CANCER_KRT19_UP	TRUE	35	35	0.410473	0.627356	0.62758	CGP	M416	2	33	24	11	0	2	-0.0124147	0.0596287	0.403817	0.808909	Up	3630
75	C2	APPEL_IMATINIB_RESPONSE	TRUE	33	33	0.444622	0.63343	0.634721	CGP	M5319	0	33	21	12	0	0	0.00439829	0.0311132	0.348214	0.363876	Up	3894		75	C2	APPEL_IMATINIB_RESPONSE	TRUE	33	33	4.57578e-06	5.42445e-05	5.50496e-05	CGP	M5319	6	27	10	23	0	6	-0.341569	-0.321442	-4.00095	-3.6723	Down	468
76	C2	APPIERTO_RESPONSE_TO_FENRETINIDE_DN	TRUE	51	51	0.15915	0.323861	0.32463	CGP	M14265	2	49	34	17	0	2	0.0142355	0.0741741	0.55795	0.895355	Up	2726		76	C2	APPIERTO_RESPONSE_TO_FENRETINIDE_DN	TRUE	51	51	0.0222155	0.0781557	0.0782954	CGP	M14265	1	50	18	33	0	1	-0.156098	-0.104783	-1.73428	-1.35788	Down	1577
77	C2	APPIERTO_RESPONSE_TO_FENRETINIDE_UP	TRUE	38	38	0.651698	0.786713	0.787678	CGP	M1546	2	36	22	16	0	2	-0.0987591	-0.0612433	-0.307899	-0.134465	Down	4595		77	C2	APPIERTO_RESPONSE_TO_FENRETINIDE_UP	TRUE	38	38	0.298408	0.512719	0.513024	CGP	M1546	5	33	15	23	1	4	-0.130133	-0.103394	-0.991109	-0.696768	Down	3229
78	C2	APRELIKOVA_BRCA1_TARGETS	TRUE	47	46	0.062315	0.169972	0.170622	CGP	M1568	2	44	20	26	0	2	-0.144847	-0.106454	-0.979015	-0.805792	Down	2034		78	C2	APRELIKOVA_BRCA1_TARGETS	TRUE	47	46	0.595566	0.785219	0.785045	CGP	M1568	1	45	21	25	1	0	-0.0196506	-0.049528	-0.526633	-0.607504	Down	4208
79	C2	ASGHARZADEH_NEUROBLASTOMA_POOR_SURVIVAL_DN	TRUE	43	40	0.0484764	0.14015	0.140794	CGP	M17794	1	39	14	26	0	1	-0.229353	-0.183074	-1.05119	-1.13016	Down	1919		79	C2	ASGHARZADEH_NEUROBLASTOMA_POOR_SURVIVAL_DN	TRUE	43	40	0.119014	0.277741	0.277926	CGP	M17794	0	40	28	12	0	0	0.11817	0.13834	0.948733	1.12341	Up	2377
80	C2	ASTIER_INTEGRIN_SIGNALING	TRUE	56	52	0.803375	0.88862	0.889292	CGP	M3590	2	50	27	25	0	2	-0.0496685	-0.00696525	-0.184224	-0.0283278	Down	5015		80	C2	ASTIER_INTEGRIN_SIGNALING	TRUE	56	52	0.444678	0.659292	0.659519	CGP	M3590	3	49	28	24	0	3	-0.124193	-0.0404428	-0.732749	-0.223826	Down	3742
81	C2	ASTON_MAJOR_DEPRESSIVE_DISORDER_DN	TRUE	160	153	0.465834	0.650046	0.65122	CGP	M11011	7	146	80	73	1	6	-0.0833535	-0.0389778	-0.31975	-0.168852	Down	3972		81	C2	ASTON_MAJOR_DEPRESSIVE_DISORDER_DN	TRUE	160	153	0.616474	0.797435	0.797125	CGP	M11011	12	141	74	79	6	6	-0.0306472	-0.0232545	-0.434309	-0.256191	Down	4289
82	C2	ASTON_MAJOR_DEPRESSIVE_DISORDER_UP	TRUE	48	46	0.000498711	0.00376151	0.00381562	CGP	M25	5	41	14	32	0	5	-0.284849	-0.240616	-1.75413	-1.62627	Down	735		82	C2	ASTON_MAJOR_DEPRESSIVE_DISORDER_UP	TRUE	48	46	0.482942	0.691091	0.691282	CGP	M25	3	43	28	18	2	1	0.0570433	0.0574515	0.30604	0.384734	Up	3877
83	C2	AUJLA_IL22_AND_IL17A_SIGNALING	TRUE	11	6	0.936633	0.965881	0.965974	CGP	M6335	0	6	4	2	0	0	0.0211199	0.0211199	0.0253336	0.0253336	Up	5380		83	C2	AUJLA_IL22_AND_IL17A_SIGNALING	TRUE	11	6	0.00449304	0.0211428	0.0212405	CGP	M6335	2	4	1	5	0	2	-1.04104	-1.04104	-5.21936	-5.21936	Down	1179
84	C2	AUNG_GASTRIC_CANCER	TRUE	54	50	0.254651	0.442437	0.443307	CGP	M4322	1	49	28	22	1	0	0.032193	0.0309148	0.469041	0.461529	Up	3192		84	C2	AUNG_GASTRIC_CANCER	TRUE	54	50	0.861594	0.940044	0.940076	CGP	M4322	4	46	29	21	3	1	0.0279996	-0.00452696	-0.0945493	0.194652	Up	5085
85	C2	AZARE_NEOPLASTIC_TRANSFORMATION_BY_STAT3_DN	TRUE	18	18	0.131038	0.284539	0.285438	CGP	M2311	0	18	6	12	0	0	-0.13264	-0.132066	-1.10482	-0.944565	Down	2555		85	C2	AZARE_NEOPLASTIC_TRANSFORMATION_BY_STAT3_DN	TRUE	18	18	0.969336	0.985408	0.985186	CGP	M2311	2	16	10	8	0	2	-0.0290178	-0.00178694	-0.141005	-0.0755124	Up	5454
86	C2	AZARE_NEOPLASTIC_TRANSFORMATION_BY_STAT3_UP	TRUE	126	120	2.83667e-05	0.00035606	0.000363544	CGP	M2309	15	105	46	74	2	13	-0.247594	-0.213224	-1.63201	-1.42713	Down	442		86	C2	AZARE_NEOPLASTIC_TRANSFORMATION_BY_STAT3_UP	TRUE	126	120	1.10395e-06	1.48299e-05	1.50609e-05	CGP	M2309	15	105	37	83	1	14	-0.299236	-0.25032	-2.83416	-2.41493	Down	413
87	C2	AZARE_STAT3_TARGETS	TRUE	24	24	0.00302552	0.0160321	0.016197	CGP	M2312	3	21	9	15	0	3	-0.274417	-0.214583	-1.92428	-1.47842	Down	1047		87	C2	AZARE_STAT3_TARGETS	TRUE	24	24	0.0031914	0.0158655	0.0159512	CGP	M2312	4	20	8	16	0	4	-0.391889	-0.322571	-2.87269	-2.56479	Down	1116
88	C2	BACOLOD_RESISTANCE_TO_ALKYLATING_AGENTS_DN	TRUE	53	50	0.281136	0.473035	0.473797	CGP	M12518	1	49	29	21	0	1	-0.00812509	0.0474615	0.425588	0.642987	Up	3297		88	C2	BACOLOD_RESISTANCE_TO_ALKYLATING_AGENTS_DN	TRUE	53	50	0.894584	0.955004	0.954848	CGP	M12518	2	48	26	24	1	1	0.026905	0.00628494	-0.0865046	0.0407353	Up	5197
89	C2	BACOLOD_RESISTANCE_TO_ALKYLATING_AGENTS_UP	TRUE	25	23	0.000458944	0.00352662	0.00357911	CGP	M15908	4	19	5	18	0	4	-0.391799	-0.345241	-2.26489	-2.06917	Down	722		89	C2	BACOLOD_RESISTANCE_TO_ALKYLATING_AGENTS_UP	TRUE	25	23	0.200655	0.398723	0.398988	CGP	M15908	2	21	10	13	0	2	-0.210235	-0.185747	-1.32411	-1.3783	Down	2792
90	C2	BAELDE_DIABETIC_NEPHROPATHY_DN	TRUE	435	428	0.0643752	0.174492	0.175231	CGP	M4665	21	407	203	225	1	20	-0.109128	-0.0658976	-0.621136	-0.4635	Down	2046		90	C2	BAELDE_DIABETIC_NEPHROPATHY_DN	TRUE	435	428	0.0174392	0.0642877	0.0644361	CGP	M4665	26	402	184	244	4	22	-0.127507	-0.0849752	-1.21551	-0.936671	Down	1505
91	C2	BAELDE_DIABETIC_NEPHROPATHY_UP	TRUE	89	85	0.000580273	0.00420281	0.00426516	CGP	M97	1	84	32	53	0	1	-0.191281	-0.191938	-1.4339	-1.34289	Down	766		91	C2	BAELDE_DIABETIC_NEPHROPATHY_UP	TRUE	89	85	0.228213	0.433589	0.433839	CGP	M97	8	77	38	47	3	5	-0.0842536	-0.0807982	-0.89412	-0.603823	Down	2920
92	C2	BAE_BRCA1_TARGETS_DN	TRUE	32	31	0.462476	0.648172	0.649382	CGP	M2073	1	30	19	12	0	1	-0.0108395	0.0464651	0.329402	0.59223	Up	3957		92	C2	BAE_BRCA1_TARGETS_DN	TRUE	32	31	0.505232	0.710375	0.710454	CGP	M2073	1	30	14	17	0	1	-0.102416	-0.0413602	-0.727518	-0.38652	Down	3945
93	C2	BAE_BRCA1_TARGETS_UP	TRUE	72	72	0.777694	0.873057	0.873853	CGP	M2072	0	72	43	29	0	0	-0.0101374	0.0118382	0.0467883	0.254914	Up	4942		93	C2	BAE_BRCA1_TARGETS_UP	TRUE	72	72	0.239932	0.444102	0.444249	CGP	M2072	2	70	27	45	0	2	-0.0817745	-0.0540362	-0.889	-0.667424	Down	2997
94	C2	BAFNA_MUC4_TARGETS_DN	TRUE	5	4	0.248034	0.434372	0.435266	CGP	M1700	0	4	4	0	0	0	0.227137	0.227137	1.51295	1.51295	Up	3168		94	C2	BAFNA_MUC4_TARGETS_DN	TRUE	5	4	0.0156643	0.058999	0.0591499	CGP	M1700	0	4	0	4	0	0	-0.540037	-0.540037	-5.14523	-5.14523	Down	1473
95	C2	BAFNA_MUC4_TARGETS_UP	TRUE	8	7	0.140973	0.300151	0.301025	CGP	M1699	0	7	2	5	0	0	-0.220802	-0.220802	-1.59867	-1.59867	Down	2605		95	C2	BAFNA_MUC4_TARGETS_UP	TRUE	8	7	0.674521	0.831795	0.831506	CGP	M1699	0	7	3	4	0	0	-0.0959118	-0.0959118	-0.836247	-0.836247	Down	4499
96	C2	BAKER_HEMATOPOESIS_STAT1_TARGETS	TRUE	12	12	0.648753	0.786041	0.787036	CGP	M1162	1	11	6	6	0	1	-0.0425086	0.0345502	0.249657	0.884161	Up	4579		96	C2	BAKER_HEMATOPOESIS_STAT1_TARGETS	TRUE	12	12	0.00111912	0.00659817	0.00664463	CGP	M1162	4	8	3	9	0	4	-0.471242	-0.457053	-4.30479	-4.42894	Down	941
97	C2	BAKER_HEMATOPOESIS_STAT5_TARGETS	TRUE	6	6	0.819598	0.896683	0.89727	CGP	M1165	0	6	3	3	0	0	0.0249079	0.0249079	0.190464	0.190464	Up	5071		97	C2	BAKER_HEMATOPOESIS_STAT5_TARGETS	TRUE	6	6	0.805658	0.909048	0.909176	CGP	M1165	0	6	2	4	0	0	-0.048566	-0.048566	-0.558824	-0.558824	Down	4917
98	C2	BAKER_HEMATOPOIESIS_STAT3_TARGETS	TRUE	17	17	0.173162	0.341307	0.342092	CGP	M1163	1	16	8	9	0	1	-0.157818	-0.0906719	-1.06766	-0.627192	Down	2814		98	C2	BAKER_HEMATOPOIESIS_STAT3_TARGETS	TRUE	17	17	0.0101569	0.0415258	0.0416736	CGP	M1163	2	15	3	14	0	2	-0.340243	-0.313317	-2.83921	-2.87527	Down	1357
99	C2	BAKKER_FOXO3_TARGETS_DN	TRUE	171	161	0.487451	0.666805	0.668041	CGP	M2295	3	158	94	67	0	3	-0.0166529	0.0225316	0.163128	0.388001	Up	4055		99	C2	BAKKER_FOXO3_TARGETS_DN	TRUE	171	161	0.70278	0.847799	0.847901	CGP	M2295	8	153	90	71	4	4	0.0018237	0.020037	0.00145703	0.191218	Up	4599
100	C2	BAKKER_FOXO3_TARGETS_UP	TRUE	55	54	0.0214477	0.0752182	0.07564	CGP	M2294	1	53	18	36	0	1	-0.163087	-0.115128	-1.10636	-0.982496	Down	1581		100	C2	BAKKER_FOXO3_TARGETS_UP	TRUE	55	54	0.392314	0.610021	0.61034	CGP	M2294	2	52	27	27	0	2	-0.0892046	-0.048453	-0.766378	-0.56193	Down	3568
101	C2	BALDWIN_PRKCI_TARGETS_UP	TRUE	40	39	0.162958	0.328881	0.329634	CGP	M16912	1	38	15	24	0	1	-0.110586	-0.0938768	-0.782845	-0.652985	Down	2749		101	C2	BALDWIN_PRKCI_TARGETS_UP	TRUE	40	39	0.913551	0.96198	0.961891	CGP	M16912	2	37	19	20	0	2	-0.0500291	-0.00788851	-0.271813	-0.119907	Down	5267
102	C2	BALLIF_DEVELOPMENTAL_DISABILITY_P16_P12_DELETION	TRUE	13	13	0.815631	0.894469	0.895077	CGP	M14238	0	13	4	9	0	0	-0.0874422	-0.0891935	-0.239869	-0.38306	Down	5059		102	C2	BALLIF_DEVELOPMENTAL_DISABILITY_P16_P12_DELETION	TRUE	13	13	0.538206	0.736968	0.736873	CGP	M14238	3	10	8	5	1	2	-0.112154	-0.0352617	-1.16531	-0.213141	Down	4051
103	C2	BANDRES_RESPONSE_TO_CARMUSTIN_MGMT_24HR_DN	TRUE	33	28	0.957784	0.978662	0.978855	CGP	M7429	0	28	17	11	0	0	-0.0211036	0.00140632	-0.0381095	0.100334	Up	5429		103	C2	BANDRES_RESPONSE_TO_CARMUSTIN_MGMT_24HR_DN	TRUE	33	28	0.0289241	0.0961897	0.0963037	CGP	M7429	1	27	10	18	0	1	-0.178076	-0.177291	-2.08279	-1.70462	Down	1668
104	C2	BANDRES_RESPONSE_TO_CARMUSTIN_MGMT_24HR_UP	TRUE	9	9	0.756002	0.85984	0.860737	CGP	M15132	0	9	5	4	0	0	-0.010738	-0.010738	0.21895	0.21895	Up	4878		104	C2	BANDRES_RESPONSE_TO_CARMUSTIN_MGMT_24HR_UP	TRUE	9	9	0.503654	0.709026	0.709114	CGP	M15132	0	9	6	3	0	0	0.0461131	0.0461131	0.722696	0.722696	Up	3941
105	C2	BANDRES_RESPONSE_TO_CARMUSTIN_MGMT_48HR_DN	TRUE	161	139	0.270459	0.460104	0.460902	CGP	M9556	12	127	76	63	0	12	-0.129632	-0.070955	-0.468591	-0.157773	Down	3260		105	C2	BANDRES_RESPONSE_TO_CARMUSTIN_MGMT_48HR_DN	TRUE	161	139	0.268937	0.478956	0.479097	CGP	M9556	11	128	63	76	4	7	-0.0697745	-0.0542192	-0.771767	-0.534846	Down	3115
106	C2	BANDRES_RESPONSE_TO_CARMUSTIN_MGMT_48HR_UP	TRUE	19	19	0.921974	0.959533	0.959707	CGP	M2042	0	19	10	9	0	0	-0.00200509	-0.00190872	-0.135106	0.00754497	Down	5330		106	C2	BANDRES_RESPONSE_TO_CARMUSTIN_MGMT_48HR_UP	TRUE	19	19	0.483409	0.691581	0.69177	CGP	M2042	3	16	11	8	1	2	-0.0973903	-0.0682129	-1.02305	-0.336378	Down	3878
107	C2	BANDRES_RESPONSE_TO_CARMUSTIN_WITHOUT_MGMT_24HR_DN	TRUE	9	9	0.462533	0.648172	0.649382	CGP	M5407	0	9	7	2	0	0	0.0738447	0.0738447	0.606262	0.606262	Up	3959		107	C2	BANDRES_RESPONSE_TO_CARMUSTIN_WITHOUT_MGMT_24HR_DN	TRUE	9	9	0.766146	0.886113	0.886253	CGP	M5407	0	9	6	3	0	0	-0.0447518	-0.0447518	-0.582278	-0.582278	Down	4795
108	C2	BANDRES_RESPONSE_TO_CARMUSTIN_WITHOUT_MGMT_24HR_UP	TRUE	14	14	0.596589	0.749542	0.750777	CGP	M6416	1	13	7	7	0	1	-0.0678878	-0.0166375	-0.48518	-0.271321	Down	4415		108	C2	BANDRES_RESPONSE_TO_CARMUSTIN_WITHOUT_MGMT_24HR_UP	TRUE	14	14	0.488846	0.69701	0.697164	CGP	M6416	1	13	8	6	0	1	-0.121617	-0.0128258	-1.10849	-0.202177	Down	3891
109	C2	BANDRES_RESPONSE_TO_CARMUSTIN_WITHOUT_MGMT_48HR_DN	TRUE	32	28	0.0687831	0.182065	0.182956	CGP	M9066	4	24	15	13	0	4	-0.188259	-0.16061	-1.16232	-0.720664	Down	2096		109	C2	BANDRES_RESPONSE_TO_CARMUSTIN_WITHOUT_MGMT_48HR_DN	TRUE	32	28	0.0996654	0.244882	0.245172	CGP	M9066	1	27	9	19	0	1	-0.153951	-0.14836	-1.56967	-1.53481	Down	2258
110	C2	BANDRES_RESPONSE_TO_CARMUSTIN_WITHOUT_MGMT_48HR_UP	TRUE	18	18	0.895476	0.944326	0.944614	CGP	M17700	0	18	10	8	0	0	0.0131844	-0.00708828	0.0245017	0.123513	Up	5261		110	C2	BANDRES_RESPONSE_TO_CARMUSTIN_WITHOUT_MGMT_48HR_UP	TRUE	18	18	0.0149033	0.0567104	0.0568623	CGP	M17700	3	15	8	10	0	3	-0.317717	-0.260635	-2.84916	-2.32917	Down	1458
111	C2	BARIS_THYROID_CANCER_DN	TRUE	59	59	0.759851	0.862056	0.862932	CGP	M15411	3	56	33	26	0	3	-0.0265128	0.0294003	0.0440715	0.368429	Up	4890		111	C2	BARIS_THYROID_CANCER_DN	TRUE	59	59	0.0153377	0.0581239	0.0582767	CGP	M15411	9	50	25	34	2	7	-0.166815	-0.132291	-1.81685	-1.50182	Down	1464
112	C2	BARIS_THYROID_CANCER_UP	TRUE	24	24	0.107002	0.247455	0.248435	CGP	M2837	1	23	16	8	0	1	0.0167671	0.0569515	0.919948	1.01335	Up	2399		112	C2	BARIS_THYROID_CANCER_UP	TRUE	24	24	0.253766	0.460849	0.461072	CGP	M2837	1	23	8	16	0	1	-0.0718411	-0.0845665	-1.15986	-1.35827	Down	3055
113	C2	BARRIER_CANCER_RELAPSE_NORMAL_SAMPLE_DN	TRUE	31	31	0.531516	0.699941	0.700954	CGP	M4671	0	31	21	10	0	0	0.0266977	0.0358458	0.278668	0.328726	Up	4213		113	C2	BARRIER_CANCER_RELAPSE_NORMAL_SAMPLE_DN	TRUE	31	31	0.487345	0.695776	0.695953	CGP	M4671	0	31	18	13	0	0	0.0257583	0.0322114	0.373362	0.54318	Up	3886
114	C2	BARRIER_CANCER_RELAPSE_NORMAL_SAMPLE_UP	TRUE	33	31	0.534131	0.702647	0.703653	CGP	M1595	1	30	17	14	0	1	-0.126556	-0.0703365	-0.412588	-0.247205	Down	4217		114	C2	BARRIER_CANCER_RELAPSE_NORMAL_SAMPLE_UP	TRUE	33	31	0.33114	0.546747	0.547355	CGP	M1595	4	27	11	20	2	2	-0.0633341	-0.0687597	-0.945684	-0.989162	Down	3357
115	C2	BARRIER_CANCER_RELAPSE_TUMOR_SAMPLE_DN	TRUE	12	11	0.441391	0.631231	0.632549	CGP	M17068	0	11	6	5	0	0	-0.0108589	0.0404467	0.595643	0.743857	Up	3879		115	C2	BARRIER_CANCER_RELAPSE_TUMOR_SAMPLE_DN	TRUE	12	11	0.776954	0.892083	0.892167	CGP	M17068	0	11	6	5	0	0	0.0504479	0.0403152	0.161053	0.457329	Up	4832
116	C2	BARRIER_CANCER_RELAPSE_TUMOR_SAMPLE_UP	TRUE	16	16	0.103745	0.242453	0.243447	CGP	M6046	0	16	12	4	0	0	0.0831576	0.0947466	1.10443	1.18914	Up	2373		116	C2	BARRIER_CANCER_RELAPSE_TUMOR_SAMPLE_UP	TRUE	16	16	0.0321718	0.104075	0.10417	CGP	M6046	1	15	5	11	0	1	-0.285126	-0.209554	-2.40889	-2.26448	Down	1715
117	C2	BARRIER_COLON_CANCER_RECURRENCE_DN	TRUE	19	19	0.334287	0.528384	0.529352	CGP	M5736	0	19	14	5	0	0	0.0244899	0.032953	0.5819	0.594324	Up	3510		117	C2	BARRIER_COLON_CANCER_RECURRENCE_DN	TRUE	19	19	0.124371	0.286668	0.286826	CGP	M5736	0	19	14	5	0	0	0.105848	0.112475	1.3057	1.43682	Up	2407
118	C2	BARRIER_COLON_CANCER_RECURRENCE_UP	TRUE	42	41	0.386451	0.578217	0.579097	CGP	M9728	0	41	19	22	0	0	-0.0919735	-0.074237	-0.488542	-0.585246	Down	3708		118	C2	BARRIER_COLON_CANCER_RECURRENCE_UP	TRUE	42	41	0.843968	0.931653	0.931785	CGP	M9728	2	39	19	22	1	1	0.00315775	0.00990746	-0.0339835	0.123547	Up	5025
119	C2	BASAKI_YBX1_TARGETS_DN	TRUE	387	374	0.905838	0.950556	0.950801	CGP	M14877	7	367	190	184	3	4	-0.0167721	-0.0111417	-0.101515	-0.0231217	Down	5287		119	C2	BASAKI_YBX1_TARGETS_DN	TRUE	387	374	0.306946	0.522212	0.522635	CGP	M14877	21	353	219	155	11	10	0.0274277	0.0271862	0.255628	0.394285	Up	3261
120	C2	BASAKI_YBX1_TARGETS_UP	TRUE	291	283	0.39132	0.583614	0.584482	CGP	M14985	9	274	194	89	0	9	0.00539885	0.0660416	0.170482	0.678645	Up	3720		120	C2	BASAKI_YBX1_TARGETS_UP	TRUE	291	283	4.5192e-06	5.36884e-05	5.4488e-05	CGP	M14985	4	279	66	217	0	4	-0.2271	-0.223128	-2.19879	-2.34004	Down	467
121	C2	BASSO_B_LYMPHOCYTE_NETWORK	TRUE	145	141	0.00797056	0.0340421	0.0343165	CGP	M10633	0	141	101	40	0	0	0.0623746	0.083267	0.857896	0.987756	Up	1299		121	C2	BASSO_B_LYMPHOCYTE_NETWORK	TRUE	145	141	3.22308e-05	0.000310445	0.000314193	CGP	M10633	7	134	38	103	0	7	-0.223776	-0.162061	-2.34778	-1.96913	Down	576
122	C2	BASSO_CD40_SIGNALING_DN	TRUE	71	69	0.957847	0.978662	0.978855	CGP	M1899	1	68	34	35	0	1	-0.0544167	-0.0297615	-0.0444996	0.0463559	Up	5430		122	C2	BASSO_CD40_SIGNALING_DN	TRUE	71	69	7.38406e-05	0.000634161	0.000641352	CGP	M1899	12	57	30	39	1	11	-0.349811	-0.262618	-2.78593	-2.26288	Down	646
123	C2	BASSO_CD40_SIGNALING_UP	TRUE	103	97	0.601197	0.753432	0.754654	CGP	M8493	0	97	53	44	0	0	0.0101346	0.0131557	0.141001	0.0941561	Up	4427		123	C2	BASSO_CD40_SIGNALING_UP	TRUE	103	97	4.11423e-31	8.77914e-29	9.79951e-29	CGP	M8493	30	67	11	86	0	30	-0.75125	-0.708158	-6.91172	-6.7838	Down	26
124	C2	BASSO_HAIRY_CELL_LEUKEMIA_DN	TRUE	6	5	0.598524	0.7513	0.752531	CGP	M10728	0	5	1	4	0	0	-0.0543963	-0.0543963	-0.70051	-0.70051	Down	4419		124	C2	BASSO_HAIRY_CELL_LEUKEMIA_DN	TRUE	6	5	0.0111291	0.0446483	0.0447966	CGP	M10728	1	4	1	4	0	1	-0.470229	-0.470229	-4.89069	-4.89069	Down	1382
125	C2	BASSO_HAIRY_CELL_LEUKEMIA_UP	TRUE	79	78	5.54117e-06	8.56334e-05	8.72932e-05	CGP	M13859	2	76	19	59	0	2	-0.283118	-0.26629	-1.90965	-1.87815	Down	359		125	C2	BASSO_HAIRY_CELL_LEUKEMIA_UP	TRUE	79	78	0.0122816	0.0482588	0.0484066	CGP	M13859	5	73	36	42	0	5	-0.151424	-0.112017	-1.72413	-1.30101	Down	1411
126	C2	BAUS_TFF2_TARGETS_DN	TRUE	12	10	0.757833	0.861216	0.862107	CGP	M2036	1	9	6	4	0	1	-0.165365	-0.113148	-0.336169	-0.358028	Down	4882		126	C2	BAUS_TFF2_TARGETS_DN	TRUE	12	10	0.402214	0.620547	0.620824	CGP	M2036	0	10	7	3	0	0	0.104759	0.124627	0.888881	1.12664	Up	3596
127	C2	BAUS_TFF2_TARGETS_UP	TRUE	31	25	0.133693	0.288445	0.28933	CGP	M2035	3	22	15	10	1	2	0.0739143	0.107516	0.843981	0.919408	Up	2571		127	C2	BAUS_TFF2_TARGETS_UP	TRUE	31	25	4.52704e-08	7.63404e-07	7.8024e-07	CGP	M2035	9	16	8	17	1	8	-0.589089	-0.554586	-5.31141	-5.29031	Down	329
128	C2	BECKER_TAMOXIFEN_RESISTANCE_DN	TRUE	54	53	0.118319	0.265944	0.266897	CGP	M15676	2	51	28	25	0	2	-0.131332	-0.0954601	-0.782105	-0.604282	Down	2468		128	C2	BECKER_TAMOXIFEN_RESISTANCE_DN	TRUE	54	53	0.758565	0.881501	0.881681	CGP	M15676	2	51	31	22	0	2	-0.0268171	0.00771017	0.0298828	0.0048429	Up	4774
129	C2	BECKER_TAMOXIFEN_RESISTANCE_UP	TRUE	54	53	0.0103636	0.0423085	0.042649	CGP	M10814	4	49	33	20	4	0	0.183901	0.17028	1.11444	1.2545	Up	1359		129	C2	BECKER_TAMOXIFEN_RESISTANCE_UP	TRUE	54	53	0.0629911	0.17465	0.174912	CGP	M10814	9	44	24	29	4	5	-0.0824075	-0.119243	-1.4426	-1.30151	Down	2001
130	C2	BEGUM_TARGETS_OF_PAX3_FOXO1_FUSION_AND_PAX3	TRUE	7	7	0.00553552	0.0253314	0.0255668	CGP	M18597	1	6	2	5	0	1	-0.476742	-0.476742	-3.10612	-3.10612	Down	1212		130	C2	BEGUM_TARGETS_OF_PAX3_FOXO1_FUSION_AND_PAX3	TRUE	7	7	0.384842	0.601268	0.60161	CGP	M18597	1	6	4	3	0	1	-0.156322	-0.156322	-1.70107	-1.70107	Down	3551
131	C2	BEGUM_TARGETS_OF_PAX3_FOXO1_FUSION_DN	TRUE	45	43	6.37492e-09	1.91022e-07	1.96703e-07	CGP	M6679	10	33	12	31	0	10	-0.486522	-0.439327	-2.99852	-2.71278	Down	185		131	C2	BEGUM_TARGETS_OF_PAX3_FOXO1_FUSION_DN	TRUE	45	43	0.0261015	0.0889503	0.0890789	CGP	M6679	7	36	16	27	0	7	-0.244234	-0.184757	-1.82484	-1.42372	Down	1628
132	C2	BEGUM_TARGETS_OF_PAX3_FOXO1_FUSION_UP	TRUE	59	59	8.98e-06	0.000130422	0.000133078	CGP	M10156	4	55	16	43	0	4	-0.308228	-0.282589	-2.03032	-1.97521	Down	382		132	C2	BEGUM_TARGETS_OF_PAX3_FOXO1_FUSION_UP	TRUE	59	59	0.12501	0.287729	0.287883	CGP	M10156	3	56	26	33	1	2	-0.0851747	-0.0897918	-1.17856	-0.911405	Down	2410
133	C2	BEIER_GLIOMA_STEM_CELL_DN	TRUE	67	64	0.150566	0.312053	0.312863	CGP	M11720	2	62	29	35	0	2	-0.102355	-0.0799923	-0.681936	-0.655551	Down	2676		133	C2	BEIER_GLIOMA_STEM_CELL_DN	TRUE	67	64	0.0154912	0.0585567	0.0587088	CGP	M11720	8	56	28	36	0	8	-0.203561	-0.115617	-1.8124	-1.3208	Down	1467
134	C2	BEIER_GLIOMA_STEM_CELL_UP	TRUE	40	33	0.297914	0.490744	0.491723	CGP	M9126	1	32	12	21	0	1	-0.136528	-0.143033	-0.60893	-0.861458	Down	3368		134	C2	BEIER_GLIOMA_STEM_CELL_UP	TRUE	40	33	0.169125	0.355181	0.355342	CGP	M9126	4	29	21	12	3	1	0.152194	0.119424	0.894476	1.16334	Up	2641
135	C2	BENNETT_SYSTEMIC_LUPUS_ERYTHEMATOSUS	TRUE	29	26	5.27222e-11	2.47884e-09	2.54269e-09	CGP	M12175	1	25	23	3	1	0	0.508874	0.53211	3.84951	4.16087	Up	118		135	C2	BENNETT_SYSTEMIC_LUPUS_ERYTHEMATOSUS	TRUE	29	26	1.35813e-13	4.99001e-12	5.14966e-12	CGP	M12175	10	16	2	24	0	10	-0.749786	-0.756555	-6.68865	-6.86767	Down	151
136	C2	BENPORATH_CYCLING_GENES	TRUE	648	636	0.0481007	0.139427	0.140073	CGP	M8156	10	626	424	212	1	9	0.0383007	0.0754665	0.477299	0.758686	Up	1914		136	C2	BENPORATH_CYCLING_GENES	TRUE	648	636	0.0262243	0.0891997	0.0893263	CGP	M8156	13	623	243	393	4	9	-0.110501	-0.0997259	-1.07286	-1.09737	Down	1631
137	C2	BENPORATH_EED_TARGETS	TRUE	1058	832	1.37388e-05	0.000191515	0.000195689	CGP	M7617	117	715	306	526	8	109	-0.267564	-0.225088	-1.25291	-1.11882	Down	398		137	C2	BENPORATH_EED_TARGETS	TRUE	1058	832	0.697347	0.844919	0.845055	CGP	M7617	109	723	404	428	47	62	-0.00962939	-0.01141	-0.349157	-0.139459	Down	4579
138	C2	BENPORATH_ES_1	TRUE	379	366	0.0234072	0.0806603	0.0810919	CGP	M1871	15	351	252	114	2	13	0.0320238	0.0822261	0.600915	0.861217	Up	1610		138	C2	BENPORATH_ES_1	TRUE	379	366	0.0879616	0.222873	0.223206	CGP	M1871	19	347	134	232	8	11	-0.0879294	-0.0933442	-0.905282	-0.935888	Down	2189
139	C2	BENPORATH_ES_2	TRUE	40	36	0.668008	0.798214	0.79911	CGP	M4241	5	31	24	12	1	4	-0.0221979	0.0360171	0.141778	0.574703	Up	4643		139	C2	BENPORATH_ES_2	TRUE	40	36	0.341801	0.559384	0.559959	CGP	M4241	3	33	12	24	1	2	-0.155834	-0.166276	-0.87677	-0.987076	Down	3390
140	C2	BENPORATH_ES_CORE_NINE	TRUE	9	9	0.606631	0.758016	0.759221	CGP	M4740	0	9	8	1	0	0	0.0815349	0.0815349	0.405566	0.405566	Up	4440		140	C2	BENPORATH_ES_CORE_NINE	TRUE	9	9	0.665874	0.828508	0.828285	CGP	M4740	0	9	3	6	0	0	-0.112831	-0.112831	-0.736523	-0.736523	Down	4458
141	C2	BENPORATH_ES_CORE_NINE_CORRELATED	TRUE	100	98	0.00340455	0.017538	0.0177088	CGP	M14079	3	95	74	24	0	3	0.0908464	0.135714	1.04752	1.18564	Up	1077		141	C2	BENPORATH_ES_CORE_NINE_CORRELATED	TRUE	100	98	0.0012408	0.00721587	0.00726507	CGP	M14079	4	94	31	67	0	4	-0.178201	-0.166166	-1.98211	-1.743	Down	954
142	C2	BENPORATH_ES_WITH_H3K27ME3	TRUE	1113	863	2.9289e-07	6.24981e-06	6.36485e-06	CGP	M10371	117	746	285	578	9	108	-0.285859	-0.255579	-1.45849	-1.33709	Down	260		142	C2	BENPORATH_ES_WITH_H3K27ME3	TRUE	1113	863	0.945514	0.97631	0.976049	CGP	M10371	132	731	446	417	58	74	0.0148606	0.0247586	-0.186332	0.151023	Up	5373
143	C2	BENPORATH_MYC_MAX_TARGETS	TRUE	775	757	0.000646299	0.00455034	0.00461474	CGP	M17753	5	752	529	228	0	5	0.0607616	0.074841	0.866549	0.973917	Up	788		143	C2	BENPORATH_MYC_MAX_TARGETS	TRUE	775	757	0.320414	0.537218	0.537576	CGP	M17753	15	742	350	407	2	13	-0.0585273	-0.0331813	-0.576435	-0.439982	Down	3309
144	C2	BENPORATH_MYC_TARGETS_WITH_EBOX	TRUE	229	217	0.270799	0.460434	0.461231	CGP	M27	4	213	135	82	0	4	-0.00134742	0.0474097	0.280162	0.514858	Up	3263		144	C2	BENPORATH_MYC_TARGETS_WITH_EBOX	TRUE	229	217	0.323894	0.539969	0.540298	CGP	M27	12	205	98	119	3	9	-0.0734864	-0.0427563	-0.651266	-0.469302	Down	3327
145	C2	BENPORATH_NANOG_TARGETS	TRUE	988	961	0.684188	0.809355	0.81018	CGP	M6616	30	931	560	401	1	29	-0.0343784	0.0171794	0.0331923	0.297189	Up	4690		145	C2	BENPORATH_NANOG_TARGETS	TRUE	988	961	0.911867	0.961977	0.961719	CGP	M6616	26	935	470	491	7	19	-0.0291888	-0.0118307	-0.22241	-0.109727	Down	5259
146	C2	BENPORATH_NOS_TARGETS	TRUE	179	172	0.0292351	0.0954955	0.0960473	CGP	M14573	13	159	92	80	1	12	-0.150645	-0.0866328	-0.823271	-0.486246	Down	1698		146	C2	BENPORATH_NOS_TARGETS	TRUE	179	172	0.464868	0.677282	0.677583	CGP	M14573	12	160	82	90	4	8	-0.0539362	-0.0353461	-0.550808	-0.331773	Down	3808
147	C2	BENPORATH_OCT4_TARGETS	TRUE	290	283	0.110231	0.253129	0.254108	CGP	M17183	18	265	151	132	1	17	-0.124503	-0.0596739	-0.57812	-0.257036	Down	2416		147	C2	BENPORATH_OCT4_TARGETS	TRUE	290	283	0.749235	0.875517	0.875556	CGP	M17183	14	269	141	142	5	9	-0.0286242	-0.0183891	-0.331278	-0.160429	Down	4747
148	C2	BENPORATH_PRC2_TARGETS	TRUE	649	478	8.56637e-08	2.08448e-06	2.13113e-06	CGP	M8448	80	398	149	329	7	73	-0.328739	-0.299256	-1.61589	-1.51047	Down	228		148	C2	BENPORATH_PRC2_TARGETS	TRUE	649	478	0.838821	0.928897	0.929056	CGP	M8448	75	403	246	232	34	41	0.0294627	0.031027	-0.112518	0.126597	Up	5010
149	C2	BENPORATH_PROLIFERATION	TRUE	147	147	8.04673e-08	1.96666e-06	2.01095e-06	CGP	M2114	0	147	128	19	0	0	0.183985	0.188554	1.78446	1.83716	Up	227		149	C2	BENPORATH_PROLIFERATION	TRUE	147	147	9.83686e-08	1.56375e-06	1.59537e-06	CGP	M2114	1	146	14	133	0	1	-0.270663	-0.24796	-2.81939	-2.78616	Down	349
150	C2	BENPORATH_SOX2_TARGETS	TRUE	734	718	0.893852	0.943152	0.943444	CGP	M3835	21	697	411	307	1	20	-0.0397651	0.010942	-0.0395242	0.212873	Up	5258		150	C2	BENPORATH_SOX2_TARGETS	TRUE	734	718	0.876695	0.946617	0.946556	CGP	M3835	17	701	354	364	6	11	-0.0175492	-0.00679772	-0.115852	-0.0461524	Up	5137
151	C2	BENPORATH_SUZ12_TARGETS	TRUE	1033	817	3.29732e-07	6.85152e-06	6.97257e-06	CGP	M9898	112	705	272	545	12	100	-0.286759	-0.255731	-1.46065	-1.33274	Down	267		151	C2	BENPORATH_SUZ12_TARGETS	TRUE	1033	817	0.802249	0.90752	0.907668	CGP	M9898	123	694	435	382	59	64	0.0393185	0.0398007	-0.101437	0.161048	Up	4903
152	C2	BERENJENO_ROCK_SIGNALING_NOT_VIA_RHOA_DN	TRUE	48	48	1.13523e-07	2.66875e-06	2.72554e-06	CGP	M10253	4	44	13	35	0	4	-0.290135	-0.235346	-2.62843	-2.31048	Down	236		152	C2	BERENJENO_ROCK_SIGNALING_NOT_VIA_RHOA_DN	TRUE	48	48	0.115217	0.271548	0.271756	CGP	M10253	3	45	20	28	0	3	-0.117047	-0.0865836	-1.286	-1.08971	Down	2354
153	C2	BERENJENO_ROCK_SIGNALING_NOT_VIA_RHOA_UP	TRUE	27	24	0.459609	0.645384	0.646605	CGP	M5392	4	20	12	12	0	4	-0.159279	-0.111494	-0.545163	-0.194496	Down	3951		153	C2	BERENJENO_ROCK_SIGNALING_NOT_VIA_RHOA_UP	TRUE	27	24	0.382081	0.598531	0.598886	CGP	M5392	2	22	11	13	0	2	-0.164956	-0.165197	-0.939297	-1.05242	Down	3541
154	C2	BERENJENO_TRANSFORMED_BY_RHOA_DN	TRUE	389	386	3.04627e-05	0.000377248	0.000385021	CGP	M7514	29	357	161	225	1	28	-0.195569	-0.12512	-1.3394	-0.997951	Down	448		154	C2	BERENJENO_TRANSFORMED_BY_RHOA_DN	TRUE	389	386	0.550369	0.747294	0.747142	CGP	M7514	17	369	189	197	3	14	-0.0465509	-0.0257085	-0.447602	-0.290491	Down	4086
155	C2	BERENJENO_TRANSFORMED_BY_RHOA_FOREVER_DN	TRUE	29	29	7.21847e-06	0.000107656	0.000109633	CGP	M16101	4	25	10	19	0	4	-0.483522	-0.408507	-2.66022	-2.41629	Down	372		155	C2	BERENJENO_TRANSFORMED_BY_RHOA_FOREVER_DN	TRUE	29	29	0.000914118	0.00557923	0.00561544	CGP	M16101	4	25	6	23	0	4	-0.400243	-0.348513	-2.94499	-2.84512	Down	909
156	C2	BERENJENO_TRANSFORMED_BY_RHOA_FOREVER_UP	TRUE	20	19	6.99162e-07	1.34686e-05	1.37285e-05	CGP	M7919	2	17	3	16	0	2	-0.493943	-0.453147	-3.48292	-3.27192	Down	288		156	C2	BERENJENO_TRANSFORMED_BY_RHOA_FOREVER_UP	TRUE	20	19	0.391128	0.608861	0.609185	CGP	M7919	1	18	8	11	0	1	-0.0887451	-0.0762997	-1.02732	-0.908221	Down	3564
157	C2	BERENJENO_TRANSFORMED_BY_RHOA_REVERSIBLY_DN	TRUE	30	29	2.96171e-11	1.42883e-09	1.45388e-09	CGP	M3034	8	21	5	24	0	8	-0.59684	-0.571915	-3.9275	-4.03223	Down	115		157	C2	BERENJENO_TRANSFORMED_BY_RHOA_REVERSIBLY_DN	TRUE	30	29	0.000281385	0.00200659	0.00202229	CGP	M3034	4	25	7	22	0	4	-0.380014	-0.339549	-3.20686	-2.86306	Down	778
158	C2	BERENJENO_TRANSFORMED_BY_RHOA_REVERSIBLY_UP	TRUE	7	7	0.237343	0.4228	0.423751	CGP	M16834	0	7	3	4	0	0	-0.237123	-0.237123	-1.29866	-1.29866	Down	3114		158	C2	BERENJENO_TRANSFORMED_BY_RHOA_REVERSIBLY_UP	TRUE	7	7	0.0776425	0.202916	0.203193	CGP	M16834	1	6	2	5	1	0	-0.114837	-0.114837	-2.91075	-2.91075	Down	2122
159	C2	BERENJENO_TRANSFORMED_BY_RHOA_UP	TRUE	540	532	0.0637899	0.173314	0.174053	CGP	M16189	17	515	366	166	0	17	0.00281176	0.0703248	0.449021	0.800187	Up	2042		159	C2	BERENJENO_TRANSFORMED_BY_RHOA_UP	TRUE	540	532	3.64115e-05	0.000341812	0.000345752	CGP	M16189	17	515	139	393	1	16	-0.1845	-0.163987	-1.86632	-1.8793	Down	591
160	C2	BERGER_MBD2_TARGETS	TRUE	6	6	0.363734	0.556076	0.557051	CGP	M2296	1	5	6	0	1	0	0.307619	0.307619	0.951798	0.951798	Up	3629		160	C2	BERGER_MBD2_TARGETS	TRUE	6	6	0.886958	0.951857	0.951746	CGP	M2296	2	4	2	4	1	1	-0.128423	-0.128423	-0.393712	-0.393712	Down	5169
161	C2	BERNARD_PPAPDC1B_TARGETS_DN	TRUE	57	55	0.817696	0.896039	0.896636	CGP	M8123	0	55	27	28	0	0	-0.0169006	-0.00329289	-0.176082	0.0163228	Down	5062		161	C2	BERNARD_PPAPDC1B_TARGETS_DN	TRUE	57	55	0.934073	0.972059	0.971859	CGP	M8123	5	50	27	28	2	3	-0.0255502	-0.00401199	-0.276634	0.121105	Down	5331
162	C2	BERNARD_PPAPDC1B_TARGETS_UP	TRUE	37	37	0.89073	0.941022	0.941323	CGP	M15315	1	36	19	18	0	1	-0.028213	0.00637561	0.00769407	0.0783446	Up	5251		162	C2	BERNARD_PPAPDC1B_TARGETS_UP	TRUE	37	37	0.368878	0.586891	0.587324	CGP	M15315	1	36	16	21	0	1	-0.0650423	-0.0319917	-0.875741	-0.443938	Down	3486
163	C2	BERTUCCI_INVASIVE_CARCINOMA_DUCTAL_VS_LOBULAR_DN	TRUE	46	46	4.82021e-15	3.87573e-13	3.95545e-13	CGP	M14142	10	36	2	44	0	10	-0.679822	-0.564734	-3.84733	-3.75167	Down	69		163	C2	BERTUCCI_INVASIVE_CARCINOMA_DUCTAL_VS_LOBULAR_DN	TRUE	46	46	0.0274856	0.0926428	0.092766	CGP	M14142	4	42	18	28	0	4	-0.189742	-0.170699	-1.74477	-1.48572	Down	1646
164	C2	BERTUCCI_INVASIVE_CARCINOMA_DUCTAL_VS_LOBULAR_UP	TRUE	24	23	0.175676	0.344642	0.345445	CGP	M16424	0	23	18	5	0	0	0.0838372	0.10193	0.770622	0.93766	Up	2828		164	C2	BERTUCCI_INVASIVE_CARCINOMA_DUCTAL_VS_LOBULAR_UP	TRUE	24	23	0.7664	0.886113	0.886253	CGP	M16424	0	23	11	12	0	0	0.0275757	0.0236191	0.0980212	0.0917298	Up	4798
165	C2	BERTUCCI_MEDULLARY_VS_DUCTAL_BREAST_CANCER_DN	TRUE	179	170	1.07892e-19	1.8139e-17	1.91352e-17	CGP	M10605	29	141	45	125	2	27	-0.377589	-0.342603	-3.19038	-3.08898	Down	33		165	C2	BERTUCCI_MEDULLARY_VS_DUCTAL_BREAST_CANCER_DN	TRUE	179	170	0.796832	0.904794	0.904787	CGP	M10605	7	163	80	90	2	5	-0.0452499	-0.0283952	-0.314012	-0.183619	Down	4886
166	C2	BERTUCCI_MEDULLARY_VS_DUCTAL_BREAST_CANCER_UP	TRUE	206	198	4.01238e-09	1.2506e-07	1.29006e-07	CGP	M14539	3	195	158	40	2	1	0.192359	0.185785	1.86133	1.79028	Up	178		166	C2	BERTUCCI_MEDULLARY_VS_DUCTAL_BREAST_CANCER_UP	TRUE	206	198	6.33426e-17	3.31533e-15	3.48257e-15	CGP	M14539	31	167	39	159	1	30	-0.428145	-0.365068	-4.29481	-3.97498	Down	106
167	C2	BHATI_G2M_ARREST_BY_2METHOXYESTRADIOL_DN	TRUE	127	121	0.1701	0.337695	0.338401	CGP	M10839	4	117	79	42	0	4	0.0117747	0.0651657	0.423089	0.642201	Up	2794		167	C2	BHATI_G2M_ARREST_BY_2METHOXYESTRADIOL_DN	TRUE	127	121	0.616457	0.797435	0.797125	CGP	M10839	11	110	69	52	3	8	-0.0591729	-0.0212098	-0.521163	0.0119459	Down	4288
168	C2	BHATI_G2M_ARREST_BY_2METHOXYESTRADIOL_UP	TRUE	117	110	0.807959	0.890633	0.891283	CGP	M18550	5	105	62	48	0	5	-0.0196007	0.0370114	0.00275917	0.373388	Up	5033		168	C2	BHATI_G2M_ARREST_BY_2METHOXYESTRADIOL_UP	TRUE	117	110	5.20636e-05	0.000467393	0.000473133	CGP	M18550	10	100	28	82	0	10	-0.271954	-0.203048	-2.38934	-2.04663	Down	618
169	C2	BHATTACHARYA_EMBRYONIC_STEM_CELL	TRUE	84	79	0.372798	0.564564	0.565495	CGP	M4282	4	75	55	24	0	4	-0.021365	0.076114	0.275975	0.67579	Up	3663		169	C2	BHATTACHARYA_EMBRYONIC_STEM_CELL	TRUE	84	79	0.136601	0.306072	0.306155	CGP	M4282	2	77	25	54	1	1	-0.137535	-0.12463	-1.03711	-1.08746	Down	2475
170	C2	BHAT_ESR1_TARGETS_NOT_VIA_AKT1_DN	TRUE	88	88	0.00737224	0.0318793	0.0321432	CGP	M2232	2	86	35	53	0	2	-0.137195	-0.109931	-1.12758	-0.917103	Down	1283		170	C2	BHAT_ESR1_TARGETS_NOT_VIA_AKT1_DN	TRUE	88	88	0.521821	0.724031	0.724023	CGP	M2232	4	84	46	42	1	3	0.0114406	0.0265241	0.18244	0.330111	Up	3997
171	C2	BHAT_ESR1_TARGETS_NOT_VIA_AKT1_UP	TRUE	211	204	0.243235	0.428838	0.429752	CGP	M2230	8	196	131	73	3	5	0.0376963	0.052056	0.310421	0.478768	Up	3146		171	C2	BHAT_ESR1_TARGETS_NOT_VIA_AKT1_UP	TRUE	211	204	0.976065	0.988537	0.98847	CGP	M2230	12	192	103	101	8	4	-0.00905838	-0.0168013	-0.194592	-0.0770921	Down	5478
172	C2	BHAT_ESR1_TARGETS_VIA_AKT1_DN	TRUE	82	82	0.242378	0.42839	0.429316	CGP	M2235	1	81	40	42	0	1	-0.0647046	-0.0462695	-0.534541	-0.408747	Down	3139		172	C2	BHAT_ESR1_TARGETS_VIA_AKT1_DN	TRUE	82	82	0.495802	0.702428	0.702557	CGP	M2235	3	79	45	37	0	3	0.00254766	0.0358356	0.205359	0.373563	Up	3916
173	C2	BHAT_ESR1_TARGETS_VIA_AKT1_UP	TRUE	281	272	0.162019	0.327782	0.328541	CGP	M2234	10	262	170	102	3	7	0.0278807	0.0489469	0.365458	0.523274	Up	2742		173	C2	BHAT_ESR1_TARGETS_VIA_AKT1_UP	TRUE	281	272	0.877812	0.946962	0.946893	CGP	M2234	16	256	131	141	9	7	-0.0202698	-0.0199799	-0.254604	-0.100602	Down	5142
174	C2	BIDUS_METASTASIS_DN	TRUE	153	146	0.413442	0.605058	0.606323	CGP	M8818	4	142	73	73	1	3	-0.0482998	-0.0250375	-0.353615	-0.189407	Down	3791		174	C2	BIDUS_METASTASIS_DN	TRUE	153	146	0.0716438	0.192112	0.192427	CGP	M8818	12	134	77	69	1	11	-0.11671	-0.0533802	-1.19028	-0.513738	Down	2069
175	C2	BIDUS_METASTASIS_UP	TRUE	218	213	0.00524682	0.0242376	0.0244674	CGP	M15866	1	212	155	58	1	0	0.0903505	0.0884909	0.830074	1.01905	Up	1201		175	C2	BIDUS_METASTASIS_UP	TRUE	218	213	0.0598487	0.168463	0.168743	CGP	M15866	2	211	73	140	1	1	-0.091706	-0.0940803	-1.037	-1.19073	Down	1971
176	C2	BILANGES_RAPAMYCIN_SENSITIVE_GENES	TRUE	36	35	0.0983936	0.234681	0.2357	CGP	M2329	0	35	24	11	0	0	0.0605827	0.0797061	0.804209	0.822691	Up	2324		176	C2	BILANGES_RAPAMYCIN_SENSITIVE_GENES	TRUE	36	35	0.502659	0.708164	0.708257	CGP	M2329	0	35	22	13	0	0	0.0017564	0.00188481	0.331919	0.418789	Up	3938
177	C2	BILANGES_RAPAMYCIN_SENSITIVE_VIA_TSC1_AND_TSC2	TRUE	66	65	0.0544287	0.152587	0.153225	CGP	M2331	1	64	46	19	0	1	0.0428926	0.0810127	0.743961	1.00679	Up	1979		177	C2	BILANGES_RAPAMYCIN_SENSITIVE_VIA_TSC1_AND_TSC2	TRUE	66	65	0.158728	0.339878	0.340096	CGP	M2331	0	65	36	29	0	0	0.0623585	0.0428392	0.696747	0.659916	Up	2591
178	C2	BILANGES_SERUM_AND_RAPAMYCIN_SENSITIVE_GENES	TRUE	51	50	0.114642	0.260137	0.261103	CGP	M2328	0	50	37	13	0	0	0.0566896	0.0662323	0.663305	0.797537	Up	2445		178	C2	BILANGES_SERUM_AND_RAPAMYCIN_SENSITIVE_GENES	TRUE	51	50	0.000315997	0.00221638	0.0022331	CGP	M2328	0	50	43	7	0	0	0.146504	0.158204	2.22461	2.37009	Up	791
179	C2	BILANGES_SERUM_RESPONSE_TRANSLATION	TRUE	27	26	0.688419	0.812455	0.813264	CGP	M2337	1	25	17	9	0	1	-0.0134345	0.0462205	0.166743	0.434978	Up	4701		179	C2	BILANGES_SERUM_RESPONSE_TRANSLATION	TRUE	27	26	0.00744458	0.032117	0.032254	CGP	M2337	1	25	22	4	1	0	0.207391	0.187497	2.08741	2.39643	Up	1286
180	C2	BILANGES_SERUM_SENSITIVE_GENES	TRUE	70	65	0.924772	0.960622	0.960764	CGP	M2327	4	61	38	27	0	4	-0.089806	-0.0291118	-0.111665	0.0643219	Down	5340		180	C2	BILANGES_SERUM_SENSITIVE_GENES	TRUE	70	65	0.201345	0.399051	0.399304	CGP	M2327	4	61	42	23	1	3	0.0682656	0.0825892	0.598533	0.816173	Up	2798
181	C2	BILANGES_SERUM_SENSITIVE_VIA_TSC1	TRUE	20	16	0.0209883	0.073932	0.0743515	CGP	M2332	2	14	4	12	0	2	-0.3645	-0.339147	-1.74165	-1.69733	Down	1575		181	C2	BILANGES_SERUM_SENSITIVE_VIA_TSC1	TRUE	20	16	0.762562	0.883707	0.883865	CGP	M2332	1	15	9	7	1	0	0.0281416	-0.0144665	0.148947	-0.0495819	Up	4787
182	C2	BILANGES_SERUM_SENSITIVE_VIA_TSC2	TRUE	31	31	0.000484141	0.00368452	0.00373849	CGP	M2334	6	25	14	17	0	6	-0.277398	-0.18342	-2.09994	-1.5108	Down	729		182	C2	BILANGES_SERUM_SENSITIVE_VIA_TSC2	TRUE	31	31	0.579391	0.771224	0.770933	CGP	M2334	1	30	14	17	0	1	-0.100788	-0.0388981	-0.650901	-0.24174	Down	4168
183	C2	BILBAN_B_CLL_LPL_DN	TRUE	42	42	0.0993954	0.235203	0.236206	CGP	M14940	0	42	19	23	0	0	-0.123132	-0.108896	-0.874221	-0.78009	Down	2343		183	C2	BILBAN_B_CLL_LPL_DN	TRUE	42	42	0.000414466	0.00276045	0.00277894	CGP	M14940	6	36	12	30	1	5	-0.27978	-0.218284	-2.85576	-2.28044	Down	833
184	C2	BILBAN_B_CLL_LPL_UP	TRUE	64	60	0.173374	0.341575	0.342388	CGP	M19930	2	58	26	34	0	2	-0.0777009	-0.064748	-0.663403	-0.685282	Down	2816		184	C2	BILBAN_B_CLL_LPL_UP	TRUE	64	60	0.332124	0.547748	0.548354	CGP	M19930	6	54	32	28	0	6	-0.153997	-0.0576772	-0.85843	-0.420269	Down	3364
185	C2	BILD_CTNNB1_ONCOGENIC_SIGNATURE	TRUE	77	75	0.0522681	0.148457	0.149102	CGP	M7102	1	74	29	46	0	1	-0.107298	-0.0766756	-0.864239	-0.754983	Down	1953		185	C2	BILD_CTNNB1_ONCOGENIC_SIGNATURE	TRUE	77	75	0.876412	0.946617	0.946556	CGP	M7102	2	73	41	34	1	1	-0.0115681	0.00220403	-0.0948093	0.153321	Up	5134
186	C2	BILD_E2F3_ONCOGENIC_SIGNATURE	TRUE	242	232	0.185039	0.35658	0.357338	CGP	M13061	3	229	137	95	1	2	0.0262787	0.0481532	0.35629	0.440364	Up	2879		186	C2	BILD_E2F3_ONCOGENIC_SIGNATURE	TRUE	242	232	0.620699	0.798803	0.798457	CGP	M13061	11	221	116	116	5	6	0.0212052	0.00788651	0.0559853	0.0855583	Up	4311
187	C2	BILD_HRAS_ONCOGENIC_SIGNATURE	TRUE	249	237	0.00305708	0.016107	0.0162709	CGP	M12029	13	224	92	145	0	13	-0.169665	-0.136313	-1.0115	-0.916712	Down	1053		187	C2	BILD_HRAS_ONCOGENIC_SIGNATURE	TRUE	249	237	0.0168035	0.0624839	0.0626345	CGP	M12029	14	223	96	141	1	13	-0.160078	-0.135868	-1.29602	-1.09562	Down	1492
188	C2	BILD_MYC_ONCOGENIC_SIGNATURE	TRUE	207	199	0.186282	0.358106	0.358857	CGP	M2069	5	194	130	69	0	5	-0.000129838	0.049453	0.346826	0.704575	Up	2886		188	C2	BILD_MYC_ONCOGENIC_SIGNATURE	TRUE	207	199	0.273215	0.483816	0.483935	CGP	M2069	8	191	92	107	2	6	-0.0815365	-0.0461435	-0.707675	-0.491032	Down	3133
189	C2	BILD_SRC_ONCOGENIC_SIGNATURE	TRUE	58	57	0.426233	0.616943	0.618156	CGP	M116	3	54	31	26	0	3	-0.0850323	-0.0428942	-0.438007	-0.188085	Down	3833		189	C2	BILD_SRC_ONCOGENIC_SIGNATURE	TRUE	58	57	0.313366	0.528483	0.528864	CGP	M116	3	54	28	29	0	3	-0.103897	-0.0594403	-0.859335	-0.516383	Down	3289
190	C2	BIOCARTA_41BB_PATHWAY	TRUE	18	15	0.937366	0.966157	0.966245	CP:BIOCARTA	M2064	0	15	8	7	0	0	-0.0330681	-0.04544	-0.115122	-0.246339	Down	5382		190	C2	BIOCARTA_41BB_PATHWAY	TRUE	18	15	0.00839603	0.035531	0.0356734	CP:BIOCARTA	M2064	2	13	6	9	0	2	-0.40314	-0.293192	-3.21564	-2.71556	Down	1311
191	C2	BIOCARTA_ACE2_PATHWAY	TRUE	13	13	0.00567367	0.0258224	0.02606	CP:BIOCARTA	M12950	2	11	4	9	0	2	-0.408636	-0.418522	-2.2832	-2.23636	Down	1219		191	C2	BIOCARTA_ACE2_PATHWAY	TRUE	13	13	0.0598167	0.168463	0.168743	CP:BIOCARTA	M12950	2	11	10	3	2	0	0.347282	0.338647	1.98288	2.02267	Up	1969
192	C2	BIOCARTA_ACETAMINOPHEN_PATHWAY	TRUE	5	4	0.897316	0.945009	0.945285	CP:BIOCARTA	M22024	0	4	2	2	0	0	-0.0736815	-0.0736815	-0.242281	-0.242281	Down	5268		192	C2	BIOCARTA_ACETAMINOPHEN_PATHWAY	TRUE	5	4	0.199706	0.39755	0.397821	CP:BIOCARTA	M22024	1	3	1	3	0	1	-0.367337	-0.367337	-2.6977	-2.6977	Down	2787
193	C2	BIOCARTA_ACH_PATHWAY	TRUE	14	14	0.714629	0.831885	0.832775	CP:BIOCARTA	M16884	0	14	8	6	0	0	-0.0398957	-0.0308822	-0.340719	-0.236109	Down	4766		193	C2	BIOCARTA_ACH_PATHWAY	TRUE	14	14	0.0118651	0.0469527	0.0471007	CP:BIOCARTA	M16884	2	12	5	9	0	2	-0.314838	-0.236243	-3.15264	-2.69911	Down	1402
194	C2	BIOCARTA_ACTINY_PATHWAY	TRUE	12	12	0.575757	0.73331	0.734287	CP:BIOCARTA	M7825	0	12	6	6	0	0	-0.0264588	-0.0238453	0.406886	0.352369	Up	4356		194	C2	BIOCARTA_ACTINY_PATHWAY	TRUE	12	12	0.937334	0.973173	0.97296	CP:BIOCARTA	M7825	0	12	7	5	0	0	0.0272548	0.0287327	-0.0762712	-0.183519	Up	5343
195	C2	BIOCARTA_AGPCR_PATHWAY	TRUE	11	10	0.416206	0.607501	0.608753	CP:BIOCARTA	M19829	0	10	3	7	0	0	-0.0822125	-0.0798439	-0.778926	-0.894169	Down	3801		195	C2	BIOCARTA_AGPCR_PATHWAY	TRUE	11	10	0.87276	0.944996	0.944959	CP:BIOCARTA	M19829	1	9	5	5	0	1	-0.0815289	0.041627	-0.50117	0.481173	Down	5123
196	C2	BIOCARTA_AGR_PATHWAY	TRUE	33	32	0.0445113	0.131706	0.132354	CP:BIOCARTA	M6220	2	30	13	19	0	2	-0.19446	-0.144778	-1.16712	-0.991772	Down	1875		196	C2	BIOCARTA_AGR_PATHWAY	TRUE	33	32	0.729721	0.864894	0.865046	CP:BIOCARTA	M6220	3	29	16	16	1	2	0.00571214	0.0169498	0.10862	-0.0146392	Up	4680
197	C2	BIOCARTA_AHSP_PATHWAY	TRUE	13	12	0.968541	0.983579	0.983713	CP:BIOCARTA	M19553	0	12	8	4	0	0	-0.154853	-0.11458	-0.102239	-0.00180325	Down	5463		197	C2	BIOCARTA_AHSP_PATHWAY	TRUE	13	12	0.733057	0.867079	0.867214	CP:BIOCARTA	M19553	0	12	5	7	0	0	-0.00454725	-0.0141617	0.232216	0.0974307	Up	4690
198	C2	BIOCARTA_AKAP13_PATHWAY	TRUE	11	10	0.118391	0.265944	0.266897	CP:BIOCARTA	M17668	0	10	4	6	0	0	-0.0619223	-0.102994	-1.45445	-1.4937	Down	2469		198	C2	BIOCARTA_AKAP13_PATHWAY	TRUE	11	10	0.98425	0.99302	0.992919	CP:BIOCARTA	M17668	1	9	5	5	0	1	-0.0868442	-0.0279424	-0.190207	-0.322228	Down	5499
199	C2	BIOCARTA_AKAP95_PATHWAY	TRUE	11	10	0.75997	0.862056	0.862932	CP:BIOCARTA	M5731	0	10	7	3	0	0	0.0392912	0.0427903	0.206103	0.327279	Up	4891		199	C2	BIOCARTA_AKAP95_PATHWAY	TRUE	11	10	0.335495	0.552322	0.552923	CP:BIOCARTA	M5731	0	10	4	6	0	0	-0.116826	-0.124795	-1.39851	-1.5545	Down	3370
200	C2	BIOCARTA_AKAPCENTROSOME_PATHWAY	TRUE	14	13	0.787147	0.879398	0.880157	CP:BIOCARTA	M15347	0	13	9	4	0	0	-0.00785376	0.0135254	0.14887	0.246944	Up	4966		200	C2	BIOCARTA_AKAPCENTROSOME_PATHWAY	TRUE	14	13	0.635116	0.80817	0.808115	CP:BIOCARTA	M15347	0	13	5	8	0	0	-0.0285862	-0.0183389	-0.705197	-0.692589	Down	4359
201	C2	BIOCARTA_AKT_PATHWAY	TRUE	22	21	0.977293	0.989782	0.989897	CP:BIOCARTA	M15258	1	20	14	7	0	1	-0.0367557	0.0191959	-0.060668	0.230271	Up	5478		201	C2	BIOCARTA_AKT_PATHWAY	TRUE	22	21	0.0138618	0.0535553	0.0537085	CP:BIOCARTA	M15258	2	19	8	13	0	2	-0.239096	-0.118743	-2.59712	-1.98818	Down	1436
202	C2	BIOCARTA_ALK_PATHWAY	TRUE	37	32	7.71734e-05	0.000804809	0.000820695	CP:BIOCARTA	M17400	5	27	8	24	1	4	-0.278093	-0.255094	-2.26858	-2.00422	Down	532		202	C2	BIOCARTA_ALK_PATHWAY	TRUE	37	32	0.573306	0.766619	0.766359	CP:BIOCARTA	M17400	3	29	18	14	3	0	0.224208	0.0995351	0.273239	0.330013	Up	4149
203	C2	BIOCARTA_ALTERNATIVE_PATHWAY	TRUE	9	8	0.92955	0.962777	0.962906	CP:BIOCARTA	M22072	1	7	2	6	1	0	-0.0408193	-0.0408193	0.0492662	0.0492662	Up	5356		203	C2	BIOCARTA_ALTERNATIVE_PATHWAY	TRUE	9	8	0.646307	0.814749	0.814625	CP:BIOCARTA	M22072	3	5	4	4	1	2	-0.0707386	-0.0707386	-0.926877	-0.926877	Down	4401
204	C2	BIOCARTA_AMAN_PATHWAY	TRUE	15	15	0.843043	0.912269	0.912771	CP:BIOCARTA	M22009	0	15	9	6	0	0	-0.0566158	-0.0420936	-0.213665	-0.0808748	Down	5127		204	C2	BIOCARTA_AMAN_PATHWAY	TRUE	15	15	0.317993	0.534614	0.534983	CP:BIOCARTA	M22009	2	13	8	7	0	2	-0.0912303	-0.0732687	-1.34998	-1.02658	Down	3300
205	C2	BIOCARTA_AMI_PATHWAY	TRUE	20	19	0.00071259	0.00496041	0.00502929	CP:BIOCARTA	M15394	0	19	6	13	0	0	-0.336523	-0.353169	-2.34736	-2.41029	Down	797		205	C2	BIOCARTA_AMI_PATHWAY	TRUE	20	19	0.0062006	0.027698	0.0278066	CP:BIOCARTA	M15394	5	14	15	4	5	0	0.503262	0.507889	2.47704	2.67306	Up	1242
206	C2	BIOCARTA_ARAP_PATHWAY	TRUE	17	17	0.0568628	0.158053	0.158696	CP:BIOCARTA	M2482	0	17	8	9	0	0	-0.0971628	-0.0712518	-1.46383	-1.02104	Down	1996		206	C2	BIOCARTA_ARAP_PATHWAY	TRUE	17	17	0.182366	0.375145	0.375524	CP:BIOCARTA	M2482	1	16	9	8	0	1	-0.127833	-0.0805198	-1.659	-1.23728	Down	2697
207	C2	BIOCARTA_ARENRF2_PATHWAY	TRUE	20	20	0.948895	0.973099	0.973325	CP:BIOCARTA	M14339	0	20	8	12	0	0	-0.0368372	-0.0410325	-0.0994276	-0.181351	Down	5410		207	C2	BIOCARTA_ARENRF2_PATHWAY	TRUE	20	20	0.535606	0.734821	0.73474	CP:BIOCARTA	M14339	2	18	11	9	1	1	0.0734842	0.069483	0.352575	0.913268	Up	4043
208	C2	BIOCARTA_ARF_PATHWAY	TRUE	17	17	0.786002	0.878573	0.879335	CP:BIOCARTA	M11358	2	15	9	8	1	1	-0.0126111	0.00716313	-0.274221	-0.0334705	Down	4963		208	C2	BIOCARTA_ARF_PATHWAY	TRUE	17	17	0.245035	0.45045	0.45057	CP:BIOCARTA	M11358	1	16	7	10	0	1	-0.160982	-0.11011	-1.45846	-0.853075	Down	3018
209	C2	BIOCARTA_ASBCELL_PATHWAY	TRUE	15	12	0.669128	0.798905	0.799794	CP:BIOCARTA	M7298	0	12	7	5	0	0	0.0721419	0.0807796	0.289514	0.338935	Up	4646		209	C2	BIOCARTA_ASBCELL_PATHWAY	TRUE	15	12	2.85208e-18	1.7779e-16	1.86675e-16	CP:BIOCARTA	M7298	10	2	0	12	0	10	-1.38147	-1.44741	-11.3162	-11.7634	Down	89
210	C2	BIOCARTA_AT1R_PATHWAY	TRUE	27	27	0.437969	0.628119	0.629454	CP:BIOCARTA	M14899	1	26	14	13	0	1	-0.0975445	-0.0398715	-0.524019	-0.351403	Down	3868		210	C2	BIOCARTA_AT1R_PATHWAY	TRUE	27	27	0.4257	0.640571	0.640882	CP:BIOCARTA	M14899	1	26	13	14	0	1	-0.0819052	-0.0441471	-0.882032	-0.680291	Down	3687
211	C2	BIOCARTA_ATM_PATHWAY	TRUE	20	20	0.618983	0.764667	0.76579	CP:BIOCARTA	M10628	0	20	11	9	0	0	0.0243737	0.0151301	0.262443	0.33877	Up	4491		211	C2	BIOCARTA_ATM_PATHWAY	TRUE	20	20	0.372564	0.591412	0.59184	CP:BIOCARTA	M10628	0	20	10	10	0	0	-0.0459921	-0.0629993	-1.02969	-0.927702	Down	3495
212	C2	BIOCARTA_ATRBRCA_PATHWAY	TRUE	23	23	0.00329527	0.0170861	0.0172547	CP:BIOCARTA	M9703	0	23	19	4	0	0	0.133854	0.143611	1.7517	1.83914	Up	1070		212	C2	BIOCARTA_ATRBRCA_PATHWAY	TRUE	23	23	0.0767401	0.201477	0.201761	CP:BIOCARTA	M9703	0	23	7	16	0	0	-0.126092	-0.109507	-1.74255	-1.74534	Down	2112
213	C2	BIOCARTA_BAD_PATHWAY	TRUE	25	23	0.126428	0.278341	0.279268	CP:BIOCARTA	M85	0	23	9	14	0	0	-0.153124	-0.11392	-1.01333	-0.854465	Down	2520		213	C2	BIOCARTA_BAD_PATHWAY	TRUE	25	23	0.2238	0.428152	0.42843	CP:BIOCARTA	M85	2	21	12	11	0	2	-0.113215	-0.0311778	-1.43289	-0.544977	Down	2900
214	C2	BIOCARTA_BARD1_PATHWAY	TRUE	8	8	0.0562388	0.156397	0.157034	CP:BIOCARTA	M22050	0	8	6	2	0	0	0.13378	0.13378	1.81308	1.81308	Up	1995		214	C2	BIOCARTA_BARD1_PATHWAY	TRUE	8	8	0.48282	0.691091	0.691282	CP:BIOCARTA	M22050	0	8	3	5	0	0	-0.0797447	-0.0797447	-1.1546	-1.1546	Down	3876
215	C2	BIOCARTA_BARRESTIN_PATHWAY	TRUE	12	12	0.170308	0.337695	0.338401	CP:BIOCARTA	M7772	1	11	4	8	0	1	-0.313557	-0.16099	-1.20639	-0.852189	Down	2798		215	C2	BIOCARTA_BARRESTIN_PATHWAY	TRUE	12	12	0.106429	0.257061	0.257321	CP:BIOCARTA	M7772	2	10	4	8	0	2	-0.273493	-0.203711	-2.11023	-2.05507	Down	2297
216	C2	BIOCARTA_BARRESTIN_SRC_PATHWAY	TRUE	17	17	0.451633	0.640097	0.641373	CP:BIOCARTA	M111	1	16	9	8	0	1	-0.207556	-0.0891928	-0.609691	-0.273176	Down	3914		216	C2	BIOCARTA_BARRESTIN_SRC_PATHWAY	TRUE	17	17	0.00737785	0.0319784	0.0320913	CP:BIOCARTA	M111	4	13	6	11	0	4	-0.341648	-0.304214	-3.03621	-2.74826	Down	1280
217	C2	BIOCARTA_BARR_MAPK_PATHWAY	TRUE	14	14	0.35337	0.545594	0.546608	CP:BIOCARTA	M668	1	13	7	7	0	1	-0.256432	-0.116625	-0.793679	-0.403701	Down	3593		217	C2	BIOCARTA_BARR_MAPK_PATHWAY	TRUE	14	14	0.100848	0.246804	0.247087	CP:BIOCARTA	M668	2	12	5	9	0	2	-0.246955	-0.18438	-2.00633	-1.86264	Down	2267
218	C2	BIOCARTA_BBCELL_PATHWAY	TRUE	11	10	0.479428	0.661	0.662285	CP:BIOCARTA	M22030	0	10	6	4	0	0	0.121095	0.144131	0.566884	0.698003	Up	4024		218	C2	BIOCARTA_BBCELL_PATHWAY	TRUE	11	10	3.32593e-15	1.47618e-13	1.53663e-13	CP:BIOCARTA	M22030	8	2	0	10	0	8	-1.37417	-1.45477	-11.0598	-11.6021	Down	125
219	C2	BIOCARTA_BCELLSURVIVAL_PATHWAY	TRUE	15	15	0.882958	0.935929	0.936259	CP:BIOCARTA	M4835	0	15	9	6	0	0	-0.0408971	-0.019102	-0.18522	0.0639005	Down	5234		219	C2	BIOCARTA_BCELLSURVIVAL_PATHWAY	TRUE	15	15	0.126586	0.289948	0.290089	CP:BIOCARTA	M4835	1	14	5	10	0	1	-0.183483	-0.114355	-1.93212	-1.20958	Down	2421
220	C2	BIOCARTA_BCR_PATHWAY	TRUE	33	33	0.112288	0.256473	0.257447	CP:BIOCARTA	M9494	0	33	13	20	0	0	-0.119055	-0.1131	-0.914998	-1.01223	Down	2429		220	C2	BIOCARTA_BCR_PATHWAY	TRUE	33	33	0.00545701	0.0247956	0.0248984	CP:BIOCARTA	M9494	5	28	13	20	0	5	-0.302858	-0.206064	-2.50807	-2.09033	Down	1221
221	C2	BIOCARTA_BIOPEPTIDES_PATHWAY	TRUE	29	29	0.771855	0.8702	0.871031	CP:BIOCARTA	M13494	1	28	17	12	0	1	-0.0619455	-0.0309248	-0.225321	-0.224021	Down	4921		221	C2	BIOCARTA_BIOPEPTIDES_PATHWAY	TRUE	29	29	0.167838	0.353518	0.353689	CP:BIOCARTA	M13494	1	28	14	15	0	1	-0.0886837	-0.0573063	-1.37314	-1.04887	Down	2634
222	C2	BIOCARTA_BLYMPHOCYTE_PATHWAY	TRUE	14	13	0.40853	0.600723	0.601849	CP:BIOCARTA	M1473	0	13	10	3	0	0	0.0601016	0.0979027	0.58866	0.616403	Up	3773		222	C2	BIOCARTA_BLYMPHOCYTE_PATHWAY	TRUE	14	13	6.21997e-22	5.22855e-20	5.51571e-20	CP:BIOCARTA	M1473	10	3	0	13	0	10	-1.44983	-1.49133	-12.2197	-12.4664	Down	66
223	C2	BIOCARTA_BOTULIN_PATHWAY	TRUE	5	4	0.134533	0.289747	0.290634	CP:BIOCARTA	M22086	1	3	1	3	0	1	-0.453753	-0.453753	-2.09833	-2.09833	Down	2576		223	C2	BIOCARTA_BOTULIN_PATHWAY	TRUE	5	4	0.696921	0.844771	0.844911	CP:BIOCARTA	M22086	1	3	2	2	0	1	-0.281859	-0.281859	-0.937228	-0.937228	Down	4577
224	C2	BIOCARTA_BTG2_PATHWAY	TRUE	11	11	0.231326	0.414801	0.415766	CP:BIOCARTA	M22014	1	10	3	8	0	1	-0.20552	-0.151575	-1.09628	-0.925034	Down	3094		224	C2	BIOCARTA_BTG2_PATHWAY	TRUE	11	11	0.674064	0.8316	0.831315	CP:BIOCARTA	M22014	0	11	5	6	0	0	-0.0492762	-0.0128605	-0.688423	-0.304693	Down	4497
225	C2	BIOCARTA_CACAM_PATHWAY	TRUE	9	9	0.629974	0.773593	0.77468	CP:BIOCARTA	M3412	0	9	4	5	0	0	-0.0505352	-0.0505352	-0.506772	-0.506772	Down	4518		225	C2	BIOCARTA_CACAM_PATHWAY	TRUE	9	9	0.771981	0.889573	0.889686	CP:BIOCARTA	M3412	1	8	5	4	1	0	0.0351012	0.0351012	0.210016	0.210016	Up	4813
226	C2	BIOCARTA_CALCINEURIN_PATHWAY	TRUE	18	18	0.00429478	0.0208829	0.0210639	CP:BIOCARTA	M3430	0	18	4	14	0	0	-0.212331	-0.212992	-2.02123	-2.08472	Down	1141		226	C2	BIOCARTA_CALCINEURIN_PATHWAY	TRUE	18	18	0.114373	0.270363	0.270578	CP:BIOCARTA	M3430	1	17	5	13	0	1	-0.172367	-0.114745	-1.79227	-1.49859	Down	2347
227	C2	BIOCARTA_CARDIACEGF_PATHWAY	TRUE	18	18	0.00232559	0.0131596	0.0133124	CP:BIOCARTA	M7552	3	15	6	12	0	3	-0.375475	-0.334432	-2.22729	-1.97747	Down	980		227	C2	BIOCARTA_CARDIACEGF_PATHWAY	TRUE	18	18	0.0386123	0.120012	0.12021	CP:BIOCARTA	M7552	1	17	6	12	0	1	-0.237738	-0.188287	-2.3008	-2.07068	Down	1785
228	C2	BIOCARTA_CARM1_PATHWAY	TRUE	12	11	0.467733	0.651024	0.652192	CP:BIOCARTA	M7968	0	11	4	7	0	0	-0.040279	-0.0457663	-0.673593	-0.752624	Down	3986		228	C2	BIOCARTA_CARM1_PATHWAY	TRUE	12	11	0.187484	0.382272	0.382624	CP:BIOCARTA	M7968	0	11	8	3	0	0	0.107397	0.0871403	1.43927	1.3168	Up	2721
229	C2	BIOCARTA_CARM_ER_PATHWAY	TRUE	26	25	0.479877	0.66118	0.662456	CP:BIOCARTA	M2499	1	24	10	15	0	1	-0.0780929	-0.0611387	-0.483258	-0.47132	Down	4026		229	C2	BIOCARTA_CARM_ER_PATHWAY	TRUE	26	25	0.139355	0.310119	0.310184	CP:BIOCARTA	M2499	0	25	20	5	0	0	0.0794053	0.0838409	1.09505	1.23314	Up	2492
230	C2	BIOCARTA_CASPASE_PATHWAY	TRUE	22	22	0.0162595	0.0609101	0.0613133	CP:BIOCARTA	M17902	0	22	18	4	0	0	0.132536	0.140986	1.44872	1.60692	Up	1481		230	C2	BIOCARTA_CASPASE_PATHWAY	TRUE	22	22	2.70445e-05	0.000265563	0.00026888	CP:BIOCARTA	M17902	5	17	6	16	0	5	-0.426125	-0.35384	-4.25629	-3.81875	Down	565
231	C2	BIOCARTA_CB1R_PATHWAY	TRUE	7	6	0.529121	0.697946	0.698968	CP:BIOCARTA	M22054	0	6	3	3	0	0	0.0682088	0.0682088	0.654859	0.654859	Up	4206		231	C2	BIOCARTA_CB1R_PATHWAY	TRUE	7	6	0.165326	0.350354	0.350544	CP:BIOCARTA	M22054	0	6	5	1	0	0	0.213002	0.213002	2.06274	2.06274	Up	2618
232	C2	BIOCARTA_CBL_PATHWAY	TRUE	12	12	0.615145	0.761225	0.762353	CP:BIOCARTA	M16973	0	12	6	6	0	0	-0.0778401	-0.0582534	-0.475042	-0.356531	Down	4480		232	C2	BIOCARTA_CBL_PATHWAY	TRUE	12	12	0.000711019	0.0045186	0.00455085	CP:BIOCARTA	M16973	2	10	4	8	0	2	-0.329922	-0.277566	-4.41002	-4.1465	Down	873
233	C2	BIOCARTA_CCR3_PATHWAY	TRUE	19	16	0.643879	0.7834	0.784422	CP:BIOCARTA	M9152	1	15	7	9	0	1	-0.105519	-0.0573142	-0.39471	-0.289327	Down	4559		233	C2	BIOCARTA_CCR3_PATHWAY	TRUE	19	16	0.159106	0.340434	0.34065	CP:BIOCARTA	M9152	3	13	6	10	1	2	-0.233608	-0.125252	-1.8359	-1.26362	Down	2592
234	C2	BIOCARTA_CCR5_PATHWAY	TRUE	17	17	0.01893	0.0679607	0.0683653	CP:BIOCARTA	M2349	1	16	5	12	0	1	-0.209211	-0.156165	-1.72931	-1.42317	Down	1544		234	C2	BIOCARTA_CCR5_PATHWAY	TRUE	17	17	4.90979e-05	0.000442522	0.000447988	CP:BIOCARTA	M2349	6	11	5	12	0	6	-0.545895	-0.503203	-4.6979	-4.52909	Down	615
235	C2	BIOCARTA_CD40_PATHWAY	TRUE	15	15	0.984271	0.993371	0.993448	CP:BIOCARTA	M16697	0	15	7	8	0	0	-0.0525399	-0.0205405	-0.0491205	0.00822215	Up	5497		235	C2	BIOCARTA_CD40_PATHWAY	TRUE	15	15	0.000475422	0.00313631	0.00315685	CP:BIOCARTA	M16697	1	14	2	13	0	1	-0.36153	-0.305119	-4.00142	-3.93637	Down	841
236	C2	BIOCARTA_CDC25_PATHWAY	TRUE	9	9	0.478132	0.65987	0.66116	CP:BIOCARTA	M22031	0	9	6	3	0	0	0.0516507	0.0516507	0.594836	0.594836	Up	4020		236	C2	BIOCARTA_CDC25_PATHWAY	TRUE	9	9	0.0514246	0.149296	0.149436	CP:BIOCARTA	M22031	0	9	2	7	0	0	-0.257152	-0.257152	-2.77639	-2.77639	Down	1911
237	C2	BIOCARTA_CDC42RAC_PATHWAY	TRUE	8	8	0.436966	0.627242	0.628582	CP:BIOCARTA	M5291	0	8	3	5	0	0	-0.118755	-0.118755	-0.829196	-0.829196	Down	3865		237	C2	BIOCARTA_CDC42RAC_PATHWAY	TRUE	8	8	0.443145	0.658211	0.658447	CP:BIOCARTA	M5291	0	8	3	5	0	0	-0.0620957	-0.0620957	-1.25345	-1.25345	Down	3735
238	C2	BIOCARTA_CDK5_PATHWAY	TRUE	13	12	0.305971	0.499273	0.500217	CP:BIOCARTA	M89	1	11	8	4	0	1	-0.260998	-0.160451	-0.94158	-0.502229	Down	3400		238	C2	BIOCARTA_CDK5_PATHWAY	TRUE	13	12	0.931687	0.971344	0.971167	CP:BIOCARTA	M89	0	12	6	6	0	0	-0.0483143	-0.0276544	-0.27404	-0.0788743	Down	5321
239	C2	BIOCARTA_CDMAC_PATHWAY	TRUE	16	16	0.845994	0.914571	0.915065	CP:BIOCARTA	M4388	0	16	9	7	0	0	-0.0468297	-0.0364754	0.0771742	0.0798563	Up	5132		239	C2	BIOCARTA_CDMAC_PATHWAY	TRUE	16	16	0.0108865	0.0438621	0.0440102	CP:BIOCARTA	M4388	2	14	5	11	0	2	-0.296999	-0.239832	-2.93695	-2.57276	Down	1377
240	C2	BIOCARTA_CELL2CELL_PATHWAY	TRUE	12	12	0.0027261	0.0147843	0.0149432	CP:BIOCARTA	M12851	0	12	3	9	0	0	-0.276972	-0.265762	-2.52456	-2.64035	Down	1023		240	C2	BIOCARTA_CELL2CELL_PATHWAY	TRUE	12	12	0.843159	0.931445	0.931581	CP:BIOCARTA	M12851	0	12	7	5	0	0	-0.00320327	-0.0156821	-0.436602	-0.226048	Down	5022
241	C2	BIOCARTA_CELLCYCLE_PATHWAY	TRUE	23	23	0.345564	0.539597	0.540668	CP:BIOCARTA	M17770	1	22	15	8	1	0	0.0716776	0.0655574	0.518728	0.616956	Up	3553		241	C2	BIOCARTA_CELLCYCLE_PATHWAY	TRUE	23	23	0.0787678	0.204974	0.205244	CP:BIOCARTA	M17770	1	22	5	18	0	1	-0.225099	-0.196675	-1.72612	-1.74062	Down	2132
242	C2	BIOCARTA_CERAMIDE_PATHWAY	TRUE	21	21	0.0973133	0.233216	0.234251	CP:BIOCARTA	M19943	0	21	15	6	0	0	0.0744088	0.0673113	1.00251	1.0502	Up	2315		242	C2	BIOCARTA_CERAMIDE_PATHWAY	TRUE	21	21	0.122557	0.283547	0.283713	CP:BIOCARTA	M19943	0	21	7	14	0	0	-0.0846553	-0.0855309	-1.61468	-1.63324	Down	2398
243	C2	BIOCARTA_CFTR_PATHWAY	TRUE	11	10	0.511675	0.684866	0.685976	CP:BIOCARTA	M12399	0	10	3	7	0	0	-0.13226	-0.157035	-0.634761	-0.969724	Down	4145		243	C2	BIOCARTA_CFTR_PATHWAY	TRUE	11	10	0.768469	0.887482	0.887613	CP:BIOCARTA	M12399	2	8	6	4	0	2	-0.0904809	-0.00113972	0.180615	0.615288	Up	4804
244	C2	BIOCARTA_CHEMICAL_PATHWAY	TRUE	18	18	0.598947	0.75163	0.75286	CP:BIOCARTA	M3873	0	18	8	10	0	0	0.0300951	0.0231248	0.304765	0.164899	Up	4421		244	C2	BIOCARTA_CHEMICAL_PATHWAY	TRUE	18	18	0.0794786	0.20605	0.206314	CP:BIOCARTA	M3873	1	17	7	11	0	1	-0.176625	-0.116597	-2.02098	-1.65494	Down	2140
245	C2	BIOCARTA_CHREBP_PATHWAY	TRUE	19	18	0.612287	0.760119	0.761274	CP:BIOCARTA	M22004	0	18	10	8	0	0	-0.0567923	-0.0446838	-0.406861	-0.373336	Down	4469		245	C2	BIOCARTA_CHREBP_PATHWAY	TRUE	19	18	0.0513364	0.149196	0.149337	CP:BIOCARTA	M22004	1	17	14	4	1	0	0.218784	0.210391	1.76067	1.82832	Up	1909
246	C2	BIOCARTA_CIRCADIAN_PATHWAY	TRUE	6	6	0.047465	0.138379	0.139032	CP:BIOCARTA	M22067	0	6	1	5	0	0	-0.222371	-0.222371	-2.29833	-2.29833	Down	1903		246	C2	BIOCARTA_CIRCADIAN_PATHWAY	TRUE	6	6	0.792833	0.901036	0.901035	CP:BIOCARTA	M22067	0	6	3	3	0	0	0.00956022	0.00956022	0.25611	0.25611	Up	4881
247	C2	BIOCARTA_CK1_PATHWAY	TRUE	15	13	0.536531	0.704039	0.705031	CP:BIOCARTA	M16626	1	12	7	6	1	0	0.0317839	0.011244	-0.568595	-0.328456	Down	4228		247	C2	BIOCARTA_CK1_PATHWAY	TRUE	15	13	0.471264	0.681055	0.681306	CP:BIOCARTA	M16626	0	13	8	5	0	0	0.0636942	0.0806055	0.649959	0.515934	Up	3839
248	C2	BIOCARTA_CLASSIC_PATHWAY	TRUE	15	14	0.281781	0.473447	0.474207	CP:BIOCARTA	M7146	0	14	7	7	0	0	0.109988	0.10322	0.76223	0.767907	Up	3302		248	C2	BIOCARTA_CLASSIC_PATHWAY	TRUE	15	14	2.43419e-07	3.63034e-06	3.69701e-06	CP:BIOCARTA	M7146	6	8	3	11	1	5	-0.629407	-0.710009	-6.45743	-6.60768	Down	372
249	C2	BIOCARTA_COMP_PATHWAY	TRUE	20	18	0.321323	0.514933	0.515805	CP:BIOCARTA	M917	1	17	8	10	1	0	0.0802586	0.0668646	0.629821	0.540424	Up	3462		249	C2	BIOCARTA_COMP_PATHWAY	TRUE	20	18	5.04688e-07	7.23517e-06	7.36015e-06	CP:BIOCARTA	M917	7	11	5	13	1	6	-0.568213	-0.621015	-5.6308	-5.64016	Down	387
250	C2	BIOCARTA_CPSF_PATHWAY	TRUE	10	10	0.0194341	0.0695168	0.0699273	CP:BIOCARTA	M22041	0	10	9	1	0	0	0.12853	0.125591	2.00329	2.02665	Up	1551		250	C2	BIOCARTA_CPSF_PATHWAY	TRUE	10	10	0.701076	0.846899	0.847012	CP:BIOCARTA	M22041	0	10	6	4	0	0	0.0190749	0.00868814	0.320197	0.147427	Up	4592
251	C2	BIOCARTA_CREB_PATHWAY	TRUE	22	21	0.669923	0.799498	0.800385	CP:BIOCARTA	M9070	0	21	10	11	0	0	-0.0512693	-0.0320627	-0.334904	-0.301192	Down	4648		251	C2	BIOCARTA_CREB_PATHWAY	TRUE	22	21	0.52678	0.72738	0.727341	CP:BIOCARTA	M9070	1	20	10	11	0	1	-0.0583219	-0.0110819	-0.823246	-0.326155	Down	4017
252	C2	BIOCARTA_CREM_PATHWAY	TRUE	6	5	0.190262	0.36374	0.364481	CP:BIOCARTA	M22012	1	4	2	3	0	1	-0.334836	-0.334836	-1.66929	-1.66929	Down	2902		252	C2	BIOCARTA_CREM_PATHWAY	TRUE	6	5	0.591408	0.781594	0.781437	CP:BIOCARTA	M22012	1	4	2	3	1	0	0.262975	0.262975	0.789729	0.789729	Up	4198
253	C2	BIOCARTA_CSK_PATHWAY	TRUE	22	20	0.975194	0.987836	0.987953	CP:BIOCARTA	M6327	0	20	7	13	0	0	0.00533847	-0.0104531	-0.037125	-0.132066	Up	5477		253	C2	BIOCARTA_CSK_PATHWAY	TRUE	22	20	1.82558e-13	6.5344e-12	6.73627e-12	CP:BIOCARTA	M6327	12	8	6	14	0	12	-1.03265	-1.03287	-8.00293	-8.38438	Down	155
254	C2	BIOCARTA_CTBP1_PATHWAY	TRUE	8	8	0.390008	0.58197	0.582838	CP:BIOCARTA	M22019	1	7	4	4	0	1	-0.134551	-0.134551	-0.977415	-0.977415	Down	3718		254	C2	BIOCARTA_CTBP1_PATHWAY	TRUE	8	8	0.515898	0.719669	0.719696	CP:BIOCARTA	M22019	1	7	5	3	1	0	0.23475	0.23475	0.762231	0.762231	Up	3977
255	C2	BIOCARTA_CTCF_PATHWAY	TRUE	24	24	0.110855	0.254246	0.255225	CP:BIOCARTA	M11420	2	22	11	13	1	1	-0.106518	-0.101858	-1.08158	-0.71482	Down	2419		255	C2	BIOCARTA_CTCF_PATHWAY	TRUE	24	24	0.00481921	0.0223367	0.0224352	CP:BIOCARTA	M11420	3	21	8	16	0	3	-0.322204	-0.229601	-2.78989	-2.39641	Down	1197
256	C2	BIOCARTA_CTLA4_PATHWAY	TRUE	22	19	0.783154	0.877137	0.877916	CP:BIOCARTA	M1467	0	19	8	11	0	0	-0.0272738	-0.0338887	-0.24222	-0.275706	Down	4953		256	C2	BIOCARTA_CTLA4_PATHWAY	TRUE	22	19	1.39147e-31	3.35646e-29	3.82514e-29	CP:BIOCARTA	M1467	15	4	0	19	0	15	-1.65685	-1.67242	-12.78	-13.146	Down	23
257	C2	BIOCARTA_CTL_PATHWAY	TRUE	13	13	0.361254	0.553731	0.554716	CP:BIOCARTA	M1462	0	13	8	5	0	0	0.0723284	0.0541804	0.665309	0.51465	Up	3619		257	C2	BIOCARTA_CTL_PATHWAY	TRUE	13	13	3.26508e-24	3.17801e-22	3.38706e-22	CP:BIOCARTA	M1462	11	2	0	13	0	11	-1.61557	-1.66415	-12.9313	-13.6255	Down	57
258	C2	BIOCARTA_CXCR4_PATHWAY	TRUE	19	19	0.200011	0.376923	0.377631	CP:BIOCARTA	M882	1	18	10	9	0	1	-0.14058	-0.0939675	-0.945629	-0.748447	Down	2944		258	C2	BIOCARTA_CXCR4_PATHWAY	TRUE	19	19	0.00552703	0.0250932	0.025197	CP:BIOCARTA	M882	4	15	6	13	1	3	-0.231384	-0.232745	-2.99126	-2.85591	Down	1222
259	C2	BIOCARTA_CYTOKINE_PATHWAY	TRUE	19	11	0.640139	0.780547	0.781586	CP:BIOCARTA	M17406	0	11	7	4	0	0	-0.084759	-0.0612092	-0.486442	-0.0885877	Down	4550		259	C2	BIOCARTA_CYTOKINE_PATHWAY	TRUE	19	11	5.13855e-08	8.56116e-07	8.74667e-07	CP:BIOCARTA	M17406	6	5	0	11	0	6	-0.990833	-0.929318	-7.20102	-7.02679	Down	333
260	C2	BIOCARTA_D4GDI_PATHWAY	TRUE	12	12	0.319506	0.513409	0.51429	CP:BIOCARTA	M15513	0	12	9	3	0	0	0.0766555	0.0825389	0.752108	0.772538	Up	3451		260	C2	BIOCARTA_D4GDI_PATHWAY	TRUE	12	12	1.43579e-05	0.000152309	0.000154481	CP:BIOCARTA	M15513	4	8	3	9	0	4	-0.559927	-0.505826	-5.7508	-5.59503	Down	523
261	C2	BIOCARTA_DC_PATHWAY	TRUE	17	11	0.904079	0.949608	0.949862	CP:BIOCARTA	M9177	0	11	7	4	0	0	0.00112369	0.0179227	0.0394319	0.157162	Up	5282		261	C2	BIOCARTA_DC_PATHWAY	TRUE	17	11	4.11101e-15	1.81015e-13	1.88353e-13	CP:BIOCARTA	M9177	8	3	0	11	0	8	-1.38572	-1.39457	-10.6294	-10.9227	Down	126
262	C2	BIOCARTA_DEATH_PATHWAY	TRUE	29	29	0.024488	0.0834775	0.0839106	CP:BIOCARTA	M14971	0	29	19	10	0	0	0.111311	0.101992	1.20441	1.24433	Up	1627		262	C2	BIOCARTA_DEATH_PATHWAY	TRUE	29	29	0.00458109	0.021448	0.0215456	CP:BIOCARTA	M14971	2	27	9	20	0	2	-0.189553	-0.163322	-2.52286	-2.59674	Down	1185
263	C2	BIOCARTA_DICER_PATHWAY	TRUE	5	5	0.847152	0.915287	0.915777	CP:BIOCARTA	M22079	0	5	3	2	0	0	0.0221137	0.0221137	0.173368	0.173368	Up	5135		263	C2	BIOCARTA_DICER_PATHWAY	TRUE	5	5	0.940662	0.974401	0.974153	CP:BIOCARTA	M22079	0	5	3	2	0	0	-0.00359615	-0.00359615	-0.0358391	-0.0358391	Up	5353
264	C2	BIOCARTA_DNAFRAGMENT_PATHWAY	TRUE	10	10	0.201295	0.379006	0.379713	CP:BIOCARTA	M7239	0	10	7	3	0	0	0.0925742	0.0959618	1.06473	1.09005	Up	2946		264	C2	BIOCARTA_DNAFRAGMENT_PATHWAY	TRUE	10	10	0.121184	0.28131	0.281484	CP:BIOCARTA	M7239	1	9	4	6	0	1	-0.294056	-0.142559	-2.2431	-1.5104	Down	2390
265	C2	BIOCARTA_DREAM_PATHWAY	TRUE	13	12	0.239335	0.424748	0.425685	CP:BIOCARTA	M18899	0	12	4	8	0	0	-0.1342	-0.117804	-1.0199	-1.11011	Down	3126		265	C2	BIOCARTA_DREAM_PATHWAY	TRUE	13	12	0.364995	0.583571	0.584034	CP:BIOCARTA	M18899	1	11	7	5	1	0	0.139874	0.0769943	0.898382	0.78837	Up	3470
266	C2	BIOCARTA_DSP_PATHWAY	TRUE	9	9	0.155762	0.318881	0.319663	CP:BIOCARTA	M22032	0	9	3	6	0	0	-0.219197	-0.219197	-1.38322	-1.38322	Down	2710		266	C2	BIOCARTA_DSP_PATHWAY	TRUE	9	9	0.414728	0.631158	0.631451	CP:BIOCARTA	M22032	0	9	7	2	0	0	0.0818965	0.0818965	0.912632	0.912632	Up	3644
267	C2	BIOCARTA_ECM_PATHWAY	TRUE	19	18	0.455227	0.642241	0.643481	CP:BIOCARTA	M6355	0	18	9	9	0	0	-0.0551648	-0.0467497	-0.584324	-0.481469	Down	3931		267	C2	BIOCARTA_ECM_PATHWAY	TRUE	19	18	0.00478062	0.0222321	0.0223312	CP:BIOCARTA	M6355	1	17	4	14	0	1	-0.211568	-0.157669	-3.06899	-2.62472	Down	1193
268	C2	BIOCARTA_EDG1_PATHWAY	TRUE	22	22	0.0174788	0.0643418	0.0647468	CP:BIOCARTA	M10579	1	21	6	16	0	1	-0.221796	-0.181808	-1.57009	-1.37938	Down	1507		268	C2	BIOCARTA_EDG1_PATHWAY	TRUE	22	22	0.0820154	0.211412	0.21167	CP:BIOCARTA	M10579	4	18	10	12	1	3	-0.121625	-0.0749819	-1.92942	-1.16857	Down	2152
269	C2	BIOCARTA_EEA1_PATHWAY	TRUE	7	7	0.618831	0.764649	0.765773	CP:BIOCARTA	M22064	0	7	5	2	0	0	0.0739841	0.0739841	0.45548	0.45548	Up	4490		269	C2	BIOCARTA_EEA1_PATHWAY	TRUE	7	7	0.40005	0.618066	0.61835	CP:BIOCARTA	M22064	0	7	2	5	0	0	-0.115969	-0.115969	-1.43325	-1.43325	Down	3591
270	C2	BIOCARTA_EFP_PATHWAY	TRUE	16	16	0.268001	0.457077	0.457884	CP:BIOCARTA	M22011	0	16	12	4	0	0	0.113806	0.103627	0.738262	0.693373	Up	3253		270	C2	BIOCARTA_EFP_PATHWAY	TRUE	16	16	0.434386	0.650236	0.650516	CP:BIOCARTA	M22011	0	16	6	10	0	0	-0.138592	-0.116742	-0.987163	-0.843711	Down	3706
271	C2	BIOCARTA_EGFR_SMRTE_PATHWAY	TRUE	11	11	0.926038	0.960622	0.960764	CP:BIOCARTA	M18837	0	11	6	5	0	0	-0.0305978	-0.0276901	-0.13958	-0.12192	Down	5346		271	C2	BIOCARTA_EGFR_SMRTE_PATHWAY	TRUE	11	11	0.976851	0.989135	0.989064	CP:BIOCARTA	M18837	0	11	5	6	0	0	-0.0495051	-0.0433233	-0.13742	0.0745635	Up	5479
272	C2	BIOCARTA_EGF_PATHWAY	TRUE	27	27	0.698795	0.820951	0.82173	CP:BIOCARTA	M1909	0	27	14	13	0	0	-0.0268935	-0.0282725	-0.283933	-0.421742	Down	4722		272	C2	BIOCARTA_EGF_PATHWAY	TRUE	27	27	0.169695	0.355464	0.355616	CP:BIOCARTA	M1909	1	26	11	16	0	1	-0.127631	-0.0871611	-1.37775	-1.17135	Down	2648
273	C2	BIOCARTA_EICOSANOID_PATHWAY	TRUE	22	20	0.0574934	0.159248	0.159888	CP:BIOCARTA	M22003	3	17	7	13	0	3	-0.257228	-0.214493	-1.32832	-1.20245	Down	2003		273	C2	BIOCARTA_EICOSANOID_PATHWAY	TRUE	22	20	9.31706e-07	1.26384e-05	1.28384e-05	CP:BIOCARTA	M22003	7	13	4	16	0	7	-0.651263	-0.681157	-5.08465	-5.19378	Down	409
274	C2	BIOCARTA_EIF2_PATHWAY	TRUE	10	10	0.113241	0.257908	0.258878	CP:BIOCARTA	M6924	0	10	6	4	0	0	0.0933195	0.0746995	1.35102	1.16691	Up	2436		274	C2	BIOCARTA_EIF2_PATHWAY	TRUE	10	10	0.604221	0.789254	0.78901	CP:BIOCARTA	M6924	0	10	4	6	0	0	-0.0483786	-0.0318123	-0.831485	-0.647041	Down	4246
275	C2	BIOCARTA_EIF4_PATHWAY	TRUE	24	24	0.621049	0.766536	0.767654	CP:BIOCARTA	M4791	1	23	13	11	0	1	-0.0638116	-0.0200531	-0.373127	-0.176224	Down	4495		275	C2	BIOCARTA_EIF4_PATHWAY	TRUE	24	24	0.30314	0.517962	0.518403	CP:BIOCARTA	M4791	1	23	8	16	0	1	-0.0870383	-0.0602271	-1.11674	-0.921653	Down	3247
276	C2	BIOCARTA_EIF_PATHWAY	TRUE	16	16	0.79452	0.885113	0.88585	CP:BIOCARTA	M7721	0	16	7	9	0	0	0.0190668	0.0214473	0.125419	0.177047	Up	4979		276	C2	BIOCARTA_EIF_PATHWAY	TRUE	16	16	0.720657	0.858906	0.859101	CP:BIOCARTA	M7721	0	16	8	8	0	0	0.0185959	0.0049723	0.206549	0.0780985	Up	4655
277	C2	BIOCARTA_EOSINOPHILS_PATHWAY	TRUE	11	7	0.168578	0.336671	0.337402	CP:BIOCARTA	M22048	1	6	6	1	0	1	0.175323	0.175323	1.37177	1.37177	Up	2778		277	C2	BIOCARTA_EOSINOPHILS_PATHWAY	TRUE	11	7	4.03845e-11	1.03728e-09	1.06236e-09	CP:BIOCARTA	M22048	6	1	0	7	0	6	-1.65182	-1.65182	-11.0104	-11.0104	Down	216
278	C2	BIOCARTA_EPHA4_PATHWAY	TRUE	8	8	0.00501075	0.0234489	0.0236565	CP:BIOCARTA	M16334	0	8	1	7	0	0	-0.366945	-0.366945	-2.84385	-2.84385	Down	1185		278	C2	BIOCARTA_EPHA4_PATHWAY	TRUE	8	8	0.05592	0.159837	0.160129	CP:BIOCARTA	M16334	0	8	1	7	0	0	-0.271582	-0.271582	-2.89895	-2.89895	Down	1941
279	C2	BIOCARTA_EPONFKB_PATHWAY	TRUE	11	10	0.986055	0.993934	0.993993	CP:BIOCARTA	M6917	0	10	6	4	0	0	0.000521289	0.0322923	-0.0809143	-0.111587	Down	5503		279	C2	BIOCARTA_EPONFKB_PATHWAY	TRUE	11	10	0.12832	0.29285	0.292983	CP:BIOCARTA	M6917	0	10	4	6	0	0	-0.110093	-0.117658	-2.17137	-2.00828	Down	2431
280	C2	BIOCARTA_EPO_PATHWAY	TRUE	19	18	0.964855	0.981198	0.981348	CP:BIOCARTA	M12836	0	18	11	7	0	0	-0.0210155	-0.00816922	-0.0962785	-0.104689	Down	5455		280	C2	BIOCARTA_EPO_PATHWAY	TRUE	19	18	0.975672	0.988537	0.98847	CP:BIOCARTA	M12836	0	18	10	8	0	0	0.00976775	-0.00641798	-0.140311	-0.296792	Up	5475
281	C2	BIOCARTA_ERAD_PATHWAY	TRUE	19	19	0.58272	0.738281	0.739223	CP:BIOCARTA	M22013	0	19	12	7	0	0	-0.0099549	0.0144225	0.299168	0.461047	Up	4379		281	C2	BIOCARTA_ERAD_PATHWAY	TRUE	19	19	0.194836	0.391649	0.391954	CP:BIOCARTA	M22013	0	19	7	12	0	0	-0.0921618	-0.0686506	-1.42682	-1.22441	Down	2760
282	C2	BIOCARTA_ERBB3_PATHWAY	TRUE	5	5	0.82982	0.903245	0.903794	CP:BIOCARTA	M22018	1	4	3	2	0	1	-0.16573	-0.16573	-0.353087	-0.353087	Down	5097		282	C2	BIOCARTA_ERBB3_PATHWAY	TRUE	5	5	0.714586	0.854608	0.854829	CP:BIOCARTA	M22018	0	5	2	3	0	0	-0.12991	-0.12991	-0.802623	-0.802623	Down	4639
283	C2	BIOCARTA_ERBB4_PATHWAY	TRUE	7	7	0.459586	0.645384	0.646605	CP:BIOCARTA	M22043	0	7	2	5	0	0	-0.0482877	-0.0482877	-0.832426	-0.832426	Down	3950		283	C2	BIOCARTA_ERBB4_PATHWAY	TRUE	7	7	0.0987153	0.243302	0.243598	CP:BIOCARTA	M22043	2	5	2	5	0	2	-0.447813	-0.447813	-2.83593	-2.83593	Down	2251
284	C2	BIOCARTA_ERK5_PATHWAY	TRUE	14	14	0.260182	0.447941	0.448777	CP:BIOCARTA	M16811	0	14	7	7	0	0	-0.0900408	-0.059498	-0.923083	-0.878475	Down	3221		284	C2	BIOCARTA_ERK5_PATHWAY	TRUE	14	14	0.105989	0.256669	0.256935	CP:BIOCARTA	M16811	1	13	5	9	0	1	-0.190055	-0.125445	-2.09559	-1.56509	Down	2291
285	C2	BIOCARTA_ERK_PATHWAY	TRUE	27	26	0.933151	0.963831	0.963936	CP:BIOCARTA	M287	1	25	17	9	0	1	-0.0537873	0.00915546	-0.0300821	0.26929	Up	5369		285	C2	BIOCARTA_ERK_PATHWAY	TRUE	27	26	0.877201	0.946647	0.946585	CP:BIOCARTA	M287	0	26	13	13	0	0	0.00136307	-0.0154453	-0.291759	-0.426037	Down	5141
286	C2	BIOCARTA_ERYTH_PATHWAY	TRUE	15	9	0.000187761	0.00166405	0.00169509	CP:BIOCARTA	M9367	1	8	2	7	0	1	-0.500019	-0.500019	-3.67491	-3.67491	Down	626		286	C2	BIOCARTA_ERYTH_PATHWAY	TRUE	15	9	0.000995205	0.0060146	0.0060594	CP:BIOCARTA	M9367	2	7	2	7	0	2	-0.567902	-0.567902	-4.73057	-4.73057	Down	918
287	C2	BIOCARTA_ETC_PATHWAY	TRUE	10	10	4.03976e-05	0.000473839	0.000482839	CP:BIOCARTA	M15371	0	10	10	0	0	0	0.287	0.287909	3.59074	3.64627	Up	473		287	C2	BIOCARTA_ETC_PATHWAY	TRUE	10	10	0.369078	0.586891	0.587324	CP:BIOCARTA	M15371	0	10	4	6	0	0	-0.0789859	-0.0982447	-1.31671	-1.49846	Down	3488
288	C2	BIOCARTA_ETS_PATHWAY	TRUE	17	17	0.825016	0.90033	0.900899	CP:BIOCARTA	M14449	0	17	9	8	0	0	-0.0270319	-0.0317604	-0.218978	-0.232371	Down	5083		288	C2	BIOCARTA_ETS_PATHWAY	TRUE	17	17	0.211002	0.411128	0.411323	CP:BIOCARTA	M14449	2	15	10	7	0	2	-0.164325	-0.12378	-1.57855	-1.20588	Down	2847
289	C2	BIOCARTA_EXTRINSIC_PATHWAY	TRUE	13	13	0.00623393	0.0279442	0.0281933	CP:BIOCARTA	M4470	0	13	3	10	0	0	-0.355262	-0.357884	-2.22651	-2.14302	Down	1237		289	C2	BIOCARTA_EXTRINSIC_PATHWAY	TRUE	13	13	0.0711036	0.19094	0.191256	CP:BIOCARTA	M4470	3	10	10	3	3	0	0.466571	0.467052	1.86923	2.18877	Up	2066
290	C2	BIOCARTA_FAS_PATHWAY	TRUE	30	30	0.215031	0.395424	0.396326	CP:BIOCARTA	M9503	0	30	18	12	0	0	0.0426739	0.0545297	0.625793	0.745001	Up	3017		290	C2	BIOCARTA_FAS_PATHWAY	TRUE	30	30	0.00394642	0.0189041	0.018996	CP:BIOCARTA	M9503	2	28	7	23	0	2	-0.22039	-0.131789	-2.59174	-2.11683	Down	1158
291	C2	BIOCARTA_FBW7_PATHWAY	TRUE	9	9	0.418039	0.609375	0.610622	CP:BIOCARTA	M22053	0	9	5	4	0	0	0.112125	0.112125	0.6918	0.6918	Up	3806		291	C2	BIOCARTA_FBW7_PATHWAY	TRUE	9	9	0.525723	0.72666	0.726626	CP:BIOCARTA	M22053	0	9	1	8	0	0	-0.10495	-0.10495	-1.00833	-1.00833	Down	4012
292	C2	BIOCARTA_FCER1_PATHWAY	TRUE	39	39	0.0899013	0.220793	0.221748	CP:BIOCARTA	M1908	1	38	17	22	0	1	-0.13272	-0.0974602	-0.922529	-0.921831	Down	2259		292	C2	BIOCARTA_FCER1_PATHWAY	TRUE	39	39	0.000573235	0.00372402	0.0037475	CP:BIOCARTA	M1908	6	33	14	25	0	6	-0.292075	-0.236837	-2.9432	-2.37835	Down	854
293	C2	BIOCARTA_FIBRINOLYSIS_PATHWAY	TRUE	12	12	0.000353168	0.00283147	0.00287662	CP:BIOCARTA	M2842	3	9	3	9	0	3	-0.491673	-0.497378	-3.05535	-3.10441	Down	692		293	C2	BIOCARTA_FIBRINOLYSIS_PATHWAY	TRUE	12	12	0.348566	0.567174	0.567723	CP:BIOCARTA	M2842	7	5	6	6	4	3	0.0337834	0.0726683	-1.42798	-0.934897	Down	3409
294	C2	BIOCARTA_FLUMAZENIL_PATHWAY	TRUE	9	6	0.832423	0.904305	0.904836	CP:BIOCARTA	M22034	0	6	3	3	0	0	-0.1597	-0.1597	0.18212	0.18212	Up	5107		294	C2	BIOCARTA_FLUMAZENIL_PATHWAY	TRUE	9	6	0.969103	0.985408	0.985186	CP:BIOCARTA	M22034	0	6	2	4	0	0	0.0332355	0.0332355	-0.105304	-0.105304	Up	5452
295	C2	BIOCARTA_FMLP_PATHWAY	TRUE	34	34	0.912933	0.95475	0.954967	CP:BIOCARTA	M10287	0	34	20	14	0	0	-0.02864	-0.0235483	-0.12234	-0.0524213	Down	5305		295	C2	BIOCARTA_FMLP_PATHWAY	TRUE	34	34	0.064367	0.177137	0.177388	CP:BIOCARTA	M10287	6	28	15	19	2	4	-0.122249	-0.102149	-1.72931	-1.29648	Down	2016
296	C2	BIOCARTA_FOSB_PATHWAY	TRUE	5	5	0.851812	0.91782	0.918287	CP:BIOCARTA	M22073	2	3	2	3	1	1	-0.0384467	-0.0384467	-0.289125	-0.289125	Down	5149		296	C2	BIOCARTA_FOSB_PATHWAY	TRUE	5	5	0.714582	0.854608	0.854829	CP:BIOCARTA	M22073	0	5	2	3	0	0	0.0312085	0.0312085	0.474717	0.474717	Up	4638
297	C2	BIOCARTA_FREE_PATHWAY	TRUE	10	9	0.116951	0.264079	0.265043	CP:BIOCARTA	M96	0	9	8	1	0	0	0.050395	0.050395	1.39721	1.39721	Up	2457		297	C2	BIOCARTA_FREE_PATHWAY	TRUE	10	9	0.122485	0.283547	0.283713	CP:BIOCARTA	M96	1	8	4	5	0	1	-0.281679	-0.281679	-2.30316	-2.30316	Down	2396
298	C2	BIOCARTA_FXR_PATHWAY	TRUE	7	7	0.463078	0.648612	0.649816	CP:BIOCARTA	M22022	1	6	5	2	1	0	0.178646	0.178646	0.704233	0.704233	Up	3961		298	C2	BIOCARTA_FXR_PATHWAY	TRUE	7	7	0.679284	0.834069	0.833747	CP:BIOCARTA	M22022	1	6	4	3	1	0	0.524168	0.524168	0.481469	0.481469	Up	4518
299	C2	BIOCARTA_G1_PATHWAY	TRUE	28	28	0.998268	0.999169	0.999177	CP:BIOCARTA	M648	2	26	16	12	1	1	0.000628987	0.0112837	-0.105443	0.340633	Up	5543		299	C2	BIOCARTA_G1_PATHWAY	TRUE	28	28	0.330476	0.546747	0.547355	CP:BIOCARTA	M648	1	27	12	16	0	1	-0.129527	-0.11572	-0.980126	-0.915664	Down	3352
300	C2	BIOCARTA_G2_PATHWAY	TRUE	24	24	0.600394	0.752973	0.7542	CP:BIOCARTA	M8560	0	24	14	10	0	0	0.0144097	0.0435816	0.255651	0.264854	Up	4423		300	C2	BIOCARTA_G2_PATHWAY	TRUE	24	24	0.157167	0.337479	0.337705	CP:BIOCARTA	M8560	0	24	9	15	0	0	-0.136039	-0.129994	-1.40737	-1.5543	Down	2582
301	C2	BIOCARTA_GABA_PATHWAY	TRUE	10	7	0.264773	0.452964	0.453779	CP:BIOCARTA	M477	0	7	1	6	0	0	-0.24398	-0.24398	-1.21861	-1.21861	Down	3243		301	C2	BIOCARTA_GABA_PATHWAY	TRUE	10	7	0.593424	0.783139	0.782972	CP:BIOCARTA	M477	0	7	2	5	0	0	0.109333	0.109333	0.65217	0.65217	Up	4204
302	C2	BIOCARTA_GATA3_PATHWAY	TRUE	14	11	0.328684	0.522954	0.523799	CP:BIOCARTA	M1394	0	11	5	6	0	0	-0.115457	-0.10672	-0.888797	-1.01565	Down	3487		302	C2	BIOCARTA_GATA3_PATHWAY	TRUE	14	11	0.664984	0.828038	0.827821	CP:BIOCARTA	M1394	1	10	5	6	0	1	-0.142943	-0.0723706	-0.724809	-0.518087	Down	4455
303	C2	BIOCARTA_GCR_PATHWAY	TRUE	17	17	0.299686	0.492932	0.493908	CP:BIOCARTA	M10066	1	16	8	9	0	1	-0.126021	-0.0754763	-0.800618	-0.631453	Down	3373		303	C2	BIOCARTA_GCR_PATHWAY	TRUE	17	17	0.000411211	0.00274206	0.00276049	CP:BIOCARTA	M10066	2	15	3	14	0	2	-0.332133	-0.291132	-3.91572	-3.49372	Down	832
304	C2	BIOCARTA_GHRELIN_PATHWAY	TRUE	13	11	0.0222924	0.0776874	0.0781158	CP:BIOCARTA	M22016	0	11	4	7	0	0	-0.31274	-0.329542	-2.03597	-2.03421	Down	1592		304	C2	BIOCARTA_GHRELIN_PATHWAY	TRUE	13	11	0.906183	0.959018	0.958788	CP:BIOCARTA	M22016	2	9	6	5	1	1	-0.000903148	-0.0370945	-0.0358885	0.123606	Up	5241
305	C2	BIOCARTA_GH_PATHWAY	TRUE	27	26	0.339538	0.533944	0.535047	CP:BIOCARTA	M9043	1	25	13	13	0	1	-0.0918626	-0.0558379	-0.635339	-0.449442	Down	3528		305	C2	BIOCARTA_GH_PATHWAY	TRUE	27	26	0.151467	0.329416	0.329547	CP:BIOCARTA	M9043	3	23	12	14	1	2	-0.0903695	-0.0647654	-1.5053	-1.08521	Down	2551
306	C2	BIOCARTA_GLEEVEC_PATHWAY	TRUE	23	23	0.560789	0.720879	0.721738	CP:BIOCARTA	M7897	0	23	15	8	0	0	0.0130578	0.0156176	0.297543	0.274056	Up	4314		306	C2	BIOCARTA_GLEEVEC_PATHWAY	TRUE	23	23	0.061417	0.17145	0.171719	CP:BIOCARTA	M7897	1	22	9	14	0	1	-0.160747	-0.095823	-1.96157	-1.42575	Down	1986
307	C2	BIOCARTA_GPCR_PATHWAY	TRUE	30	29	0.0316601	0.101532	0.102092	CP:BIOCARTA	M9664	0	29	9	20	0	0	-0.143268	-0.143995	-1.27368	-1.35137	Down	1730		307	C2	BIOCARTA_GPCR_PATHWAY	TRUE	30	29	0.879817	0.947628	0.94755	CP:BIOCARTA	M9664	1	28	14	15	0	1	-0.0356116	-0.00126175	-0.328921	-0.146838	Down	5150
308	C2	BIOCARTA_GRANULOCYTES_PATHWAY	TRUE	15	14	0.405414	0.597566	0.598541	CP:BIOCARTA	M5467	0	14	8	6	0	0	-0.0946661	-0.0547221	-0.704382	-0.464502	Down	3764		308	C2	BIOCARTA_GRANULOCYTES_PATHWAY	TRUE	15	14	2.95159e-15	1.33134e-13	1.387e-13	CP:BIOCARTA	M5467	8	6	2	12	0	8	-1.16287	-1.15786	-9.67888	-9.87149	Down	123
309	C2	BIOCARTA_GSK3_PATHWAY	TRUE	20	19	0.490296	0.668673	0.669893	CP:BIOCARTA	M11106	1	18	10	9	0	1	-0.147803	-0.118578	-0.541842	-0.3839	Down	4068		309	C2	BIOCARTA_GSK3_PATHWAY	TRUE	20	19	0.0939892	0.234571	0.234887	CP:BIOCARTA	M11106	0	19	6	13	0	0	-0.0958564	-0.103754	-1.79838	-1.63098	Down	2223
310	C2	BIOCARTA_HBX_PATHWAY	TRUE	7	7	0.956539	0.978046	0.978246	CP:BIOCARTA	M22037	0	7	4	3	0	0	0.00586645	0.00586645	-0.121523	-0.121523	Down	5426		310	C2	BIOCARTA_HBX_PATHWAY	TRUE	7	7	0.192474	0.388547	0.388865	CP:BIOCARTA	M22037	0	7	3	4	0	0	-0.13769	-0.13769	-2.18204	-2.18204	Down	2748
311	C2	BIOCARTA_HCMV_PATHWAY	TRUE	17	17	0.314699	0.508875	0.509787	CP:BIOCARTA	M8353	0	17	12	5	0	0	0.0302366	0.041778	0.640939	0.69481	Up	3431		311	C2	BIOCARTA_HCMV_PATHWAY	TRUE	17	17	0.0374113	0.117264	0.117401	CP:BIOCARTA	M8353	1	16	4	13	0	1	-0.156177	-0.0991751	-2.40577	-1.82982	Down	1770
312	C2	BIOCARTA_HDAC_PATHWAY	TRUE	25	23	0.0606942	0.166534	0.167183	CP:BIOCARTA	M1547	0	23	9	14	0	0	-0.120107	-0.092042	-1.22878	-1.02879	Down	2022		312	C2	BIOCARTA_HDAC_PATHWAY	TRUE	25	23	0.658889	0.82377	0.823581	CP:BIOCARTA	M1547	2	21	11	12	1	1	-0.0597129	-0.0345939	-0.643866	-0.315043	Down	4437
313	C2	BIOCARTA_HER2_PATHWAY	TRUE	23	23	0.777595	0.873057	0.873853	CP:BIOCARTA	M18719	0	23	14	9	0	0	0.0219376	0.0306456	0.110106	0.223183	Up	4941		313	C2	BIOCARTA_HER2_PATHWAY	TRUE	23	23	0.0851863	0.217194	0.217435	CP:BIOCARTA	M18719	1	22	11	12	0	1	-0.171123	-0.124925	-1.79532	-1.29048	Down	2176
314	C2	BIOCARTA_HES_PATHWAY	TRUE	12	10	0.018039	0.0657128	0.0661191	CP:BIOCARTA	M22042	0	10	2	8	0	0	-0.246487	-0.223281	-2.2074	-1.84205	Down	1523		314	C2	BIOCARTA_HES_PATHWAY	TRUE	12	10	0.543524	0.741631	0.741512	CP:BIOCARTA	M22042	1	9	5	5	1	0	0.150352	0.0578424	0.628225	0.197014	Up	4066
315	C2	BIOCARTA_HIF_PATHWAY	TRUE	15	14	0.283468	0.475537	0.476291	CP:BIOCARTA	M13324	0	14	6	8	0	0	-0.0899571	-0.0873699	-0.877177	-0.952236	Down	3307		315	C2	BIOCARTA_HIF_PATHWAY	TRUE	15	14	0.864947	0.941296	0.941306	CP:BIOCARTA	M13324	0	14	5	9	0	0	-0.0580092	-0.0487435	-0.352657	-0.31243	Down	5098
316	C2	BIOCARTA_HIVNEF_PATHWAY	TRUE	56	56	0.0985502	0.234681	0.2357	CP:BIOCARTA	M13968	0	56	33	23	0	0	0.0535291	0.0534837	0.674743	0.656766	Up	2328		316	C2	BIOCARTA_HIVNEF_PATHWAY	TRUE	56	56	0.00201224	0.0106832	0.0107515	CP:BIOCARTA	M13968	4	52	20	36	0	4	-0.203547	-0.122806	-2.24799	-1.8983	Down	1045
317	C2	BIOCARTA_HSP27_PATHWAY	TRUE	14	14	0.794089	0.885015	0.885758	CP:BIOCARTA	M2587	0	14	7	7	0	0	-0.0270189	-0.0140083	-0.2592	-0.253935	Down	4978		317	C2	BIOCARTA_HSP27_PATHWAY	TRUE	14	14	0.0512759	0.149098	0.14924	CP:BIOCARTA	M2587	2	12	4	10	0	2	-0.330436	-0.242355	-2.39249	-2.10705	Down	1908
318	C2	BIOCARTA_HSWI_SNF_PATHWAY	TRUE	12	12	0.409367	0.601521	0.602644	CP:BIOCARTA	M22006	0	12	6	6	0	0	-0.0461606	-0.0406082	-0.737478	-0.631958	Down	3775		318	C2	BIOCARTA_HSWI_SNF_PATHWAY	TRUE	12	12	0.62992	0.80674	0.806357	CP:BIOCARTA	M22006	0	12	9	3	0	0	0.000342882	0.0529249	0.346421	1.03421	Up	4332
319	C2	BIOCARTA_IFNA_PATHWAY	TRUE	9	7	0.00786972	0.0337152	0.0339888	CP:BIOCARTA	M22056	0	7	7	0	0	0	0.218837	0.218837	2.73557	2.73557	Up	1295		319	C2	BIOCARTA_IFNA_PATHWAY	TRUE	9	7	0.000513823	0.00336961	0.00339136	CP:BIOCARTA	M22056	0	7	0	7	0	0	-0.353176	-0.353176	-5.53549	-5.53549	Down	846
320	C2	BIOCARTA_IFNG_PATHWAY	TRUE	6	6	0.0985296	0.234681	0.2357	CP:BIOCARTA	M22085	0	6	5	1	0	0	0.154236	0.154236	1.80827	1.80827	Up	2327		320	C2	BIOCARTA_IFNG_PATHWAY	TRUE	6	6	4.01026e-06	4.83673e-05	4.91056e-05	CP:BIOCARTA	M22085	1	5	0	6	0	1	-0.792395	-0.792395	-7.9769	-7.9769	Down	460
321	C2	BIOCARTA_IGF1MTOR_PATHWAY	TRUE	19	19	0.73993	0.848869	0.84983	CP:BIOCARTA	M16991	0	19	11	8	0	0	-0.0185194	0.019397	0.152735	0.322403	Up	4836		321	C2	BIOCARTA_IGF1MTOR_PATHWAY	TRUE	19	19	0.311543	0.526964	0.52736	CP:BIOCARTA	M16991	0	19	5	14	0	0	-0.0764186	-0.0699748	-1.14238	-1.18279	Down	3280
322	C2	BIOCARTA_IGF1R_PATHWAY	TRUE	23	22	0.837488	0.908206	0.908725	CP:BIOCARTA	M19613	0	22	13	9	0	0	-0.0371071	-0.0197262	-0.193554	-0.0989294	Down	5116		322	C2	BIOCARTA_IGF1R_PATHWAY	TRUE	23	22	0.904315	0.958215	0.957996	CP:BIOCARTA	M19613	0	22	12	10	0	0	0.0444792	0.0239405	-0.0618571	-0.0629183	Up	5235
323	C2	BIOCARTA_IGF1_PATHWAY	TRUE	21	21	0.134198	0.289139	0.290024	CP:BIOCARTA	M2623	0	21	8	13	0	0	-0.122964	-0.0915991	-1.02886	-1.02142	Down	2575		323	C2	BIOCARTA_IGF1_PATHWAY	TRUE	21	21	0.521542	0.724031	0.724023	CP:BIOCARTA	M2623	1	20	10	11	0	1	-0.0577778	-0.0270066	-0.844673	-0.637204	Down	3996
324	C2	BIOCARTA_IL10_PATHWAY	TRUE	13	13	0.255548	0.443611	0.444481	CP:BIOCARTA	M6778	0	13	9	4	0	0	0.0340886	0.0544727	0.842706	0.733634	Up	3196		324	C2	BIOCARTA_IL10_PATHWAY	TRUE	13	13	2.97712e-06	3.69509e-05	3.75417e-05	CP:BIOCARTA	M6778	3	10	1	12	0	3	-0.600086	-0.557377	-5.78043	-5.15694	Down	447
325	C2	BIOCARTA_IL12_PATHWAY	TRUE	19	18	0.523368	0.694613	0.695672	CP:BIOCARTA	M4319	0	18	7	11	0	0	-0.070859	-0.0730131	-0.496991	-0.511868	Down	4180		325	C2	BIOCARTA_IL12_PATHWAY	TRUE	19	18	2.99583e-12	8.98424e-11	9.20171e-11	CP:BIOCARTA	M4319	9	9	5	13	0	9	-1.03701	-1.02439	-7.84359	-7.96025	Down	185
326	C2	BIOCARTA_IL17_PATHWAY	TRUE	15	12	0.156855	0.32029	0.321067	CP:BIOCARTA	M19422	0	12	2	10	0	0	-0.188829	-0.160446	-1.21529	-1.04185	Down	2717		326	C2	BIOCARTA_IL17_PATHWAY	TRUE	15	12	2.4344e-14	9.85845e-13	1.02171e-12	CP:BIOCARTA	M19422	7	5	2	10	0	7	-1.38599	-1.40239	-10.2898	-10.5558	Down	137
327	C2	BIOCARTA_IL1R_PATHWAY	TRUE	31	29	0.587968	0.742725	0.743822	CP:BIOCARTA	M12095	1	28	14	15	0	1	-0.0644582	-0.0267517	-0.405772	-0.110246	Down	4392		327	C2	BIOCARTA_IL1R_PATHWAY	TRUE	31	29	0.000397971	0.00266017	0.00267814	CP:BIOCARTA	M12095	3	26	7	22	0	3	-0.323575	-0.306756	-3.11354	-3.15355	Down	830
328	C2	BIOCARTA_IL22BP_PATHWAY	TRUE	9	9	0.609927	0.759571	0.760752	CP:BIOCARTA	M8066	0	9	6	3	0	0	0.0323505	0.0323505	0.421313	0.421313	Up	4454		328	C2	BIOCARTA_IL22BP_PATHWAY	TRUE	9	9	0.00844018	0.0356635	0.0358057	CP:BIOCARTA	M8066	0	9	1	8	0	0	-0.313752	-0.313752	-3.77621	-3.77621	Down	1313
329	C2	BIOCARTA_IL2RB_PATHWAY	TRUE	37	37	0.494424	0.671333	0.672525	CP:BIOCARTA	M8615	0	37	24	13	0	0	0.00997999	0.018383	0.292814	0.274785	Up	4086		329	C2	BIOCARTA_IL2RB_PATHWAY	TRUE	37	37	1.63911e-06	2.14476e-05	2.17677e-05	CP:BIOCARTA	M8615	6	31	10	27	0	6	-0.396738	-0.328396	-3.9489	-3.71232	Down	424
330	C2	BIOCARTA_IL2_PATHWAY	TRUE	22	21	0.866329	0.926563	0.926967	CP:BIOCARTA	M7747	0	21	13	8	0	0	-0.034932	-0.0140057	-0.172498	-0.174637	Down	5187		330	C2	BIOCARTA_IL2_PATHWAY	TRUE	22	21	0.0026404	0.0135764	0.0136566	CP:BIOCARTA	M7747	4	17	8	13	0	4	-0.38483	-0.312296	-3.21131	-3.03731	Down	1079
331	C2	BIOCARTA_IL3_PATHWAY	TRUE	15	14	0.874976	0.931917	0.932287	CP:BIOCARTA	M17681	0	14	8	6	0	0	-0.0560609	-0.0290761	-0.184654	-0.154899	Down	5209		331	C2	BIOCARTA_IL3_PATHWAY	TRUE	15	14	0.00905568	0.0378035	0.0379483	CP:BIOCARTA	M17681	1	13	5	9	0	1	-0.268112	-0.196456	-3.211	-2.76433	Down	1329
332	C2	BIOCARTA_IL4_PATHWAY	TRUE	11	10	0.544509	0.708142	0.709073	CP:BIOCARTA	M5415	0	10	6	4	0	0	-0.0597429	-0.0433261	-0.599723	-0.47791	Down	4266		332	C2	BIOCARTA_IL4_PATHWAY	TRUE	11	10	0.069757	0.188419	0.188649	CP:BIOCARTA	M5415	1	9	3	7	0	1	-0.258036	-0.178316	-2.60045	-2.43029	Down	2054
333	C2	BIOCARTA_IL5_PATHWAY	TRUE	13	10	0.323093	0.517168	0.518036	CP:BIOCARTA	M18928	1	9	6	4	0	1	0.0590298	0.129131	0.811158	1.03773	Up	3466		333	C2	BIOCARTA_IL5_PATHWAY	TRUE	13	10	1.02532e-10	2.52821e-09	2.58588e-09	CP:BIOCARTA	M18928	7	3	1	9	0	7	-1.21213	-1.15713	-9.21165	-9.56095	Down	225
334	C2	BIOCARTA_IL6_PATHWAY	TRUE	21	21	0.81313	0.893924	0.89455	CP:BIOCARTA	M5489	0	21	11	10	0	0	-0.0496501	-0.0206732	-0.213896	-0.216474	Down	5046		334	C2	BIOCARTA_IL6_PATHWAY	TRUE	21	21	0.158533	0.339878	0.340096	CP:BIOCARTA	M5489	0	21	7	14	0	0	-0.113708	-0.140788	-1.46308	-1.74255	Down	2587
335	C2	BIOCARTA_IL7_PATHWAY	TRUE	16	16	0.322138	0.516091	0.516963	CP:BIOCARTA	M1296	1	15	6	10	0	1	-0.113394	-0.0983293	-0.766288	-0.995849	Down	3463		335	C2	BIOCARTA_IL7_PATHWAY	TRUE	16	16	1.64318e-05	0.000170197	0.000172525	CP:BIOCARTA	M1296	3	13	4	12	0	3	-0.543373	-0.462445	-5.06374	-4.86466	Down	535
336	C2	BIOCARTA_INFLAM_PATHWAY	TRUE	29	19	0.965759	0.981864	0.982013	CP:BIOCARTA	M6910	1	18	11	8	0	1	0.00630877	0.0427718	-0.14383	0.264682	Down	5457		336	C2	BIOCARTA_INFLAM_PATHWAY	TRUE	29	19	4.33611e-12	1.26614e-10	1.29565e-10	CP:BIOCARTA	M6910	10	9	2	17	0	10	-0.942297	-0.941476	-7.29858	-7.41399	Down	190
337	C2	BIOCARTA_INSULIN_PATHWAY	TRUE	21	21	0.26149	0.449196	0.450024	CP:BIOCARTA	M765	0	21	9	12	0	0	-0.0986095	-0.0854759	-0.780932	-0.8962	Down	3228		337	C2	BIOCARTA_INSULIN_PATHWAY	TRUE	21	21	0.85518	0.937184	0.937245	CP:BIOCARTA	M765	1	20	11	10	0	1	-0.0206742	-0.00481853	-0.409195	-0.125786	Down	5062
338	C2	BIOCARTA_INTEGRIN_PATHWAY	TRUE	34	34	0.0480417	0.139329	0.139975	CP:BIOCARTA	M3342	0	34	14	20	0	0	-0.11046	-0.102391	-1.12	-0.999533	Down	1913		338	C2	BIOCARTA_INTEGRIN_PATHWAY	TRUE	34	34	0.0588351	0.166285	0.166568	CP:BIOCARTA	M3342	0	34	13	21	0	0	-0.0855481	-0.0901281	-1.63548	-1.51616	Down	1963
339	C2	BIOCARTA_INTRINSIC_PATHWAY	TRUE	23	22	0.0232667	0.0803758	0.0808087	CP:BIOCARTA	M15997	0	22	10	12	0	0	-0.19687	-0.183875	-1.50784	-1.35728	Down	1606		339	C2	BIOCARTA_INTRINSIC_PATHWAY	TRUE	23	22	0.0136012	0.0527322	0.0528852	CP:BIOCARTA	M15997	5	17	17	5	5	0	0.43823	0.450182	2.0627	2.47743	Up	1431
340	C2	BIOCARTA_ION_PATHWAY	TRUE	5	5	0.348774	0.542472	0.543526	CP:BIOCARTA	M22059	0	5	2	3	0	0	-0.103515	-0.103515	-1.21396	-1.21396	Down	3567		340	C2	BIOCARTA_ION_PATHWAY	TRUE	5	5	0.0412082	0.126521	0.126713	CP:BIOCARTA	M22059	1	4	1	4	0	1	-0.479252	-0.479252	-4.05716	-4.05716	Down	1807
341	C2	BIOCARTA_IRES_PATHWAY	TRUE	7	7	0.65961	0.792962	0.7939	CP:BIOCARTA	M22028	0	7	2	5	0	0	-0.0249703	-0.0249703	-0.51883	-0.51883	Down	4615		341	C2	BIOCARTA_IRES_PATHWAY	TRUE	7	7	0.899172	0.9574	0.9572	CP:BIOCARTA	M22028	0	7	2	5	0	0	-0.0191363	-0.0191363	-0.357515	-0.357515	Down	5210
342	C2	BIOCARTA_KERATINOCYTE_PATHWAY	TRUE	46	46	0.569453	0.728459	0.729463	CP:BIOCARTA	M19118	0	46	28	18	0	0	-0.00876235	0.00806083	0.207497	0.219129	Up	4337		342	C2	BIOCARTA_KERATINOCYTE_PATHWAY	TRUE	46	46	0.00184035	0.00992252	0.00998841	CP:BIOCARTA	M19118	3	43	14	32	0	3	-0.244794	-0.167565	-2.38319	-2.07264	Down	1029
343	C2	BIOCARTA_LAIR_PATHWAY	TRUE	17	17	0.115411	0.261348	0.262312	CP:BIOCARTA	M3952	0	17	7	10	0	0	-0.17051	-0.148668	-1.18263	-1.00179	Down	2450		343	C2	BIOCARTA_LAIR_PATHWAY	TRUE	17	17	8.0695e-09	1.5545e-07	1.5959e-07	CP:BIOCARTA	M3952	9	8	4	13	1	8	-0.704344	-0.770736	-6.57855	-6.73841	Down	288
344	C2	BIOCARTA_LDL_PATHWAY	TRUE	6	6	0.799698	0.887289	0.887993	CP:BIOCARTA	M22051	1	5	3	3	0	1	-0.102754	-0.102754	0.219604	0.219604	Up	5000		344	C2	BIOCARTA_LDL_PATHWAY	TRUE	6	6	0.00512994	0.0235409	0.0236416	CP:BIOCARTA	M22051	2	4	0	6	0	2	-0.576743	-0.576743	-4.94033	-4.94033	Down	1209
345	C2	BIOCARTA_LECTIN_PATHWAY	TRUE	13	11	0.314473	0.508806	0.50972	CP:BIOCARTA	M4732	0	11	4	7	0	0	0.0934647	0.0861757	0.79971	0.658648	Up	3429		345	C2	BIOCARTA_LECTIN_PATHWAY	TRUE	13	11	0.244154	0.449184	0.449307	CP:BIOCARTA	M4732	3	8	5	6	1	2	-0.154879	-0.157726	-1.74436	-1.26449	Down	3015
346	C2	BIOCARTA_LEPTIN_PATHWAY	TRUE	11	11	0.581759	0.7374	0.738345	CP:BIOCARTA	M18053	0	11	5	6	0	0	-0.0872867	-0.0854193	-0.525376	-0.456623	Down	4377		346	C2	BIOCARTA_LEPTIN_PATHWAY	TRUE	11	11	0.294617	0.507475	0.507789	CP:BIOCARTA	M18053	0	11	9	2	0	0	0.054503	0.0697377	1.11844	1.10478	Up	3220
347	C2	BIOCARTA_LIS1_PATHWAY	TRUE	19	18	0.182368	0.352905	0.353672	CP:BIOCARTA	M22005	0	18	8	10	0	0	-0.0714307	-0.0635788	-0.992273	-0.917171	Down	2867		347	C2	BIOCARTA_LIS1_PATHWAY	TRUE	19	18	0.3312	0.546747	0.547355	CP:BIOCARTA	M22005	0	18	10	8	0	0	0.0841358	0.0824089	0.799986	0.875372	Up	3358
348	C2	BIOCARTA_LONGEVITY_PATHWAY	TRUE	15	14	0.138478	0.296288	0.297171	CP:BIOCARTA	M13158	1	13	6	8	0	1	-0.173909	-0.132808	-1.21847	-1.09186	Down	2593		348	C2	BIOCARTA_LONGEVITY_PATHWAY	TRUE	15	14	0.266443	0.476094	0.476251	CP:BIOCARTA	M13158	1	13	7	7	0	1	-0.151493	-0.0908018	-1.54598	-0.864933	Down	3104
349	C2	BIOCARTA_LYMPHOCYTE_PATHWAY	TRUE	9	9	0.0430939	0.128679	0.129329	CP:BIOCARTA	M22008	0	9	3	6	0	0	-0.243177	-0.243177	-1.95989	-1.95989	Down	1858		349	C2	BIOCARTA_LYMPHOCYTE_PATHWAY	TRUE	9	9	4.43139e-13	1.46341e-11	1.50394e-11	CP:BIOCARTA	M22008	5	4	0	9	0	5	-1.16823	-1.16823	-10.8158	-10.8158	Down	168
350	C2	BIOCARTA_LYM_PATHWAY	TRUE	14	12	0.0270464	0.090014	0.0905058	CP:BIOCARTA	M1469	0	12	5	7	0	0	-0.187299	-0.183624	-1.88678	-1.75635	Down	1667		350	C2	BIOCARTA_LYM_PATHWAY	TRUE	14	12	1.30584e-11	3.51689e-10	3.60779e-10	CP:BIOCARTA	M1469	6	6	2	10	0	6	-0.972368	-0.992118	-8.91208	-9.10403	Down	206
351	C2	BIOCARTA_MALATEX_PATHWAY	TRUE	8	8	0.0866189	0.215137	0.216002	CP:BIOCARTA	M22038	0	8	7	1	0	0	0.135209	0.135209	1.61402	1.61402	Up	2233		351	C2	BIOCARTA_MALATEX_PATHWAY	TRUE	8	8	0.708419	0.850852	0.851106	CP:BIOCARTA	M22038	0	8	5	3	0	0	0.0336704	0.0336704	0.35736	0.35736	Up	4618
352	C2	BIOCARTA_MAL_PATHWAY	TRUE	19	19	0.712679	0.83066	0.83156	CP:BIOCARTA	M10547	0	19	10	9	0	0	-0.0170613	-0.00531595	0.186969	0.144791	Up	4760		352	C2	BIOCARTA_MAL_PATHWAY	TRUE	19	19	0.941804	0.974401	0.974153	CP:BIOCARTA	M10547	1	18	8	11	1	0	0.0357107	-0.0109624	-0.0902161	-0.218773	Up	5360
353	C2	BIOCARTA_MAPK_PATHWAY	TRUE	81	81	0.477455	0.659716	0.661009	CP:BIOCARTA	M13863	1	80	41	40	0	1	-0.0469809	-0.025288	-0.361125	-0.281795	Down	4013		353	C2	BIOCARTA_MAPK_PATHWAY	TRUE	81	81	0.232883	0.438126	0.438339	CP:BIOCARTA	M13863	1	80	34	47	0	1	-0.0454785	-0.0450702	-0.876366	-0.717039	Down	2949
354	C2	BIOCARTA_MCALPAIN_PATHWAY	TRUE	19	16	0.572411	0.731231	0.732228	CP:BIOCARTA	M8719	0	16	8	8	0	0	-0.0427929	-0.0416716	-0.473443	-0.367449	Down	4343		354	C2	BIOCARTA_MCALPAIN_PATHWAY	TRUE	19	16	0.966162	0.985162	0.984973	CP:BIOCARTA	M8719	0	16	8	8	0	0	-0.000612044	0.00118812	-0.125338	-0.0864005	Up	5441
355	C2	BIOCARTA_MCM_PATHWAY	TRUE	18	18	0.000591693	0.00426327	0.00432597	CP:BIOCARTA	M6682	0	18	17	1	0	0	0.21809	0.239089	2.28893	2.48329	Up	770		355	C2	BIOCARTA_MCM_PATHWAY	TRUE	18	18	0.0516466	0.149627	0.149843	CP:BIOCARTA	M6682	0	18	3	15	0	0	-0.18375	-0.186599	-2.07376	-2.11383	Down	1915
356	C2	BIOCARTA_MEF2D_PATHWAY	TRUE	18	18	0.087397	0.21656	0.217523	CP:BIOCARTA	M5290	0	18	5	13	0	0	-0.126626	-0.123188	-1.2305	-1.21895	Down	2239		356	C2	BIOCARTA_MEF2D_PATHWAY	TRUE	18	18	0.151782	0.329971	0.330101	CP:BIOCARTA	M5290	1	17	7	11	0	1	-0.191433	-0.122785	-1.65093	-1.14847	Down	2552
357	C2	BIOCARTA_MELANOCYTE_PATHWAY	TRUE	7	7	0.108718	0.250902	0.251889	CP:BIOCARTA	M22035	0	7	1	6	0	0	-0.251614	-0.251614	-1.74099	-1.74099	Down	2404		357	C2	BIOCARTA_MELANOCYTE_PATHWAY	TRUE	7	7	0.281813	0.49308	0.493303	CP:BIOCARTA	M22035	0	7	5	2	0	0	0.176935	0.176935	1.44626	1.44626	Up	3170
358	C2	BIOCARTA_MET_PATHWAY	TRUE	33	33	0.081419	0.205698	0.206572	CP:BIOCARTA	M19358	0	33	14	19	0	0	-0.111447	-0.0981319	-1.00303	-0.88321	Down	2196		358	C2	BIOCARTA_MET_PATHWAY	TRUE	33	33	0.0439202	0.132573	0.13275	CP:BIOCARTA	M19358	2	31	13	20	0	2	-0.126629	-0.0907807	-1.80215	-1.69495	Down	1838
359	C2	BIOCARTA_MHC_PATHWAY	TRUE	14	13	1.04536e-09	3.84082e-08	3.93655e-08	CP:BIOCARTA	M22023	1	12	13	0	1	0	0.584652	0.58981	4.85314	4.79936	Up	151		359	C2	BIOCARTA_MHC_PATHWAY	TRUE	14	13	9.64518e-18	5.57411e-16	5.82739e-16	CP:BIOCARTA	M22023	9	4	1	12	0	9	-1.15524	-1.2157	-10.766	-11.406	Down	96
360	C2	BIOCARTA_MITOCHONDRIA_PATHWAY	TRUE	19	19	0.02304	0.0797916	0.0802243	CP:BIOCARTA	M16257	0	19	13	6	0	0	0.143805	0.138145	1.45543	1.53391	Up	1602		360	C2	BIOCARTA_MITOCHONDRIA_PATHWAY	TRUE	19	19	0.307456	0.52244	0.522856	CP:BIOCARTA	M16257	1	18	10	9	0	1	-0.123435	-0.068109	-1.18744	-1.01623	Down	3265
361	C2	BIOCARTA_MITR_PATHWAY	TRUE	5	4	0.48243	0.662811	0.664072	CP:BIOCARTA	M22065	0	4	4	0	0	0	0.123171	0.123171	0.888355	0.888355	Up	4038		361	C2	BIOCARTA_MITR_PATHWAY	TRUE	5	4	0.884781	0.95039	0.950288	CP:BIOCARTA	M22065	1	3	2	2	1	0	-0.00266997	-0.00266997	-0.479813	-0.479813	Down	5165
362	C2	BIOCARTA_MONOCYTE_PATHWAY	TRUE	11	11	0.0217402	0.0760494	0.076473	CP:BIOCARTA	M4956	0	11	4	7	0	0	-0.274122	-0.243177	-2.03256	-1.87205	Down	1586		362	C2	BIOCARTA_MONOCYTE_PATHWAY	TRUE	11	11	1.32097e-15	6.41678e-14	6.70898e-14	CP:BIOCARTA	M4956	6	5	0	11	0	6	-1.14759	-1.18737	-10.9435	-11.1738	Down	114
363	C2	BIOCARTA_MPR_PATHWAY	TRUE	21	20	0.863686	0.926203	0.926628	CP:BIOCARTA	M13883	0	20	11	9	0	0	-0.0192208	0.00488614	0.0502275	0.11776	Up	5173		363	C2	BIOCARTA_MPR_PATHWAY	TRUE	21	20	0.546018	0.743403	0.743269	CP:BIOCARTA	M13883	1	19	12	8	1	0	0.0987685	0.0762666	0.397929	0.45649	Up	4074
364	C2	BIOCARTA_MRP_PATHWAY	TRUE	6	6	0.536191	0.703759	0.704753	CP:BIOCARTA	M22078	0	6	3	3	0	0	-0.0536355	-0.0536355	-0.764759	-0.764759	Down	4227		364	C2	BIOCARTA_MRP_PATHWAY	TRUE	6	6	0.501967	0.707549	0.707645	CP:BIOCARTA	M22078	0	6	2	4	0	0	-0.198523	-0.198523	-1.24861	-1.24861	Down	3936
365	C2	BIOCARTA_MSP_PATHWAY	TRUE	6	6	0.10686	0.247334	0.248316	CP:BIOCARTA	M22069	0	6	4	2	0	0	0.265058	0.265058	1.76095	1.76095	Up	2397		365	C2	BIOCARTA_MSP_PATHWAY	TRUE	6	6	0.00024136	0.00178068	0.00179567	CP:BIOCARTA	M22069	4	2	1	5	0	4	-0.829351	-0.829351	-6.48317	-6.48317	Down	752
366	C2	BIOCARTA_MTA3_PATHWAY	TRUE	17	16	0.676642	0.804718	0.805582	CP:BIOCARTA	M225	1	15	11	5	0	1	-0.0533461	-0.0125155	-0.431922	0.027702	Down	4665		366	C2	BIOCARTA_MTA3_PATHWAY	TRUE	17	16	0.777136	0.892106	0.892189	CP:BIOCARTA	M225	1	15	8	8	1	0	0.00834984	-0.0358136	0.141659	-0.0747124	Up	4833
367	C2	BIOCARTA_MTOR_PATHWAY	TRUE	22	21	0.989184	0.995103	0.995157	CP:BIOCARTA	M16563	0	21	12	9	0	0	-0.00159514	0.0068808	-0.0540775	-0.00285995	Up	5515		367	C2	BIOCARTA_MTOR_PATHWAY	TRUE	22	21	0.652973	0.818909	0.818746	CP:BIOCARTA	M16563	0	21	7	14	0	0	-0.0376322	-0.0520381	-0.577549	-0.692439	Down	4423
368	C2	BIOCARTA_MYOSIN_PATHWAY	TRUE	11	11	0.19041	0.363781	0.36452	CP:BIOCARTA	M7014	0	11	2	9	0	0	-0.10354	-0.0918322	-1.16885	-1.09341	Down	2903		368	C2	BIOCARTA_MYOSIN_PATHWAY	TRUE	11	11	0.279334	0.490736	0.490978	CP:BIOCARTA	M7014	1	10	3	8	0	1	-0.171697	-0.060328	-1.60447	-0.940512	Down	3158
369	C2	BIOCARTA_NDKDYNAMIN_PATHWAY	TRUE	17	17	0.246528	0.433137	0.434042	CP:BIOCARTA	M5940	0	17	7	10	0	0	-0.0756514	-0.0640462	-0.879984	-0.788144	Down	3157		369	C2	BIOCARTA_NDKDYNAMIN_PATHWAY	TRUE	17	17	0.103386	0.251683	0.251958	CP:BIOCARTA	M5940	0	17	4	13	0	0	-0.111232	-0.104641	-1.81691	-1.89036	Down	2279
370	C2	BIOCARTA_NEUTROPHIL_PATHWAY	TRUE	8	8	0.315762	0.509999	0.510906	CP:BIOCARTA	M22010	0	8	4	4	0	0	-0.184748	-0.184748	-1.04823	-1.04823	Down	3435		370	C2	BIOCARTA_NEUTROPHIL_PATHWAY	TRUE	8	8	2.62271e-14	1.04682e-12	1.08418e-12	CP:BIOCARTA	M22010	5	3	0	8	0	5	-1.30715	-1.30715	-12.0551	-12.0551	Down	139
371	C2	BIOCARTA_NFAT_PATHWAY	TRUE	51	47	0.0105414	0.0428294	0.0431692	CP:BIOCARTA	M2288	3	44	19	28	1	2	-0.179267	-0.129961	-1.28792	-1.10221	Down	1364		371	C2	BIOCARTA_NFAT_PATHWAY	TRUE	51	47	0.47212	0.681405	0.681648	CP:BIOCARTA	M2288	4	43	21	26	2	2	-0.0213327	-0.0431339	-0.704593	-0.52131	Down	3844
372	C2	BIOCARTA_NFKB_PATHWAY	TRUE	21	21	0.156836	0.32029	0.321067	CP:BIOCARTA	M15285	0	21	14	7	0	0	0.0608884	0.0661833	0.842775	0.83777	Up	2716		372	C2	BIOCARTA_NFKB_PATHWAY	TRUE	21	21	0.000137082	0.00109272	0.00110348	CP:BIOCARTA	M15285	1	20	2	19	0	1	-0.324773	-0.266112	-3.7612	-3.74756	Down	696
373	C2	BIOCARTA_NGF_PATHWAY	TRUE	20	19	0.205629	0.382957	0.383887	CP:BIOCARTA	M7860	1	18	9	10	0	1	-0.173356	-0.118908	-0.920856	-0.852294	Down	2979		373	C2	BIOCARTA_NGF_PATHWAY	TRUE	20	19	0.445141	0.659803	0.660028	CP:BIOCARTA	M7860	1	18	9	10	0	1	-0.0979934	-0.0656016	-0.996411	-0.698011	Down	3743
374	C2	BIOCARTA_NKCELLS_PATHWAY	TRUE	20	20	0.142405	0.301782	0.302646	CP:BIOCARTA	M16355	0	20	15	5	0	0	0.120332	0.131069	0.890992	1.12804	Up	2618		374	C2	BIOCARTA_NKCELLS_PATHWAY	TRUE	20	20	8.52535e-10	1.83328e-08	1.86743e-08	CP:BIOCARTA	M16355	8	12	2	18	0	8	-0.663644	-0.641995	-6.16812	-6.28168	Down	258
375	C2	BIOCARTA_NKT_PATHWAY	TRUE	26	21	0.0518292	0.147612	0.14826	CP:BIOCARTA	M4047	1	20	9	12	0	1	-0.186163	-0.147005	-1.36214	-1.04788	Down	1948		375	C2	BIOCARTA_NKT_PATHWAY	TRUE	26	21	1.83876e-21	1.41686e-19	1.50888e-19	CP:BIOCARTA	M4047	12	9	1	20	0	12	-1.10504	-1.08774	-9.78624	-10.1698	Down	72
376	C2	BIOCARTA_NO1_PATHWAY	TRUE	28	26	0.0022812	0.0129408	0.0130919	CP:BIOCARTA	M4383	1	25	9	17	0	1	-0.252246	-0.239305	-1.86822	-1.83416	Down	978		376	C2	BIOCARTA_NO1_PATHWAY	TRUE	28	26	0.564915	0.759425	0.759203	CP:BIOCARTA	M4383	1	25	10	16	0	1	-0.0735616	-0.0519458	-0.654684	-0.712586	Down	4127
377	C2	BIOCARTA_NO2IL12_PATHWAY	TRUE	15	14	0.96198	0.980177	0.980346	CP:BIOCARTA	M6231	0	14	6	8	0	0	-0.0245544	-0.0328562	-0.0233372	-0.0277242	Up	5445		377	C2	BIOCARTA_NO2IL12_PATHWAY	TRUE	15	14	5.82928e-21	4.37039e-19	4.64484e-19	CP:BIOCARTA	M6231	10	4	1	13	0	10	-1.49995	-1.55737	-11.7993	-12.4323	Down	74
378	C2	BIOCARTA_NOS1_PATHWAY	TRUE	21	20	0.0128847	0.0502702	0.0506361	CP:BIOCARTA	M11650	1	19	5	15	0	1	-0.209841	-0.182122	-1.69613	-1.64851	Down	1422		378	C2	BIOCARTA_NOS1_PATHWAY	TRUE	21	20	0.418972	0.63475	0.6351	CP:BIOCARTA	M11650	2	18	12	8	1	1	0.106051	0.136987	0.533495	0.991419	Up	3662
379	C2	BIOCARTA_NOTCH_PATHWAY	TRUE	6	6	0.0361363	0.112695	0.113271	CP:BIOCARTA	M22074	0	6	1	5	0	0	-0.242183	-0.242183	-2.43154	-2.43154	Down	1779		379	C2	BIOCARTA_NOTCH_PATHWAY	TRUE	6	6	0.872499	0.944996	0.944959	CP:BIOCARTA	M22074	0	6	3	3	0	0	-0.00811793	-0.00811793	-0.4296	-0.4296	Down	5122
380	C2	BIOCARTA_NPC_PATHWAY	TRUE	11	11	0.0972376	0.233216	0.234251	CP:BIOCARTA	M22033	0	11	9	2	0	0	0.125108	0.0992076	1.34896	1.20718	Up	2312		380	C2	BIOCARTA_NPC_PATHWAY	TRUE	11	11	0.439426	0.65458	0.654834	CP:BIOCARTA	M22033	0	11	3	8	0	0	-0.0976524	-0.0733052	-1.11335	-1.16262	Down	3724
381	C2	BIOCARTA_NPP1_PATHWAY	TRUE	10	10	0.00105742	0.00682951	0.00692105	CP:BIOCARTA	M22040	1	9	4	6	0	1	-0.423341	-0.388402	-3.02848	-2.73279	Down	859		381	C2	BIOCARTA_NPP1_PATHWAY	TRUE	10	10	0.464266	0.676759	0.677064	CP:BIOCARTA	M22040	3	7	6	4	1	2	0.0392641	0.0922051	0.764283	0.920284	Up	3806
382	C2	BIOCARTA_NTHI_PATHWAY	TRUE	23	23	0.43032	0.621237	0.622441	CP:BIOCARTA	M2821	0	23	11	12	0	0	-0.0663273	-0.0420038	-0.555038	-0.527379	Down	3843		382	C2	BIOCARTA_NTHI_PATHWAY	TRUE	23	23	0.0198614	0.071321	0.0714646	CP:BIOCARTA	M2821	2	21	8	15	0	2	-0.228489	-0.180617	-2.32488	-2.19133	Down	1545
383	C2	BIOCARTA_NUCLEARRS_PATHWAY	TRUE	34	33	0.856798	0.922297	0.922757	CP:BIOCARTA	M16393	4	29	16	17	3	1	0.0205716	-0.0187241	-0.16273	-0.0434284	Down	5154		383	C2	BIOCARTA_NUCLEARRS_PATHWAY	TRUE	34	33	0.599739	0.786794	0.786585	CP:BIOCARTA	M16393	6	27	12	21	3	3	0.0640574	-0.0597237	-0.580276	-0.611121	Down	4229
384	C2	BIOCARTA_P27_PATHWAY	TRUE	13	13	0.0989246	0.234845	0.235858	CP:BIOCARTA	M17977	0	13	10	3	0	0	0.138824	0.126125	1.23374	1.28266	Up	2337		384	C2	BIOCARTA_P27_PATHWAY	TRUE	13	13	0.227188	0.432621	0.43288	CP:BIOCARTA	M17977	0	13	2	11	0	0	-0.132235	-0.116655	-1.52694	-1.4308	Down	2913
385	C2	BIOCARTA_P35ALZHEIMERS_PATHWAY	TRUE	8	8	0.642903	0.782607	0.783634	CP:BIOCARTA	M12718	0	8	4	4	0	0	-0.101011	-0.101011	-0.54463	-0.54463	Down	4557		385	C2	BIOCARTA_P35ALZHEIMERS_PATHWAY	TRUE	8	8	0.620539	0.798782	0.798438	CP:BIOCARTA	M12718	0	8	2	6	0	0	-0.0746385	-0.0746385	-0.854323	-0.854323	Down	4310
386	C2	BIOCARTA_P38MAPK_PATHWAY	TRUE	36	36	0.842716	0.912269	0.912771	CP:BIOCARTA	M862	1	35	20	16	0	1	-0.0183264	-0.00285507	-0.193339	-0.0242102	Down	5125		386	C2	BIOCARTA_P38MAPK_PATHWAY	TRUE	36	36	0.340123	0.557264	0.557842	CP:BIOCARTA	M862	0	36	15	21	0	0	-0.0455951	-0.0389669	-0.909803	-0.773127	Down	3385
387	C2	BIOCARTA_P53HYPOXIA_PATHWAY	TRUE	21	21	0.326398	0.52081	0.521667	CP:BIOCARTA	M5202	0	21	8	13	0	0	-0.0803998	-0.0662484	-0.692097	-0.631173	Down	3477		387	C2	BIOCARTA_P53HYPOXIA_PATHWAY	TRUE	21	21	0.452863	0.665734	0.666088	CP:BIOCARTA	M5202	0	21	13	8	0	0	0.0344395	0.0324097	0.523762	0.515967	Up	3774
388	C2	BIOCARTA_P53_PATHWAY	TRUE	16	16	0.162935	0.328881	0.329634	CP:BIOCARTA	M14863	1	15	6	10	0	1	-0.134141	-0.0605701	-1.13112	-0.594142	Down	2747		388	C2	BIOCARTA_P53_PATHWAY	TRUE	16	16	0.839705	0.929506	0.929661	CP:BIOCARTA	M14863	1	15	9	7	0	1	-0.0608429	-0.0112319	-0.411394	-0.0873786	Down	5012
389	C2	BIOCARTA_PAR1_PATHWAY	TRUE	19	19	0.0178329	0.0651844	0.0655901	CP:BIOCARTA	M3494	0	19	3	16	0	0	-0.175826	-0.166112	-1.64709	-1.52041	Down	1517		389	C2	BIOCARTA_PAR1_PATHWAY	TRUE	19	19	0.0292933	0.0972006	0.097314	CP:BIOCARTA	M3494	2	17	5	14	0	2	-0.189275	-0.172505	-2.45148	-2.12775	Down	1672
390	C2	BIOCARTA_PARKIN_PATHWAY	TRUE	8	8	0.351155	0.54442	0.545454	CP:BIOCARTA	M13917	0	8	3	5	0	0	-0.126741	-0.126741	-0.978899	-0.978899	Down	3578		390	C2	BIOCARTA_PARKIN_PATHWAY	TRUE	8	8	0.961772	0.984292	0.984121	CP:BIOCARTA	M13917	0	8	4	4	0	0	-0.00945906	-0.00945906	-0.0893936	-0.0893936	Up	5421
391	C2	BIOCARTA_PCAF_PATHWAY	TRUE	13	13	0.143434	0.303498	0.304361	CP:BIOCARTA	M22007	0	13	9	4	0	0	0.060725	0.0603821	1.10092	0.995771	Up	2622		391	C2	BIOCARTA_PCAF_PATHWAY	TRUE	13	13	0.00107023	0.00636326	0.00640884	CP:BIOCARTA	M22007	2	11	3	10	0	2	-0.414054	-0.267851	-4.0695	-3.88585	Down	933
392	C2	BIOCARTA_PDGF_PATHWAY	TRUE	28	28	0.31783	0.511701	0.512593	CP:BIOCARTA	M2529	0	28	12	16	0	0	-0.0835207	-0.0801993	-0.63043	-0.781516	Down	3446		392	C2	BIOCARTA_PDGF_PATHWAY	TRUE	28	28	0.111281	0.265357	0.26559	CP:BIOCARTA	M2529	2	26	12	16	0	2	-0.136092	-0.0818424	-1.61262	-1.24185	Down	2326
393	C2	BIOCARTA_PDZS_PATHWAY	TRUE	17	17	0.178866	0.348805	0.349593	CP:BIOCARTA	M22001	0	17	6	11	0	0	-0.141487	-0.126759	-1.00902	-1.03873	Down	2845		393	C2	BIOCARTA_PDZS_PATHWAY	TRUE	17	17	0.181875	0.374553	0.374935	CP:BIOCARTA	M22001	0	17	11	6	0	0	0.203246	0.207683	1.1714	1.29902	Up	2694
394	C2	BIOCARTA_PELP1_PATHWAY	TRUE	6	6	0.682063	0.807891	0.808725	CP:BIOCARTA	M22062	0	6	4	2	0	0	0.112672	0.112672	0.397853	0.397853	Up	4683		394	C2	BIOCARTA_PELP1_PATHWAY	TRUE	6	6	0.704855	0.849241	0.849334	CP:BIOCARTA	M22062	0	6	4	2	0	0	-0.0620453	-0.0620453	0.439431	0.439431	Up	4604
395	C2	BIOCARTA_PEPI_PATHWAY	TRUE	8	5	0.526747	0.696683	0.697723	CP:BIOCARTA	M22084	0	5	4	1	0	0	0.153219	0.153219	0.713163	0.713163	Up	4194		395	C2	BIOCARTA_PEPI_PATHWAY	TRUE	8	5	0.403042	0.620936	0.621195	CP:BIOCARTA	M22084	0	5	1	4	0	0	-0.258997	-0.258997	-1.63254	-1.63254	Down	3600
396	C2	BIOCARTA_PGC1A_PATHWAY	TRUE	15	15	0.158313	0.322556	0.32333	CP:BIOCARTA	M15181	1	14	6	9	0	1	-0.154383	-0.124444	-1.1112	-1.14823	Down	2723		396	C2	BIOCARTA_PGC1A_PATHWAY	TRUE	15	15	0.74292	0.871768	0.871841	CP:BIOCARTA	M15181	1	14	8	7	1	0	0.0341798	0.0299194	0.179501	0.277658	Up	4728
397	C2	BIOCARTA_PITX2_PATHWAY	TRUE	16	15	0.13056	0.284044	0.284947	CP:BIOCARTA	M8516	1	14	5	10	0	1	-0.197153	-0.122346	-1.20369	-0.94316	Down	2549		397	C2	BIOCARTA_PITX2_PATHWAY	TRUE	16	15	0.350971	0.569686	0.570224	CP:BIOCARTA	M8516	0	15	9	6	0	0	0.0151383	0.0281816	0.821315	0.864239	Up	3418
398	C2	BIOCARTA_PKC_PATHWAY	TRUE	7	7	0.986384	0.993934	0.993993	CP:BIOCARTA	M22057	0	7	2	5	0	0	-0.0535965	-0.0535965	-0.0761733	-0.0761733	Down	5505		398	C2	BIOCARTA_PKC_PATHWAY	TRUE	7	7	0.0038859	0.0186981	0.0187904	CP:BIOCARTA	M22057	1	6	1	6	0	1	-0.39993	-0.39993	-4.75476	-4.75476	Down	1153
399	C2	BIOCARTA_PLATELETAPP_PATHWAY	TRUE	14	13	0.000286345	0.00238893	0.00242951	CP:BIOCARTA	M6487	2	11	5	8	0	2	-0.419422	-0.411472	-2.98761	-3.0199	Down	665		399	C2	BIOCARTA_PLATELETAPP_PATHWAY	TRUE	14	13	0.128665	0.293217	0.293346	CP:BIOCARTA	M6487	5	8	9	4	3	2	0.255948	0.328557	1.4673	2.32201	Up	2434
400	C2	BIOCARTA_PLCD_PATHWAY	TRUE	5	5	0.072866	0.190689	0.191591	CP:BIOCARTA	M22080	0	5	1	4	0	0	-0.39686	-0.39686	-2.26065	-2.26065	Down	2120		400	C2	BIOCARTA_PLCD_PATHWAY	TRUE	5	5	0.0725039	0.193473	0.193779	CP:BIOCARTA	M22080	1	4	1	4	0	1	-0.522639	-0.522639	-3.57204	-3.57204	Down	2078
401	C2	BIOCARTA_PLCE_PATHWAY	TRUE	11	9	0.329242	0.523455	0.524295	CP:BIOCARTA	M5576	0	9	2	7	0	0	-0.131832	-0.131832	-0.964155	-0.964155	Down	3489		401	C2	BIOCARTA_PLCE_PATHWAY	TRUE	11	9	0.690954	0.841902	0.842081	CP:BIOCARTA	M5576	1	8	6	3	0	1	0.0349684	0.0349684	0.336811	0.336811	Up	4553
402	C2	BIOCARTA_PLC_PATHWAY	TRUE	9	9	0.318055	0.511914	0.512805	CP:BIOCARTA	M22029	0	9	3	6	0	0	-0.104952	-0.104952	-0.99254	-0.99254	Down	3447		402	C2	BIOCARTA_PLC_PATHWAY	TRUE	9	9	0.00147149	0.00825465	0.00831478	CP:BIOCARTA	M22029	3	6	2	7	0	3	-0.486096	-0.486096	-4.85512	-4.85512	Down	989
403	C2	BIOCARTA_PLK3_PATHWAY	TRUE	8	8	0.439741	0.630083	0.631417	CP:BIOCARTA	M22021	0	8	6	2	0	0	0.0739522	0.0739522	0.692055	0.692055	Up	3872		403	C2	BIOCARTA_PLK3_PATHWAY	TRUE	8	8	0.0187029	0.0681761	0.0683248	CP:BIOCARTA	M22021	0	8	1	7	0	0	-0.300268	-0.300268	-3.49512	-3.49512	Down	1522
404	C2	BIOCARTA_PML_PATHWAY	TRUE	17	17	0.742182	0.850489	0.85144	CP:BIOCARTA	M4891	0	17	11	6	0	0	-0.00207797	0.0136841	0.171618	0.0919221	Up	4841		404	C2	BIOCARTA_PML_PATHWAY	TRUE	17	17	0.00527115	0.024129	0.0242314	CP:BIOCARTA	M4891	2	15	5	12	0	2	-0.314218	-0.26436	-3.1244	-2.95966	Down	1212
405	C2	BIOCARTA_PPARA_PATHWAY	TRUE	52	50	0.537375	0.70432	0.705303	CP:BIOCARTA	M2404	2	48	25	25	0	2	-0.0781932	-0.0409337	-0.348721	-0.374565	Down	4232		405	C2	BIOCARTA_PPARA_PATHWAY	TRUE	52	50	0.2138	0.414888	0.415069	CP:BIOCARTA	M2404	4	46	23	27	0	4	-0.120855	-0.0505448	-1.08204	-0.510534	Down	2859
406	C2	BIOCARTA_PPARG_PATHWAY	TRUE	8	8	0.021585	0.0756499	0.0760734	CP:BIOCARTA	M22058	2	6	2	6	0	2	-0.367685	-0.367685	-2.32644	-2.32644	Down	1583		406	C2	BIOCARTA_PPARG_PATHWAY	TRUE	8	8	0.183027	0.375809	0.376181	CP:BIOCARTA	M22058	0	8	6	2	0	0	0.162965	0.162965	1.7089	1.7089	Up	2702
407	C2	BIOCARTA_PRC2_PATHWAY	TRUE	14	14	0.21603	0.396928	0.39783	CP:BIOCARTA	M22025	0	14	8	6	0	0	0.0641374	0.0593461	0.883988	0.837797	Up	3019		407	C2	BIOCARTA_PRC2_PATHWAY	TRUE	14	14	0.488765	0.69701	0.697164	CP:BIOCARTA	M22025	0	14	9	5	0	0	0.0380315	0.0438306	0.585669	0.64466	Up	3890
408	C2	BIOCARTA_PRION_PATHWAY	TRUE	12	12	0.252017	0.439683	0.440569	CP:BIOCARTA	M22020	0	12	5	7	0	0	-0.238372	-0.208024	-1.01065	-0.799849	Down	3180		408	C2	BIOCARTA_PRION_PATHWAY	TRUE	12	12	0.276029	0.48686	0.486961	CP:BIOCARTA	M22020	1	11	7	5	1	0	0.158973	0.101038	1.13709	0.822188	Up	3145
409	C2	BIOCARTA_PS1_PATHWAY	TRUE	14	13	0.0047774	0.0226518	0.0228377	CP:BIOCARTA	M16173	0	13	2	11	0	0	-0.212521	-0.182706	-2.31821	-2.07265	Down	1169		409	C2	BIOCARTA_PS1_PATHWAY	TRUE	14	13	0.287237	0.499014	0.499363	CP:BIOCARTA	M16173	1	12	8	5	1	0	0.140663	0.0523669	1.0651	0.909033	Up	3193
410	C2	BIOCARTA_PTC1_PATHWAY	TRUE	11	11	0.327581	0.521498	0.522344	CP:BIOCARTA	M13022	0	11	7	4	0	0	0.107603	0.105417	0.766565	0.908924	Up	3485		410	C2	BIOCARTA_PTC1_PATHWAY	TRUE	11	11	0.522032	0.724058	0.724049	CP:BIOCARTA	M13022	2	9	4	7	2	0	0.197891	-0.0140704	0.741127	0.15137	Up	4000
411	C2	BIOCARTA_PTDINS_PATHWAY	TRUE	23	23	0.540311	0.705328	0.706284	CP:BIOCARTA	M8809	0	23	12	11	0	0	0.0314307	0.0355858	0.316713	0.372467	Up	4250		411	C2	BIOCARTA_PTDINS_PATHWAY	TRUE	23	23	0.472037	0.681405	0.681648	CP:BIOCARTA	M8809	1	22	12	11	0	1	-0.0807525	-0.00781964	-0.960238	-0.178301	Down	3841
412	C2	BIOCARTA_PTEN_PATHWAY	TRUE	18	18	0.172341	0.340266	0.340961	CP:BIOCARTA	M10145	0	18	10	8	0	0	-0.0552439	-0.0512749	-1.0159	-0.843388	Down	2810		412	C2	BIOCARTA_PTEN_PATHWAY	TRUE	18	18	0.104425	0.253768	0.25404	CP:BIOCARTA	M10145	1	17	7	11	0	1	-0.177816	-0.0930582	-1.82087	-1.53941	Down	2283
413	C2	BIOCARTA_PYK2_PATHWAY	TRUE	27	27	0.357001	0.54972	0.550727	CP:BIOCARTA	M7739	0	27	14	13	0	0	-0.0536189	-0.0404258	-0.599782	-0.450771	Down	3603		413	C2	BIOCARTA_PYK2_PATHWAY	TRUE	27	27	0.4711	0.680997	0.681249	CP:BIOCARTA	M7739	1	26	14	13	0	1	-0.0875454	-0.0301882	-0.832664	-0.470528	Down	3838
414	C2	BIOCARTA_RAB_PATHWAY	TRUE	13	12	0.121523	0.271093	0.272041	CP:BIOCARTA	M8179	0	12	10	2	0	0	0.0624587	0.101173	1.20075	1.34843	Up	2487		414	C2	BIOCARTA_RAB_PATHWAY	TRUE	13	12	0.269007	0.478956	0.479097	CP:BIOCARTA	M8179	0	12	5	7	0	0	-0.0672453	-0.0612951	-1.48089	-1.33389	Down	3116
415	C2	BIOCARTA_RAC1_PATHWAY	TRUE	21	20	0.127796	0.280021	0.280937	CP:BIOCARTA	M8601	0	20	10	10	0	0	-0.133461	-0.0789224	-1.07791	-0.75759	Down	2532		415	C2	BIOCARTA_RAC1_PATHWAY	TRUE	21	20	0.0303808	0.100091	0.1002	CP:BIOCARTA	M8601	3	17	7	13	0	3	-0.194006	-0.126403	-2.41854	-1.55875	Down	1684
416	C2	BIOCARTA_RACCYCD_PATHWAY	TRUE	26	26	0.404013	0.595659	0.596633	CP:BIOCARTA	M14512	0	26	17	9	0	0	0.0255124	0.0266552	0.426774	0.48564	Up	3763		416	C2	BIOCARTA_RACCYCD_PATHWAY	TRUE	26	26	0.139397	0.310119	0.310184	CP:BIOCARTA	M14512	0	26	9	17	0	0	-0.0988202	-0.0909363	-1.4329	-1.24769	Down	2493
417	C2	BIOCARTA_RACC_PATHWAY	TRUE	15	14	0.00130227	0.00812709	0.00822973	CP:BIOCARTA	M22002	1	13	2	12	0	1	-0.439685	-0.481918	-2.52464	-2.71515	Down	889		417	C2	BIOCARTA_RACC_PATHWAY	TRUE	15	14	0.328994	0.545668	0.545973	CP:BIOCARTA	M22002	2	12	5	9	1	1	-0.0870486	-0.163701	-1.24881	-1.37729	Down	3345
418	C2	BIOCARTA_RANBP2_PATHWAY	TRUE	11	11	0.306574	0.50011	0.501054	CP:BIOCARTA	M22027	0	11	8	3	0	0	0.0653382	0.0654522	0.805272	0.814808	Up	3401		418	C2	BIOCARTA_RANBP2_PATHWAY	TRUE	11	11	0.942261	0.974401	0.974153	CP:BIOCARTA	M22027	0	11	5	6	0	0	-0.0400609	0.0117935	-0.0938229	0.229798	Up	5365
419	C2	BIOCARTA_RANKL_PATHWAY	TRUE	14	13	0.590983	0.745176	0.746263	CP:BIOCARTA	M2602	1	12	7	6	0	1	-0.107955	-0.0649875	0.371728	0.3116	Up	4400		419	C2	BIOCARTA_RANKL_PATHWAY	TRUE	14	13	0.00208312	0.0110068	0.0110764	CP:BIOCARTA	M2602	1	12	1	12	0	1	-0.32467	-0.283138	-3.70543	-3.93102	Down	1050
420	C2	BIOCARTA_RANMS_PATHWAY	TRUE	10	10	0.0528253	0.149376	0.150017	CP:BIOCARTA	M17370	0	10	9	1	0	0	0.180168	0.19285	1.64845	1.79585	Up	1962		420	C2	BIOCARTA_RANMS_PATHWAY	TRUE	10	10	0.111216	0.265357	0.26559	CP:BIOCARTA	M17370	0	10	1	9	0	0	-0.240525	-0.213689	-2.2004	-2.14871	Down	2325
421	C2	BIOCARTA_RAN_PATHWAY	TRUE	5	5	0.221764	0.403834	0.404709	CP:BIOCARTA	M22082	0	5	4	1	0	0	0.126228	0.126228	1.43253	1.43253	Up	3044		421	C2	BIOCARTA_RAN_PATHWAY	TRUE	5	5	0.822676	0.920759	0.92082	CP:BIOCARTA	M22082	0	5	1	4	0	0	-0.0389451	-0.0389451	-0.556769	-0.556769	Down	4957
422	C2	BIOCARTA_RARRXR_PATHWAY	TRUE	7	7	0.594098	0.747744	0.74882	CP:BIOCARTA	M6907	0	7	4	3	0	0	-0.0386225	-0.0386225	-0.615651	-0.615651	Down	4408		422	C2	BIOCARTA_RARRXR_PATHWAY	TRUE	7	7	0.711697	0.853052	0.853291	CP:BIOCARTA	M6907	0	7	5	2	0	0	-0.00196453	-0.00196453	0.365633	0.365633	Up	4628
423	C2	BIOCARTA_RAS_PATHWAY	TRUE	22	22	0.20859	0.386396	0.387311	CP:BIOCARTA	M17294	0	22	16	6	0	0	0.0534072	0.0538833	0.726912	0.781383	Up	2995		423	C2	BIOCARTA_RAS_PATHWAY	TRUE	22	22	0.486548	0.694997	0.695177	CP:BIOCARTA	M17294	1	21	11	11	0	1	-0.0520232	-0.0191551	-0.893525	-0.443174	Down	3884
424	C2	BIOCARTA_RB_PATHWAY	TRUE	13	13	0.563277	0.722773	0.723622	CP:BIOCARTA	M18159	0	13	9	4	0	0	0.0340927	0.063399	0.391507	0.418933	Up	4323		424	C2	BIOCARTA_RB_PATHWAY	TRUE	13	13	0.155605	0.335653	0.335892	CP:BIOCARTA	M18159	0	13	4	9	0	0	-0.167872	-0.164565	-1.78035	-1.75768	Down	2572
425	C2	BIOCARTA_RECK_PATHWAY	TRUE	9	9	6.40412e-09	1.91022e-07	1.96703e-07	CP:BIOCARTA	M22068	3	6	2	7	0	3	-0.737792	-0.737792	-5.78858	-5.78858	Down	186		425	C2	BIOCARTA_RECK_PATHWAY	TRUE	9	9	0.0309069	0.101163	0.101267	CP:BIOCARTA	M22068	2	7	5	4	0	2	-0.444998	-0.444998	-3.22294	-3.22294	Down	1695
426	C2	BIOCARTA_REELIN_PATHWAY	TRUE	7	6	0.515245	0.688353	0.689454	CP:BIOCARTA	M22049	0	6	3	3	0	0	-0.104951	-0.104951	-0.836455	-0.836455	Down	4152		426	C2	BIOCARTA_REELIN_PATHWAY	TRUE	7	6	0.993796	0.997933	0.997971	CP:BIOCARTA	M22049	0	6	2	4	0	0	-0.0372808	-0.0372808	-0.149669	-0.149669	Down	5525
427	C2	BIOCARTA_RELA_PATHWAY	TRUE	15	15	0.340089	0.534091	0.535183	CP:BIOCARTA	M10183	0	15	10	5	0	0	0.050653	0.0507493	0.639121	0.657632	Up	3532		427	C2	BIOCARTA_RELA_PATHWAY	TRUE	15	15	0.0045632	0.0214173	0.0215153	CP:BIOCARTA	M10183	1	14	3	12	0	1	-0.278639	-0.215668	-3.26122	-3.29118	Down	1182
428	C2	BIOCARTA_RHODOPSIN_PATHWAY	TRUE	10	5	0.170582	0.338117	0.338823	CP:BIOCARTA	M22044	0	5	5	0	0	0	0.197617	0.197617	1.61182	1.61182	Up	2799		428	C2	BIOCARTA_RHODOPSIN_PATHWAY	TRUE	10	5	0.838057	0.928485	0.928648	CP:BIOCARTA	M22044	0	5	1	4	0	0	-0.118808	-0.118808	-0.51927	-0.51927	Down	5007
429	C2	BIOCARTA_RHO_PATHWAY	TRUE	21	20	0.791869	0.883073	0.88382	CP:BIOCARTA	M1001	0	20	8	12	0	0	-0.0202053	-0.026114	-0.232864	-0.292512	Down	4975		429	C2	BIOCARTA_RHO_PATHWAY	TRUE	21	20	0.445557	0.660243	0.660467	CP:BIOCARTA	M1001	0	20	8	12	0	0	-0.0435267	-0.0578736	-0.895642	-0.984187	Down	3744
430	C2	BIOCARTA_RNAPOL3_PATHWAY	TRUE	7	7	0.495347	0.672256	0.673446	CP:BIOCARTA	M22046	0	7	6	1	0	0	0.0449786	0.0449786	0.647616	0.647616	Up	4088		430	C2	BIOCARTA_RNAPOL3_PATHWAY	TRUE	7	7	0.157168	0.337479	0.337705	CP:BIOCARTA	M22046	0	7	5	2	0	0	0.0916356	0.0916356	1.95352	1.95352	Up	2583
431	C2	BIOCARTA_RNA_PATHWAY	TRUE	10	10	0.396681	0.58904	0.589886	CP:BIOCARTA	M10570	0	10	5	5	0	0	0.0487539	0.0326082	0.69721	0.552893	Up	3735		431	C2	BIOCARTA_RNA_PATHWAY	TRUE	10	10	0.0268254	0.0908592	0.0909846	CP:BIOCARTA	M10570	0	10	2	8	0	0	-0.183781	-0.177709	-3.03255	-2.84691	Down	1638
432	C2	BIOCARTA_S1P_PATHWAY	TRUE	8	8	0.864965	0.926433	0.926852	CP:BIOCARTA	M22036	0	8	6	2	0	0	0.0135801	0.0135801	0.0788042	0.0788042	Up	5179		432	C2	BIOCARTA_S1P_PATHWAY	TRUE	8	8	0.235449	0.440415	0.440605	CP:BIOCARTA	M22036	0	8	4	4	0	0	0.0542483	0.0542483	1.54943	1.54943	Up	2966
433	C2	BIOCARTA_SALMONELLA_PATHWAY	TRUE	5	5	0.331643	0.525701	0.52653	CP:BIOCARTA	M16120	0	5	1	4	0	0	-0.173539	-0.173539	-1.24057	-1.24057	Down	3500		433	C2	BIOCARTA_SALMONELLA_PATHWAY	TRUE	5	5	0.422882	0.637957	0.63828	CP:BIOCARTA	M16120	0	5	4	1	0	0	0.127344	0.127344	1.23116	1.23116	Up	3677
434	C2	BIOCARTA_SAM68_PATHWAY	TRUE	6	6	0.536873	0.704153	0.705142	CP:BIOCARTA	M22052	0	6	5	1	0	0	0.0658464	0.0658464	0.626654	0.626654	Up	4230		434	C2	BIOCARTA_SAM68_PATHWAY	TRUE	6	6	0.980808	0.990967	0.990877	CP:BIOCARTA	M22052	0	6	4	2	0	0	-0.0674522	-0.0674522	-0.222033	-0.222033	Down	5490
435	C2	BIOCARTA_SARS_PATHWAY	TRUE	7	7	0.295199	0.488302	0.489299	CP:BIOCARTA	M5374	0	7	4	3	0	0	0.106438	0.106438	1.03808	1.03808	Up	3354		435	C2	BIOCARTA_SARS_PATHWAY	TRUE	7	7	0.72158	0.859267	0.859456	CP:BIOCARTA	M5374	1	6	4	3	0	1	-0.0548636	-0.0548636	0.34608	0.34608	Up	4659
436	C2	BIOCARTA_SET_PATHWAY	TRUE	10	10	0.278822	0.471043	0.471826	CP:BIOCARTA	M3075	0	10	8	2	0	0	0.0813274	0.0916739	0.892922	1.02047	Up	3284		436	C2	BIOCARTA_SET_PATHWAY	TRUE	10	10	0.00662411	0.0292135	0.0293231	CP:BIOCARTA	M3075	3	7	4	6	0	3	-0.547837	-0.462906	-3.90789	-3.73881	Down	1258
437	C2	BIOCARTA_SHH_PATHWAY	TRUE	16	15	0.166226	0.333173	0.33391	CP:BIOCARTA	M11792	0	15	5	10	0	0	-0.138062	-0.110522	-1.09722	-0.926423	Down	2768		437	C2	BIOCARTA_SHH_PATHWAY	TRUE	16	15	0.000158339	0.00123511	0.00124674	CP:BIOCARTA	M11792	3	12	12	3	3	0	0.522989	0.397342	3.97168	3.8278	Up	711
438	C2	BIOCARTA_SKP2E2F_PATHWAY	TRUE	10	10	0.226566	0.409177	0.410027	CP:BIOCARTA	M6031	0	10	6	4	0	0	0.107335	0.102677	1.00923	1.02038	Up	3071		438	C2	BIOCARTA_SKP2E2F_PATHWAY	TRUE	10	10	0.481166	0.689439	0.689638	CP:BIOCARTA	M6031	1	9	2	8	0	1	-0.185015	-0.120235	-1.06192	-1.19601	Down	3872
439	C2	BIOCARTA_SLRP_PATHWAY	TRUE	6	5	2.84846e-10	1.13692e-08	1.16006e-08	CP:BIOCARTA	M22071	4	1	0	5	0	4	-1.46298	-1.46298	-8.18454	-8.18454	Down	139		439	C2	BIOCARTA_SLRP_PATHWAY	TRUE	6	5	0.000331445	0.00231012	0.00232731	CP:BIOCARTA	M22071	2	3	1	4	0	2	-1.19361	-1.19361	-6.87717	-6.87717	Down	796
440	C2	BIOCARTA_SM_PATHWAY	TRUE	14	13	0.0339695	0.107203	0.107769	CP:BIOCARTA	M22026	0	13	11	2	0	0	0.118288	0.118135	1.603	1.62224	Up	1758		440	C2	BIOCARTA_SM_PATHWAY	TRUE	14	13	0.353464	0.57106	0.571573	CP:BIOCARTA	M22026	0	13	3	10	0	0	-0.076402	-0.0909689	-1.20743	-1.46567	Down	3434
441	C2	BIOCARTA_SODD_PATHWAY	TRUE	10	10	0.0484338	0.14015	0.140794	CP:BIOCARTA	M2699	0	10	9	1	0	0	0.150764	0.136161	1.68489	1.46975	Up	1917		441	C2	BIOCARTA_SODD_PATHWAY	TRUE	10	10	0.000350528	0.00241057	0.00242796	CP:BIOCARTA	M2699	2	8	1	9	0	2	-0.493014	-0.448658	-4.85304	-5.24093	Down	806
442	C2	BIOCARTA_SPPA_PATHWAY	TRUE	16	16	0.501127	0.677314	0.678482	CP:BIOCARTA	M8731	0	16	9	7	0	0	-0.060794	-0.045691	-0.564379	-0.384192	Down	4104		442	C2	BIOCARTA_SPPA_PATHWAY	TRUE	16	16	0.0260852	0.0889495	0.0890786	CP:BIOCARTA	M8731	3	13	6	10	0	3	-0.243132	-0.230462	-2.65873	-2.40524	Down	1627
443	C2	BIOCARTA_SPRY_PATHWAY	TRUE	17	16	0.339172	0.53352	0.534623	CP:BIOCARTA	M1389	0	16	9	7	0	0	-0.0837302	-0.0855781	-0.757195	-0.622297	Down	3527		443	C2	BIOCARTA_SPRY_PATHWAY	TRUE	17	16	0.403377	0.620936	0.621195	CP:BIOCARTA	M1389	0	16	10	6	0	0	-0.0526362	-0.0570412	-1.05954	-0.87571	Down	3604
444	C2	BIOCARTA_SRCRPTP_PATHWAY	TRUE	11	11	0.161353	0.327188	0.327955	CP:BIOCARTA	M10994	0	11	9	2	0	0	0.111867	0.135902	1.12004	1.40163	Up	2736		444	C2	BIOCARTA_SRCRPTP_PATHWAY	TRUE	11	11	0.000376953	0.00254655	0.00256415	CP:BIOCARTA	M10994	1	10	0	11	0	1	-0.431017	-0.332517	-4.63458	-3.91215	Down	821
445	C2	BIOCARTA_STAT3_PATHWAY	TRUE	8	8	0.386814	0.578557	0.579434	CP:BIOCARTA	M22063	0	8	7	1	0	0	0.0617897	0.0617897	0.783826	0.783826	Up	3709		445	C2	BIOCARTA_STAT3_PATHWAY	TRUE	8	8	0.115328	0.2716	0.271804	CP:BIOCARTA	M22063	0	8	2	6	0	0	-0.176672	-0.176672	-2.40415	-2.40415	Down	2355
446	C2	BIOCARTA_STATHMIN_PATHWAY	TRUE	20	19	0.687892	0.812126	0.812937	CP:BIOCARTA	M16966	0	19	8	11	0	0	0.00162488	-0.00154246	0.210261	0.177978	Up	4699		446	C2	BIOCARTA_STATHMIN_PATHWAY	TRUE	20	19	8.70983e-06	9.69728e-05	9.84668e-05	CP:BIOCARTA	M16966	5	14	5	14	0	5	-0.684916	-0.638738	-4.98709	-4.81323	Down	498
447	C2	BIOCARTA_STEM_PATHWAY	TRUE	15	7	0.678785	0.806576	0.807434	CP:BIOCARTA	M5298	0	7	3	4	0	0	-0.00658036	-0.00658036	0.38245	0.38245	Up	4669		447	C2	BIOCARTA_STEM_PATHWAY	TRUE	15	7	1.90769e-06	2.44997e-05	2.48542e-05	CP:BIOCARTA	M5298	3	4	0	7	0	3	-0.97085	-0.97085	-8.01577	-8.01577	Down	432
448	C2	BIOCARTA_STRESS_PATHWAY	TRUE	24	24	0.133817	0.288445	0.28933	CP:BIOCARTA	M9670	0	24	17	7	0	0	0.0561601	0.0593113	0.849139	0.853019	Up	2573		448	C2	BIOCARTA_STRESS_PATHWAY	TRUE	24	24	0.0774974	0.202714	0.202992	CP:BIOCARTA	M9670	1	23	8	16	0	1	-0.141433	-0.095935	-1.74537	-1.62277	Down	2121
449	C2	BIOCARTA_SUMO_PATHWAY	TRUE	6	6	0.674052	0.803015	0.803891	CP:BIOCARTA	M22055	0	6	3	3	0	0	0.0362401	0.0362401	0.408771	0.408771	Up	4657		449	C2	BIOCARTA_SUMO_PATHWAY	TRUE	6	6	0.351937	0.570401	0.570928	CP:BIOCARTA	M22055	0	6	2	4	0	0	-0.106286	-0.106286	-1.66095	-1.66095	Down	3421
450	C2	BIOCARTA_TALL1_PATHWAY	TRUE	15	15	0.415551	0.606864	0.608117	CP:BIOCARTA	M12985	0	15	8	7	0	0	0.0219373	0.0128937	0.546384	0.424975	Up	3799		450	C2	BIOCARTA_TALL1_PATHWAY	TRUE	15	15	0.00100376	0.00604651	0.00609122	CP:BIOCARTA	M12985	1	14	3	12	0	1	-0.333706	-0.282878	-3.85165	-3.37404	Down	921
451	C2	BIOCARTA_TCAPOPTOSIS_PATHWAY	TRUE	9	9	0.37862	0.570853	0.571768	CP:BIOCARTA	M16519	0	9	2	7	0	0	-0.110446	-0.110446	-0.877282	-0.877282	Down	3679		451	C2	BIOCARTA_TCAPOPTOSIS_PATHWAY	TRUE	9	9	2.10505e-19	1.39034e-17	1.46501e-17	CP:BIOCARTA	M16519	8	1	0	9	0	8	-1.75484	-1.75484	-13.7787	-13.7787	Down	84
452	C2	BIOCARTA_TCRA_PATHWAY	TRUE	14	13	0.925407	0.960622	0.960764	CP:BIOCARTA	M10765	0	13	4	9	0	0	0.0247569	0.0233032	0.0142682	0.0774712	Up	5342		452	C2	BIOCARTA_TCRA_PATHWAY	TRUE	14	13	1.54413e-25	1.67977e-23	1.8063e-23	CP:BIOCARTA	M10765	12	1	0	13	0	12	-1.69744	-1.7545	-13.382	-14.0436	Down	51
453	C2	BIOCARTA_TCR_PATHWAY	TRUE	44	44	0.052313	0.148457	0.149102	CP:BIOCARTA	M19784	0	44	15	29	0	0	-0.113275	-0.106493	-1.00123	-1.05689	Down	1955		453	C2	BIOCARTA_TCR_PATHWAY	TRUE	44	44	7.10498e-07	9.90412e-06	1.00678e-05	CP:BIOCARTA	M19784	9	35	14	30	0	9	-0.450614	-0.341521	-3.94762	-3.65648	Down	398
454	C2	BIOCARTA_TCYTOTOXIC_PATHWAY	TRUE	12	12	0.143991	0.304328	0.30519	CP:BIOCARTA	M13247	0	12	3	9	0	0	-0.179416	-0.130246	-1.26873	-0.874749	Down	2625		454	C2	BIOCARTA_TCYTOTOXIC_PATHWAY	TRUE	12	12	1.60204e-28	2.46892e-26	2.7525e-26	CP:BIOCARTA	M13247	11	1	0	12	0	11	-1.87475	-1.91304	-14.8484	-15.3105	Down	36
455	C2	BIOCARTA_TEL_PATHWAY	TRUE	17	17	0.99132	0.995808	0.995849	CP:BIOCARTA	M10401	0	17	9	8	0	0	0.0211651	0.00777472	-0.052909	-0.0811689	Up	5523		455	C2	BIOCARTA_TEL_PATHWAY	TRUE	17	17	0.667298	0.828993	0.828756	CP:BIOCARTA	M10401	0	17	9	8	0	0	0.0297202	0.0180601	0.268926	0.162525	Up	4464
456	C2	BIOCARTA_TERC_PATHWAY	TRUE	6	6	0.503308	0.678909	0.680066	CP:BIOCARTA	M22047	0	6	4	2	0	0	0.0308045	0.0308045	0.688455	0.688455	Up	4113		456	C2	BIOCARTA_TERC_PATHWAY	TRUE	6	6	0.523924	0.72575	0.725731	CP:BIOCARTA	M22047	0	6	1	5	0	0	-0.0554508	-0.0554508	-1.19175	-1.19175	Down	4005
457	C2	BIOCARTA_TERT_PATHWAY	TRUE	8	8	0.0695111	0.183554	0.184446	CP:BIOCARTA	M22015	0	8	8	0	0	0	0.171621	0.171621	1.71589	1.71589	Up	2101		457	C2	BIOCARTA_TERT_PATHWAY	TRUE	8	8	0.597639	0.785383	0.785186	CP:BIOCARTA	M22015	1	7	3	5	0	1	-0.156166	-0.156166	-0.931593	-0.931593	Down	4221
458	C2	BIOCARTA_TFF_PATHWAY	TRUE	24	22	0.337423	0.531976	0.532937	CP:BIOCARTA	M15926	1	21	13	9	0	1	-0.00420695	0.00239013	-0.687453	-0.302551	Down	3519		458	C2	BIOCARTA_TFF_PATHWAY	TRUE	24	22	0.645786	0.814749	0.814625	CP:BIOCARTA	M15926	4	18	13	9	3	1	0.0579414	0.0527143	-0.686074	-0.0263276	Down	4397
459	C2	BIOCARTA_TGFB_PATHWAY	TRUE	19	19	0.00518361	0.0240256	0.0242343	CP:BIOCARTA	M18933	1	18	6	13	0	1	-0.186222	-0.148793	-2.00499	-1.60657	Down	1197		459	C2	BIOCARTA_TGFB_PATHWAY	TRUE	19	19	0.873032	0.944996	0.944959	CP:BIOCARTA	M18933	0	19	9	10	0	0	-0.0100802	-0.00181227	-0.34939	-0.17033	Down	5125
460	C2	BIOCARTA_TH1TH2_PATHWAY	TRUE	23	20	0.488918	0.667779	0.669007	CP:BIOCARTA	M6705	0	20	12	8	0	0	0.071486	0.080083	0.390456	0.547148	Up	4062		460	C2	BIOCARTA_TH1TH2_PATHWAY	TRUE	23	20	3.59437e-20	2.58981e-18	2.7447e-18	CP:BIOCARTA	M6705	11	9	1	19	0	11	-1.1588	-1.18582	-9.52001	-9.69203	Down	77
461	C2	BIOCARTA_THELPER_PATHWAY	TRUE	12	12	0.153216	0.315882	0.316684	CP:BIOCARTA	M6427	0	12	3	9	0	0	-0.174717	-0.124607	-1.2422	-0.84291	Down	2691		461	C2	BIOCARTA_THELPER_PATHWAY	TRUE	12	12	8.50985e-29	1.34893e-26	1.50926e-26	CP:BIOCARTA	M6427	11	1	0	12	0	11	-1.79644	-1.81907	-14.9458	-15.4273	Down	35
462	C2	BIOCARTA_TID_PATHWAY	TRUE	19	19	0.444081	0.632869	0.63417	CP:BIOCARTA	M9546	0	19	13	6	0	0	-0.0020616	0.023974	0.447328	0.609465	Up	3893		462	C2	BIOCARTA_TID_PATHWAY	TRUE	19	19	5.14342e-05	0.000462491	0.000468187	CP:BIOCARTA	M9546	4	15	4	15	1	3	-0.373059	-0.379752	-4.20965	-4.2926	Down	617
463	C2	BIOCARTA_TNFR1_PATHWAY	TRUE	29	29	0.130695	0.284108	0.285008	CP:BIOCARTA	M3618	0	29	19	10	0	0	0.056528	0.0612715	0.789591	0.783166	Up	2552		463	C2	BIOCARTA_TNFR1_PATHWAY	TRUE	29	29	0.0275818	0.0928218	0.0929435	CP:BIOCARTA	M3618	2	27	8	21	0	2	-0.168162	-0.101547	-2.05126	-1.66583	Down	1648
464	C2	BIOCARTA_TNFR2_PATHWAY	TRUE	17	17	0.34724	0.540692	0.541749	CP:BIOCARTA	M10082	0	17	10	7	0	0	0.00998592	0.0350505	0.597953	0.625028	Up	3563		464	C2	BIOCARTA_TNFR2_PATHWAY	TRUE	17	17	7.20834e-05	0.000623899	0.000631075	CP:BIOCARTA	M10082	0	17	2	15	0	0	-0.310183	-0.290734	-4.26307	-4.30039	Down	641
465	C2	BIOCARTA_TOB1_PATHWAY	TRUE	19	17	0.00253233	0.0140419	0.014199	CP:BIOCARTA	M18215	1	16	4	13	0	1	-0.249334	-0.216531	-2.25087	-1.8623	Down	1000		465	C2	BIOCARTA_TOB1_PATHWAY	TRUE	19	17	1.48491e-07	2.30119e-06	2.34598e-06	CP:BIOCARTA	M18215	7	10	6	11	0	7	-0.826236	-0.800014	-6.15111	-6.165	Down	358
466	C2	BIOCARTA_TOLL_PATHWAY	TRUE	25	25	0.220512	0.402301	0.403184	CP:BIOCARTA	M984	0	25	14	11	0	0	0.0387998	0.0539932	0.67496	0.66697	Up	3041		466	C2	BIOCARTA_TOLL_PATHWAY	TRUE	25	25	0.312944	0.528366	0.528754	CP:BIOCARTA	M984	1	24	10	15	0	1	-0.0958952	-0.0603763	-1.09121	-0.905135	Down	3286
467	C2	BIOCARTA_TPO_PATHWAY	TRUE	24	24	0.400205	0.592563	0.593559	CP:BIOCARTA	M11520	0	24	11	13	0	0	-0.0749953	-0.0721476	-0.572803	-0.695153	Down	3747		467	C2	BIOCARTA_TPO_PATHWAY	TRUE	24	24	0.0111299	0.0446483	0.0447966	CP:BIOCARTA	M11520	2	22	10	14	0	2	-0.217936	-0.138144	-2.5663	-2.08641	Down	1383
468	C2	BIOCARTA_TRKA_PATHWAY	TRUE	14	13	0.105046	0.244256	0.245241	CP:BIOCARTA	M9134	0	13	5	8	0	0	-0.175406	-0.154928	-1.3442	-1.37487	Down	2386		468	C2	BIOCARTA_TRKA_PATHWAY	TRUE	14	13	0.0534301	0.15423	0.154528	CP:BIOCARTA	M9134	1	12	4	9	0	1	-0.248648	-0.178704	-2.46816	-2.16387	Down	1922
469	C2	BIOCARTA_TSP1_PATHWAY	TRUE	7	7	0.000241359	0.00205063	0.00208646	CP:BIOCARTA	M22039	1	6	1	6	0	1	-0.563885	-0.563885	-3.98055	-3.98055	Down	653		469	C2	BIOCARTA_TSP1_PATHWAY	TRUE	7	7	0.208427	0.408172	0.408385	CP:BIOCARTA	M22039	0	7	2	5	0	0	-0.247037	-0.247037	-2.07947	-2.07947	Down	2833
470	C2	BIOCARTA_TUBBY_PATHWAY	TRUE	5	4	0.353701	0.545851	0.546864	CP:BIOCARTA	M22076	0	4	0	4	0	0	-0.252863	-0.252863	-1.31704	-1.31704	Down	3595		470	C2	BIOCARTA_TUBBY_PATHWAY	TRUE	5	4	0.533601	0.73314	0.733068	CP:BIOCARTA	M22076	0	4	2	2	0	0	0.0993338	0.0993338	1.04392	1.04392	Up	4038
471	C2	BIOCARTA_UCALPAIN_PATHWAY	TRUE	14	14	0.0607529	0.166539	0.167186	CP:BIOCARTA	M13143	0	14	3	11	0	0	-0.175644	-0.19118	-1.50007	-1.54751	Down	2023		471	C2	BIOCARTA_UCALPAIN_PATHWAY	TRUE	14	14	0.415937	0.631615	0.631976	CP:BIOCARTA	M13143	0	14	6	8	0	0	-0.00510165	-0.00779769	-1.07644	-0.985334	Down	3652
472	C2	BIOCARTA_VDR_PATHWAY	TRUE	24	24	0.851751	0.91782	0.918287	CP:BIOCARTA	M13404	0	24	15	9	0	0	0.00117935	0.0211293	0.0495176	0.161606	Up	5148		472	C2	BIOCARTA_VDR_PATHWAY	TRUE	24	24	0.369085	0.586891	0.587324	CP:BIOCARTA	M13404	1	23	17	7	0	1	-0.0101086	0.0465064	0.583453	1.01903	Up	3489
473	C2	BIOCARTA_VEGF_PATHWAY	TRUE	27	27	0.113519	0.258328	0.259297	CP:BIOCARTA	M12975	0	27	11	16	0	0	-0.100085	-0.0906886	-0.986782	-0.983694	Down	2438		473	C2	BIOCARTA_VEGF_PATHWAY	TRUE	27	27	0.167385	0.352851	0.353024	CP:BIOCARTA	M12975	2	25	10	17	0	2	-0.158524	-0.075128	-1.43944	-0.853016	Down	2631
474	C2	BIOCARTA_VIP_PATHWAY	TRUE	26	24	0.0447246	0.132196	0.132845	CP:BIOCARTA	M17941	0	24	7	17	0	0	-0.14724	-0.143278	-1.28239	-1.3903	Down	1877		474	C2	BIOCARTA_VIP_PATHWAY	TRUE	26	24	0.395037	0.613397	0.613709	CP:BIOCARTA	M17941	0	24	10	14	0	0	-0.0730836	-0.0558504	-0.931184	-0.886277	Down	3573
475	C2	BIOCARTA_VITCB_PATHWAY	TRUE	11	11	0.0224852	0.0782611	0.0786912	CP:BIOCARTA	M15422	0	11	5	6	0	0	-0.289814	-0.278885	-2.0239	-2.0165	Down	1594		475	C2	BIOCARTA_VITCB_PATHWAY	TRUE	11	11	0.184298	0.377858	0.378227	CP:BIOCARTA	M15422	1	10	7	4	1	0	0.191486	0.208621	1.45685	1.76187	Up	2706
476	C2	BIOCARTA_VOBESITY_PATHWAY	TRUE	8	7	0.0400705	0.122092	0.122745	CP:BIOCARTA	M22017	2	5	4	3	0	2	-0.637191	-0.637191	-2.2871	-2.2871	Down	1820		476	C2	BIOCARTA_VOBESITY_PATHWAY	TRUE	8	7	0.126994	0.290662	0.290802	CP:BIOCARTA	M22017	2	5	3	4	0	2	-0.441816	-0.441816	-2.59646	-2.59646	Down	2424
477	C2	BIOCARTA_WNT_LRP6_PATHWAY	TRUE	6	4	0.00193217	0.011272	0.0114104	CP:BIOCARTA	M22083	1	3	1	3	0	1	-0.675671	-0.675671	-4.39061	-4.39061	Down	951		477	C2	BIOCARTA_WNT_LRP6_PATHWAY	TRUE	6	4	0.630997	0.807187	0.806796	CP:BIOCARTA	M22083	0	4	1	3	0	0	-0.121675	-0.121675	-1.09453	-1.09453	Down	4337
478	C2	BIOCARTA_WNT_PATHWAY	TRUE	24	22	0.446983	0.63531	0.636596	CP:BIOCARTA	M16517	0	22	9	13	0	0	-0.069737	-0.0366351	-0.555181	-0.377955	Down	3903		478	C2	BIOCARTA_WNT_PATHWAY	TRUE	24	22	0.0397625	0.122847	0.123042	CP:BIOCARTA	M16517	2	20	14	8	2	0	0.194717	0.0932964	1.70814	1.44227	Up	1795
479	C2	BLALOCK_ALZHEIMERS_DISEASE_DN	TRUE	1247	1212	0.648484	0.785886	0.786882	CGP	M17728	34	1178	667	545	1	33	-0.0516206	-0.000686901	0.0485919	0.237262	Up	4578		479	C2	BLALOCK_ALZHEIMERS_DISEASE_DN	TRUE	1247	1212	0.460592	0.673499	0.673821	CGP	M17728	52	1160	530	682	28	24	-0.00863255	-0.0246091	-0.456123	-0.41371	Down	3794
480	C2	BLALOCK_ALZHEIMERS_DISEASE_INCIPIENT_DN	TRUE	166	163	0.718606	0.83389	0.834755	CGP	M6110	4	159	87	76	0	4	-0.02914	0.00870525	0.0473679	0.228142	Up	4781		480	C2	BLALOCK_ALZHEIMERS_DISEASE_INCIPIENT_DN	TRUE	166	163	0.418369	0.634184	0.634536	CGP	M6110	10	153	73	90	5	5	-0.00651543	-0.0254633	-0.595394	-0.472157	Down	3660
481	C2	BLALOCK_ALZHEIMERS_DISEASE_INCIPIENT_UP	TRUE	388	371	0.877715	0.933582	0.933942	CGP	M6520	12	359	212	159	0	12	-0.0505664	0.0021224	-0.12233	0.126349	Down	5216		481	C2	BLALOCK_ALZHEIMERS_DISEASE_INCIPIENT_UP	TRUE	388	371	0.212831	0.413875	0.414063	CGP	M6520	23	348	174	197	8	15	-0.0736077	-0.0436881	-0.749823	-0.456201	Down	2853
482	C2	BLALOCK_ALZHEIMERS_DISEASE_UP	TRUE	1668	1601	0.700802	0.821998	0.822941	CGP	M12921	53	1548	856	745	2	51	-0.0545712	-0.00687191	-0.173215	0.069433	Down	4730		482	C2	BLALOCK_ALZHEIMERS_DISEASE_UP	TRUE	1668	1601	0.467561	0.678567	0.678842	CGP	M12921	80	1521	803	798	22	58	-0.054423	-0.0260265	-0.471214	-0.178231	Down	3821
483	C2	BLUM_RESPONSE_TO_SALIRASIB_DN	TRUE	341	337	0.0654159	0.176044	0.176877	CGP	M2879	11	326	229	108	0	11	0.0126403	0.0811802	0.475959	0.829428	Up	2061		483	C2	BLUM_RESPONSE_TO_SALIRASIB_DN	TRUE	341	337	0.00223113	0.0116666	0.0117385	CGP	M2879	3	334	101	236	0	3	-0.150073	-0.147101	-1.49275	-1.63026	Down	1061
484	C2	BLUM_RESPONSE_TO_SALIRASIB_UP	TRUE	245	244	0.0975907	0.233779	0.234816	CGP	M7300	2	242	147	97	0	2	0.0151831	0.0439477	0.454955	0.599187	Up	2316		484	C2	BLUM_RESPONSE_TO_SALIRASIB_UP	TRUE	245	244	0.0377174	0.117743	0.117875	CGP	M7300	2	242	80	164	0	2	-0.0970409	-0.0764431	-1.11454	-1.07588	Down	1777
485	C2	BOCHKIS_FOXA2_TARGETS	TRUE	416	393	0.146973	0.307981	0.30882	CGP	M1806	9	384	235	158	1	8	0.0117528	0.0409152	0.356957	0.521605	Up	2647		485	C2	BOCHKIS_FOXA2_TARGETS	TRUE	416	393	0.724014	0.861229	0.861406	CGP	M1806	26	367	197	196	12	14	-0.0057782	-0.00315891	-0.34667	-0.0916557	Down	4664
486	C2	BOGNI_TREATMENT_RELATED_MYELOID_LEUKEMIA_DN	TRUE	33	32	0.24892	0.435538	0.436429	CGP	M8981	0	32	19	13	0	0	0.0496905	0.0423624	0.57084	0.418801	Up	3170		486	C2	BOGNI_TREATMENT_RELATED_MYELOID_LEUKEMIA_DN	TRUE	33	32	0.699468	0.846194	0.846319	CGP	M8981	2	30	21	11	0	2	-0.0592196	0.0302306	0.0911065	0.623228	Up	4586
487	C2	BOGNI_TREATMENT_RELATED_MYELOID_LEUKEMIA_UP	TRUE	31	28	0.857245	0.92242	0.922877	CGP	M14736	1	27	17	11	0	1	-0.0494304	-0.00742913	0.036314	0.138599	Up	5156		487	C2	BOGNI_TREATMENT_RELATED_MYELOID_LEUKEMIA_UP	TRUE	31	28	0.46626	0.678241	0.678533	CGP	M14736	2	26	12	16	0	2	-0.167641	-0.093961	-0.79179	-0.665816	Down	3814
488	C2	BOHN_PRIMARY_IMMUNODEFICIENCY_SYNDROM_DN	TRUE	38	38	0.127697	0.279915	0.280832	CGP	M11778	2	36	16	22	1	1	-0.0824822	-0.0697611	-0.849926	-0.800465	Down	2531		488	C2	BOHN_PRIMARY_IMMUNODEFICIENCY_SYNDROM_DN	TRUE	38	38	4.37171e-08	7.39458e-07	7.55838e-07	CGP	M11778	9	29	8	30	0	9	-0.483607	-0.450284	-4.40773	-4.3023	Down	328
489	C2	BOHN_PRIMARY_IMMUNODEFICIENCY_SYNDROM_UP	TRUE	46	46	0.224829	0.407365	0.408227	CGP	M7603	0	46	32	14	0	0	0.0563361	0.0682502	0.513158	0.655382	Up	3062		489	C2	BOHN_PRIMARY_IMMUNODEFICIENCY_SYNDROM_UP	TRUE	46	46	0.00027166	0.00194977	0.00196525	CGP	M7603	3	43	14	32	0	3	-0.306391	-0.243582	-2.79416	-2.36207	Down	773
490	C2	BONCI_TARGETS_OF_MIR15A_AND_MIR16_1	TRUE	92	91	4.34592e-06	6.93853e-05	7.07943e-05	CGP	M11682	9	82	29	62	0	9	-0.284488	-0.229751	-1.86451	-1.77477	Down	347		490	C2	BONCI_TARGETS_OF_MIR15A_AND_MIR16_1	TRUE	92	91	0.429573	0.644127	0.644417	CGP	M11682	5	86	40	51	1	4	-0.103269	-0.064314	-0.61002	-0.545961	Down	3700
491	C2	BONOME_OVARIAN_CANCER_POOR_SURVIVAL_DN	TRUE	22	21	0.000579252	0.0042009	0.00426336	CGP	M15807	0	21	20	1	0	0	0.188616	0.192434	2.14108	2.24662	Up	765		491	C2	BONOME_OVARIAN_CANCER_POOR_SURVIVAL_DN	TRUE	22	21	0.363701	0.582173	0.582642	CGP	M15807	0	21	10	11	0	0	-0.0806257	-0.0663689	-1.01634	-0.830802	Down	3466
492	C2	BONOME_OVARIAN_CANCER_POOR_SURVIVAL_UP	TRUE	31	31	1.63245e-06	2.88435e-05	2.9427e-05	CGP	M816	1	30	5	26	0	1	-0.335293	-0.303709	-2.71795	-2.61226	Down	314		492	C2	BONOME_OVARIAN_CANCER_POOR_SURVIVAL_UP	TRUE	31	31	0.0725094	0.193473	0.193779	CGP	M816	0	31	22	9	0	0	0.117625	0.123783	1.25225	1.33856	Up	2079
493	C2	BONOME_OVARIAN_CANCER_SURVIVAL_OPTIMAL_DEBULKING	TRUE	236	229	0.818751	0.896119	0.896712	CGP	M7068	8	221	116	113	2	6	-0.0614732	-0.0280701	-0.138453	-0.102857	Down	5069		493	C2	BONOME_OVARIAN_CANCER_SURVIVAL_OPTIMAL_DEBULKING	TRUE	236	229	0.407039	0.624862	0.625112	CGP	M7068	14	215	121	108	5	9	0.034668	0.0387349	0.185837	0.437991	Up	3614
494	C2	BONOME_OVARIAN_CANCER_SURVIVAL_SUBOPTIMAL_DEBULKING	TRUE	504	490	0.0169682	0.0628435	0.0632483	CGP	M253	19	471	230	260	1	18	-0.123583	-0.071478	-0.768903	-0.539617	Down	1498		494	C2	BONOME_OVARIAN_CANCER_SURVIVAL_SUBOPTIMAL_DEBULKING	TRUE	504	490	0.751018	0.877005	0.877039	CGP	M253	18	472	263	227	6	12	-0.00698847	0.00125437	-0.0522171	0.0756846	Up	4751
495	C2	BOQUEST_STEM_CELL_CULTURED_VS_FRESH_DN	TRUE	31	31	1.45137e-09	5.19495e-08	5.31974e-08	CGP	M12827	6	25	4	27	0	6	-0.734551	-0.630945	-3.43598	-3.43503	Down	155		495	C2	BOQUEST_STEM_CELL_CULTURED_VS_FRESH_DN	TRUE	31	31	0.0120059	0.0473748	0.0475224	CGP	M12827	8	23	11	20	2	6	-0.257031	-0.269765	-2.25925	-2.04995	Down	1406
496	C2	BOQUEST_STEM_CELL_CULTURED_VS_FRESH_UP	TRUE	427	421	5.80399e-10	2.22073e-08	2.26314e-08	CGP	M17923	53	368	137	284	4	49	-0.305205	-0.268506	-1.90877	-1.77309	Down	145		496	C2	BOQUEST_STEM_CELL_CULTURED_VS_FRESH_UP	TRUE	427	421	1.79219e-06	2.32315e-05	2.35729e-05	CGP	M17923	46	375	133	288	5	41	-0.262025	-0.245731	-2.25083	-2.07172	Down	428
497	C2	BOQUEST_STEM_CELL_DN	TRUE	218	210	0.000507949	0.00379798	0.003852	CGP	M1578	9	201	87	123	0	9	-0.167666	-0.154115	-1.19322	-1.20578	Down	742		497	C2	BOQUEST_STEM_CELL_DN	TRUE	218	210	2.42262e-06	3.06865e-05	3.11934e-05	CGP	M1578	22	188	71	139	0	22	-0.261529	-0.219066	-2.49084	-2.05006	Down	438
498	C2	BOQUEST_STEM_CELL_UP	TRUE	262	256	6.10911e-39	4.84191e-36	5.59798e-36	CGP	M1834	70	186	34	222	2	68	-0.661962	-0.647116	-4.20549	-4.14567	Down	7		498	C2	BOQUEST_STEM_CELL_UP	TRUE	262	256	0.000228835	0.00169503	0.00170942	CGP	M1834	36	220	94	162	4	32	-0.23251	-0.228009	-1.88622	-1.78874	Down	749
499	C2	BORCZUK_MALIGNANT_MESOTHELIOMA_DN	TRUE	105	92	0.716405	0.832904	0.833784	CGP	M7988	10	82	49	43	2	8	-0.129062	-0.0781039	-0.210445	-0.0687775	Down	4772		499	C2	BORCZUK_MALIGNANT_MESOTHELIOMA_DN	TRUE	105	92	5.68527e-05	0.000505478	0.000511581	CGP	M7988	24	68	40	52	2	22	-0.37274	-0.300657	-2.59608	-2.19148	Down	624
500	C2	BORCZUK_MALIGNANT_MESOTHELIOMA_UP	TRUE	310	306	0.0731981	0.191197	0.192097	CGP	M10236	2	304	203	103	0	2	0.02792	0.0584467	0.468541	0.72495	Up	2124		500	C2	BORCZUK_MALIGNANT_MESOTHELIOMA_UP	TRUE	310	306	0.0219903	0.0774617	0.0776012	CGP	M10236	3	303	94	212	0	3	-0.0933526	-0.0772597	-1.17569	-1.17953	Down	1575
501	C2	BORLAK_LIVER_CANCER_EGF_UP	TRUE	53	51	0.455716	0.642241	0.643481	CGP	M1218	3	48	25	26	0	3	-0.0643301	-0.0178802	-0.423614	-0.210222	Down	3936		501	C2	BORLAK_LIVER_CANCER_EGF_UP	TRUE	53	51	0.0116486	0.0463274	0.0464762	CGP	M1218	6	45	17	34	2	4	-0.160666	-0.164391	-1.89961	-1.6537	Down	1395
502	C2	BOSCO_ALLERGEN_INDUCED_TH2_ASSOCIATED_MODULE	TRUE	151	139	0.181093	0.351418	0.352193	CGP	M2526	5	134	67	72	0	5	-0.114287	-0.0816553	-0.541009	-0.353295	Down	2859		502	C2	BOSCO_ALLERGEN_INDUCED_TH2_ASSOCIATED_MODULE	TRUE	151	139	1.81505e-10	4.30339e-09	4.39611e-09	CGP	M2526	26	113	37	102	0	26	-0.428131	-0.320643	-3.60073	-3.08119	Down	234
503	C2	BOSCO_EPITHELIAL_DIFFERENTIATION_MODULE	TRUE	69	55	0.956822	0.978155	0.978354	CGP	M2533	5	50	30	25	2	3	0.0252737	0.0354575	-0.0508875	0.117861	Up	5427		503	C2	BOSCO_EPITHELIAL_DIFFERENTIATION_MODULE	TRUE	69	55	0.54264	0.740606	0.74049	CGP	M2533	8	47	29	26	4	4	0.0221055	0.0269269	0.218358	0.319316	Up	4065
504	C2	BOSCO_INTERFERON_INDUCED_ANTIVIRAL_MODULE	TRUE	77	75	5.69703e-10	2.21054e-08	2.25321e-08	CGP	M2532	2	73	58	17	2	0	0.30096	0.291867	2.4955	2.51355	Up	142		504	C2	BOSCO_INTERFERON_INDUCED_ANTIVIRAL_MODULE	TRUE	77	75	3.78134e-27	4.76793e-25	5.19746e-25	CGP	M2532	23	52	5	70	0	23	-0.732637	-0.667907	-6.87455	-6.7116	Down	44
505	C2	BOSCO_TH1_CYTOTOXIC_MODULE	TRUE	114	106	0.35192	0.544769	0.545799	CGP	M2527	5	101	57	49	4	1	0.0684489	0.0502757	0.288192	0.291496	Up	3584		505	C2	BOSCO_TH1_CYTOTOXIC_MODULE	TRUE	114	106	1.52481e-31	3.52486e-29	3.99211e-29	CGP	M2527	45	61	13	93	0	45	-0.916067	-0.843481	-6.84132	-6.97527	Down	24
506	C2	BOUDOUKHA_BOUND_BY_IGF2BP2	TRUE	100	97	0.319312	0.513409	0.51429	CGP	M2525	2	95	63	34	0	2	0.00965521	0.0449222	0.303369	0.537986	Up	3449		506	C2	BOUDOUKHA_BOUND_BY_IGF2BP2	TRUE	100	97	0.186228	0.38041	0.380767	CGP	M2525	2	95	38	59	1	1	-0.0662095	-0.0539113	-0.911095	-0.763235	Down	2716
507	C2	BOWIE_RESPONSE_TO_EXTRACELLULAR_MATRIX	TRUE	17	17	6.61705e-15	5.0988e-13	5.19722e-13	CGP	M6162	2	15	16	1	2	0	0.695798	0.716852	5.49858	5.69172	Up	72		507	C2	BOWIE_RESPONSE_TO_EXTRACELLULAR_MATRIX	TRUE	17	17	4.3626e-16	2.16105e-14	2.26279e-14	CGP	M6162	7	10	0	17	0	7	-0.878971	-0.864615	-8.80713	-8.69796	Down	112
508	C2	BOWIE_RESPONSE_TO_TAMOXIFEN	TRUE	18	18	1.43223e-12	8.73191e-11	8.94821e-11	CGP	M3283	1	17	17	1	1	0	0.653555	0.668012	4.84587	5.02421	Up	91		508	C2	BOWIE_RESPONSE_TO_TAMOXIFEN	TRUE	18	18	1.33008e-15	6.41678e-14	6.70898e-14	CGP	M3283	9	9	0	18	0	9	-0.926577	-0.903503	-8.39596	-8.41145	Down	115
509	C2	BOYAULT_LIVER_CANCER_SUBCLASS_G123_DN	TRUE	51	48	0.750611	0.85599	0.856907	CGP	M2218	1	47	28	20	0	1	-0.0369046	-0.000502069	0.0802095	0.184756	Up	4865		509	C2	BOYAULT_LIVER_CANCER_SUBCLASS_G123_DN	TRUE	51	48	0.00607711	0.0272561	0.0273644	CGP	M2218	3	45	35	13	3	0	0.198187	0.175018	1.69682	1.65071	Up	1237
510	C2	BOYAULT_LIVER_CANCER_SUBCLASS_G123_UP	TRUE	47	45	0.171514	0.339272	0.33997	CGP	M13831	0	45	30	15	0	0	0.0680937	0.0699612	0.589902	0.763562	Up	2804		510	C2	BOYAULT_LIVER_CANCER_SUBCLASS_G123_UP	TRUE	47	45	0.58363	0.775148	0.775026	CGP	M13831	0	45	22	23	0	0	-0.0524953	-0.0421813	-0.556738	-0.446381	Down	4176
511	C2	BOYAULT_LIVER_CANCER_SUBCLASS_G12_DN	TRUE	15	15	0.42922	0.620294	0.621504	CGP	M12228	0	15	8	7	0	0	0.0619724	0.037216	0.523941	0.45819	Up	3839		511	C2	BOYAULT_LIVER_CANCER_SUBCLASS_G12_DN	TRUE	15	15	0.00660715	0.0291765	0.0292864	CGP	M12228	4	11	13	2	4	0	0.511271	0.51628	2.73687	2.88902	Up	1256
512	C2	BOYAULT_LIVER_CANCER_SUBCLASS_G12_UP	TRUE	40	38	0.90617	0.950725	0.950968	CGP	M15147	2	36	23	15	0	2	-0.063889	0.0349318	-0.176965	0.351375	Down	5288		512	C2	BOYAULT_LIVER_CANCER_SUBCLASS_G12_UP	TRUE	40	38	0.819439	0.919548	0.919631	CGP	M15147	2	36	16	22	1	1	-0.0340152	0.00020772	-0.00116359	-0.0613461	Up	4944
513	C2	BOYAULT_LIVER_CANCER_SUBCLASS_G1_DN	TRUE	40	40	0.429875	0.62108	0.622289	CGP	M1883	1	39	19	21	0	1	0.00851292	0.0171101	0.337278	0.355392	Up	3840		513	C2	BOYAULT_LIVER_CANCER_SUBCLASS_G1_DN	TRUE	40	40	0.0496157	0.1457	0.145853	CGP	M1883	0	40	16	24	0	0	-0.126129	-0.120302	-1.62225	-1.37996	Down	1889
514	C2	BOYAULT_LIVER_CANCER_SUBCLASS_G1_UP	TRUE	116	116	0.567978	0.727075	0.728082	CGP	M14146	3	113	66	50	1	2	0.00523539	0.0385726	0.13483	0.306335	Up	4334		514	C2	BOYAULT_LIVER_CANCER_SUBCLASS_G1_UP	TRUE	116	116	0.0669074	0.182306	0.182543	CGP	M14146	3	113	70	46	2	1	0.0637648	0.0612279	0.793175	0.837389	Up	2036
515	C2	BOYAULT_LIVER_CANCER_SUBCLASS_G2	TRUE	28	28	0.13341	0.288225	0.289117	CGP	M10953	1	27	14	14	0	1	-0.139562	-0.116615	-0.937422	-0.717847	Down	2568		515	C2	BOYAULT_LIVER_CANCER_SUBCLASS_G2	TRUE	28	28	0.77819	0.892947	0.893026	CGP	M10953	1	27	13	15	0	1	-0.0680649	-0.0481448	-0.434955	-0.120083	Down	4835
516	C2	BOYAULT_LIVER_CANCER_SUBCLASS_G23_DN	TRUE	10	10	0.0411875	0.124666	0.125318	CGP	M12809	1	9	3	7	0	1	-0.355595	-0.334975	-1.88526	-2.03672	Down	1832		516	C2	BOYAULT_LIVER_CANCER_SUBCLASS_G23_DN	TRUE	10	10	0.826127	0.922893	0.922938	CGP	M12809	1	9	3	7	1	0	0.0218942	-0.0313213	-0.434625	-0.653317	Down	4966
517	C2	BOYAULT_LIVER_CANCER_SUBCLASS_G23_UP	TRUE	53	53	0.00975668	0.0402753	0.0406073	CGP	M4448	0	53	43	10	0	0	0.117316	0.147629	1.10649	1.26607	Up	1344		517	C2	BOYAULT_LIVER_CANCER_SUBCLASS_G23_UP	TRUE	53	53	0.00169509	0.00925628	0.00931962	CGP	M4448	1	52	10	43	0	1	-0.22366	-0.200182	-2.21682	-2.32458	Down	1016
518	C2	BOYAULT_LIVER_CANCER_SUBCLASS_G3_DN	TRUE	53	49	0.0510446	0.146203	0.146857	CGP	M4090	2	47	19	30	0	2	-0.138212	-0.126838	-0.9856	-0.875853	Down	1937		518	C2	BOYAULT_LIVER_CANCER_SUBCLASS_G3_DN	TRUE	53	49	0.201369	0.399051	0.399304	CGP	M4090	2	47	31	18	1	1	0.0933946	0.103001	0.668419	0.96747	Up	2799
519	C2	BOYAULT_LIVER_CANCER_SUBCLASS_G3_UP	TRUE	190	190	0.00595367	0.0268937	0.0271371	CGP	M18436	1	189	133	57	1	0	0.0829773	0.082078	0.837288	0.966163	Up	1228		519	C2	BOYAULT_LIVER_CANCER_SUBCLASS_G3_UP	TRUE	190	190	0.00350208	0.0170884	0.0171761	CGP	M18436	0	190	46	144	0	0	-0.126826	-0.105966	-1.54505	-1.55667	Down	1137
520	C2	BOYAULT_LIVER_CANCER_SUBCLASS_G56_DN	TRUE	17	17	0.105229	0.244469	0.24545	CGP	M10544	2	15	7	10	0	2	-0.172753	-0.118127	-1.26985	-0.863692	Down	2388		520	C2	BOYAULT_LIVER_CANCER_SUBCLASS_G56_DN	TRUE	17	17	0.158715	0.339878	0.340096	CGP	M10544	1	16	5	12	0	1	-0.187023	-0.154141	-1.63617	-1.45731	Down	2590
521	C2	BOYAULT_LIVER_CANCER_SUBCLASS_G56_UP	TRUE	11	10	0.138927	0.29659	0.297464	CGP	M1925	0	10	4	6	0	0	-0.150637	-0.19738	-1.40654	-1.2074	Down	2598		521	C2	BOYAULT_LIVER_CANCER_SUBCLASS_G56_UP	TRUE	11	10	0.478038	0.68692	0.687123	CGP	M1925	1	9	5	5	1	0	0.290911	0.0745833	0.799508	0.166992	Up	3859
522	C2	BOYAULT_LIVER_CANCER_SUBCLASS_G5_DN	TRUE	28	25	0.352664	0.545161	0.546183	CGP	M9343	0	25	11	14	0	0	-0.0617477	-0.0747849	-0.620944	-0.676393	Down	3589		522	C2	BOYAULT_LIVER_CANCER_SUBCLASS_G5_DN	TRUE	28	25	9.72519e-20	6.74442e-18	7.12921e-18	CGP	M9343	7	18	1	24	0	7	-0.781234	-0.77403	-8.63852	-8.49913	Down	80
523	C2	BOYAULT_LIVER_CANCER_SUBCLASS_G6_DN	TRUE	19	19	0.154188	0.317181	0.317977	CGP	M14414	0	19	13	6	0	0	0.162006	0.15529	0.887888	1.05105	Up	2697		523	C2	BOYAULT_LIVER_CANCER_SUBCLASS_G6_DN	TRUE	19	19	0.169433	0.355392	0.35555	CGP	M14414	1	18	6	13	0	1	-0.136144	-0.120648	-1.52291	-1.42847	Down	2645
524	C2	BOYAULT_LIVER_CANCER_SUBCLASS_G6_UP	TRUE	66	64	0.388157	0.579787	0.580656	CGP	M4342	2	62	35	29	1	1	-0.0700206	-0.0444164	-0.448941	-0.169425	Down	3714		524	C2	BOYAULT_LIVER_CANCER_SUBCLASS_G6_UP	TRUE	66	64	0.189641	0.384832	0.385168	CGP	M4342	4	60	36	28	4	0	0.0817746	0.0377722	0.655281	0.442563	Up	2734
525	C2	BOYERINAS_ONCOFETAL_TARGETS_OF_LET7A1	TRUE	12	12	0.129	0.281445	0.282351	CGP	M9626	2	10	3	9	0	2	-0.328867	-0.308625	-1.30743	-1.39185	Down	2542		525	C2	BOYERINAS_ONCOFETAL_TARGETS_OF_LET7A1	TRUE	12	12	0.268375	0.478145	0.47829	CGP	M9626	0	12	8	4	0	0	0.0761032	0.083065	1.12041	1.16458	Up	3114
526	C2	BOYLAN_MULTIPLE_MYELOMA_C_CLUSTER_DN	TRUE	28	28	0.369454	0.561878	0.562831	CGP	M17990	1	27	11	17	0	1	-0.0765863	-0.0513378	-0.583743	-0.517756	Down	3648		526	C2	BOYLAN_MULTIPLE_MYELOMA_C_CLUSTER_DN	TRUE	28	28	0.0169418	0.0627038	0.0628515	CGP	M17990	5	23	11	17	0	5	-0.347077	-0.25335	-2.32213	-1.86389	Down	1499
527	C2	BOYLAN_MULTIPLE_MYELOMA_C_CLUSTER_UP	TRUE	35	34	0.57349	0.731767	0.732756	CGP	M1367	1	33	18	16	0	1	-0.0141284	0.028029	0.232745	0.414213	Up	4348		527	C2	BOYLAN_MULTIPLE_MYELOMA_C_CLUSTER_UP	TRUE	35	34	0.779481	0.893296	0.893364	CGP	M1367	0	34	16	18	0	0	-0.0482555	-0.0264898	-0.389398	-0.254887	Down	4841
528	C2	BOYLAN_MULTIPLE_MYELOMA_C_DN	TRUE	53	51	0.243737	0.429286	0.430197	CGP	M7735	0	51	22	29	0	0	-0.0571925	-0.048451	-0.600285	-0.502077	Down	3150		528	C2	BOYLAN_MULTIPLE_MYELOMA_C_DN	TRUE	53	51	0.174705	0.362884	0.363148	CGP	M7735	3	48	23	28	0	3	-0.150624	-0.0976485	-1.12207	-0.819873	Down	2671
529	C2	BOYLAN_MULTIPLE_MYELOMA_C_D_DN	TRUE	269	254	0.149162	0.310271	0.31109	CGP	M8646	10	244	118	136	2	8	-0.0874135	-0.0713007	-0.518967	-0.434067	Down	2665		529	C2	BOYLAN_MULTIPLE_MYELOMA_C_D_DN	TRUE	269	254	2.8151e-10	6.50758e-09	6.64267e-09	CGP	M8646	56	198	78	176	6	50	-0.395263	-0.340343	-3.22938	-2.83936	Down	240
530	C2	BOYLAN_MULTIPLE_MYELOMA_C_D_UP	TRUE	135	129	0.635241	0.777308	0.778372	CGP	M16927	2	127	68	61	0	2	-0.0594857	-0.0280084	-0.234951	-0.118314	Down	4534		530	C2	BOYLAN_MULTIPLE_MYELOMA_C_D_UP	TRUE	135	129	0.890489	0.953015	0.952882	CGP	M16927	7	122	66	63	2	5	-0.0584467	-0.0246962	-0.260408	-0.0760422	Down	5184
531	C2	BOYLAN_MULTIPLE_MYELOMA_C_UP	TRUE	48	47	0.484932	0.664789	0.666039	CGP	M847	1	46	24	23	0	1	-0.0874306	-0.0376788	-0.401965	-0.156474	Down	4047		531	C2	BOYLAN_MULTIPLE_MYELOMA_C_UP	TRUE	48	47	0.395813	0.614139	0.614446	CGP	M847	3	44	26	21	2	1	0.0616969	0.0530395	0.399799	0.576535	Up	3575
532	C2	BOYLAN_MULTIPLE_MYELOMA_D_CLUSTER_DN	TRUE	33	32	0.649325	0.786562	0.787555	CGP	M12678	1	31	16	16	0	1	-0.057036	-0.0272987	-0.32051	-0.167331	Down	4580		532	C2	BOYLAN_MULTIPLE_MYELOMA_D_CLUSTER_DN	TRUE	33	32	0.0298256	0.098613	0.0987245	CGP	M12678	3	29	11	21	0	3	-0.219946	-0.14811	-1.97783	-1.58667	Down	1678
533	C2	BOYLAN_MULTIPLE_MYELOMA_D_CLUSTER_UP	TRUE	26	26	0.0982445	0.234681	0.2357	CGP	M2658	2	24	12	14	0	2	-0.157759	-0.0750691	-1.06839	-0.770132	Down	2321		533	C2	BOYLAN_MULTIPLE_MYELOMA_D_CLUSTER_UP	TRUE	26	26	0.260573	0.468761	0.468946	CGP	M2658	2	24	16	10	1	1	0.0671887	0.0667801	0.787252	0.848277	Up	3084
534	C2	BOYLAN_MULTIPLE_MYELOMA_D_DN	TRUE	76	73	0.71312	0.830925	0.831821	CGP	M11718	1	72	38	35	0	1	0.00547116	0.0169416	0.0876081	0.126858	Up	4761		534	C2	BOYLAN_MULTIPLE_MYELOMA_D_DN	TRUE	76	73	1.20719e-08	2.26267e-07	2.32068e-07	CGP	M11718	12	61	21	52	1	11	-0.373652	-0.318501	-3.81139	-3.29105	Down	296
535	C2	BOYLAN_MULTIPLE_MYELOMA_D_UP	TRUE	90	88	0.483155	0.663499	0.664757	CGP	M5863	3	85	44	44	0	3	-0.0787361	-0.0380397	-0.354392	-0.147106	Down	4040		535	C2	BOYLAN_MULTIPLE_MYELOMA_D_UP	TRUE	90	88	0.833656	0.92713	0.927136	CGP	M5863	5	83	42	46	2	3	-0.0086464	-0.00911921	-0.0643406	0.0289567	Up	4988
536	C2	BOYLAN_MULTIPLE_MYELOMA_PCA1_DN	TRUE	9	9	0.0891491	0.219822	0.220785	CGP	M1038	1	8	4	5	0	1	-0.196975	-0.196975	-1.72804	-1.72804	Down	2250		536	C2	BOYLAN_MULTIPLE_MYELOMA_PCA1_DN	TRUE	9	9	0.325783	0.542288	0.542611	CGP	M1038	1	8	3	6	0	1	-0.202892	-0.202892	-1.51615	-1.51615	Down	3333
537	C2	BOYLAN_MULTIPLE_MYELOMA_PCA1_UP	TRUE	117	103	0.402684	0.594208	0.595184	CGP	M9399	4	99	51	52	1	3	-0.0574754	-0.0482706	-0.383681	-0.232516	Down	3759		537	C2	BOYLAN_MULTIPLE_MYELOMA_PCA1_UP	TRUE	117	103	3.84685e-11	9.97305e-10	1.02174e-09	CGP	M9399	24	79	30	73	2	22	-0.513232	-0.459453	-4.02273	-3.68062	Down	214
538	C2	BOYLAN_MULTIPLE_MYELOMA_PCA3_DN	TRUE	65	62	0.771579	0.870066	0.870898	CGP	M9544	2	60	31	31	1	1	-0.00625716	-0.00166709	0.0625356	0.13206	Up	4920		538	C2	BOYLAN_MULTIPLE_MYELOMA_PCA3_DN	TRUE	65	62	0.109992	0.263487	0.263731	CGP	M9544	7	55	28	34	2	5	-0.107243	-0.0825306	-1.26353	-0.757248	Down	2316
539	C2	BOYLAN_MULTIPLE_MYELOMA_PCA3_UP	TRUE	76	74	0.0813581	0.205661	0.206536	CGP	M18227	2	72	26	48	0	2	-0.138198	-0.0938182	-0.777065	-0.724053	Down	2194		539	C2	BOYLAN_MULTIPLE_MYELOMA_PCA3_UP	TRUE	76	74	0.530012	0.729654	0.729595	CGP	M18227	4	70	37	37	0	4	-0.0755854	-0.0294027	-0.597727	-0.253702	Down	4030
540	C2	BRACHAT_RESPONSE_TO_CAMPTOTHECIN_DN	TRUE	40	39	0.0787933	0.20071	0.201585	CGP	M1625	0	39	27	12	0	0	0.0838851	0.0800006	0.823577	0.854218	Up	2178		540	C2	BRACHAT_RESPONSE_TO_CAMPTOTHECIN_DN	TRUE	40	39	0.0619937	0.17268	0.172947	CGP	M1625	1	38	12	27	0	1	-0.127932	-0.111521	-1.57413	-1.40894	Down	1991
541	C2	BRACHAT_RESPONSE_TO_CAMPTOTHECIN_UP	TRUE	26	26	0.946397	0.971947	0.972001	CGP	M1594	0	26	13	13	0	0	0.0104982	0.0149511	-0.0236325	0.0406716	Up	5402		541	C2	BRACHAT_RESPONSE_TO_CAMPTOTHECIN_UP	TRUE	26	26	0.471033	0.680997	0.681249	CGP	M1594	1	25	13	13	0	1	-0.0802879	-0.0157751	-0.924279	-0.162695	Down	3837
542	C2	BRACHAT_RESPONSE_TO_CISPLATIN	TRUE	22	22	0.43685	0.627237	0.628579	CGP	M1509	0	22	12	10	0	0	0.0467454	0.0316942	0.427352	0.449608	Up	3864		542	C2	BRACHAT_RESPONSE_TO_CISPLATIN	TRUE	22	22	0.302139	0.516729	0.517174	CGP	M1509	3	19	11	11	0	3	-0.147497	-0.0511192	-1.32032	-0.46216	Down	3244
543	C2	BRACHAT_RESPONSE_TO_METHOTREXATE_DN	TRUE	24	23	0.110107	0.253054	0.254036	CGP	M1498	0	23	16	7	0	0	0.090911	0.0892279	0.925359	1.00062	Up	2414		543	C2	BRACHAT_RESPONSE_TO_METHOTREXATE_DN	TRUE	24	23	0.0228767	0.0799748	0.0801122	CGP	M1498	1	22	8	15	0	1	-0.180087	-0.145927	-2.29901	-1.84407	Down	1587
544	C2	BRACHAT_RESPONSE_TO_METHOTREXATE_UP	TRUE	23	23	0.662977	0.794942	0.795862	CGP	M1569	0	23	13	10	0	0	0.0231796	0.0388933	0.203344	0.363511	Up	4627		544	C2	BRACHAT_RESPONSE_TO_METHOTREXATE_UP	TRUE	23	23	0.45751	0.669904	0.670235	CGP	M1569	3	20	12	11	0	3	-0.112787	-0.0141738	-1.03908	-0.166882	Down	3789
545	C2	BREDEMEYER_RAG_SIGNALING_NOT_VIA_ATM_DN	TRUE	56	52	0.87159	0.929383	0.929763	CGP	M6023	2	50	26	26	1	1	-0.0396202	-0.0221104	0.0139737	0.048558	Up	5203		545	C2	BREDEMEYER_RAG_SIGNALING_NOT_VIA_ATM_DN	TRUE	56	52	0.15616	0.336325	0.336561	CGP	M6023	3	49	22	30	0	3	-0.119875	-0.0868359	-1.15959	-0.727544	Down	2576
546	C2	BREDEMEYER_RAG_SIGNALING_NOT_VIA_ATM_UP	TRUE	63	61	0.52895	0.697887	0.698911	CGP	M15542	1	60	28	33	0	1	-0.0604481	-0.0482155	-0.33701	-0.284056	Down	4205		546	C2	BREDEMEYER_RAG_SIGNALING_NOT_VIA_ATM_UP	TRUE	63	61	0.677908	0.833378	0.833067	CGP	M15542	8	53	32	29	2	6	-0.0990145	-0.0639414	-0.48879	-0.180261	Down	4513
547	C2	BREDEMEYER_RAG_SIGNALING_VIA_ATM_NOT_VIA_NFKB_DN	TRUE	40	40	0.467137	0.650568	0.651737	CGP	M3644	0	40	25	15	0	0	0.0115983	0.0273608	0.299356	0.453674	Up	3983		547	C2	BREDEMEYER_RAG_SIGNALING_VIA_ATM_NOT_VIA_NFKB_DN	TRUE	40	40	0.946282	0.976921	0.976658	CGP	M3644	2	38	21	19	0	2	-0.027416	0.023393	-0.261243	0.136388	Down	5374
548	C2	BREDEMEYER_RAG_SIGNALING_VIA_ATM_NOT_VIA_NFKB_UP	TRUE	52	49	0.302416	0.495219	0.496175	CGP	M2831	1	48	20	29	0	1	-0.0560617	-0.0495883	-0.561279	-0.372972	Down	3388		548	C2	BREDEMEYER_RAG_SIGNALING_VIA_ATM_NOT_VIA_NFKB_UP	TRUE	52	49	0.888897	0.952414	0.952291	CGP	M2831	3	46	30	19	0	3	-0.0652384	0.00301078	-0.391848	0.223427	Down	5178
549	C2	BREUHAHN_GROWTH_FACTOR_SIGNALING_IN_LIVER_CANCER	TRUE	23	23	0.000624784	0.00443829	0.00450205	CGP	M18219	1	22	7	16	0	1	-0.30214	-0.248535	-2.19517	-2.22535	Down	781		549	C2	BREUHAHN_GROWTH_FACTOR_SIGNALING_IN_LIVER_CANCER	TRUE	23	23	0.692119	0.842302	0.842464	CGP	M18219	0	23	10	13	0	0	-0.026711	-0.01746	-0.545368	-0.31498	Down	4557
550	C2	BRIDEAU_IMPRINTED_GENES	TRUE	62	56	0.221861	0.403834	0.404709	CGP	M2491	6	50	23	33	2	4	-0.115976	-0.0844829	-0.616175	-0.455812	Down	3048		550	C2	BRIDEAU_IMPRINTED_GENES	TRUE	62	56	0.107938	0.259238	0.259485	CGP	M2491	10	46	32	24	7	3	0.188637	0.125915	0.869762	1.00337	Up	2310
551	C2	BROCKE_APOPTOSIS_REVERSED_BY_IL6	TRUE	146	144	0.111041	0.254463	0.25544	CGP	M8244	2	142	56	88	1	1	-0.0749354	-0.0827544	-0.613268	-0.697527	Down	2421		551	C2	BROCKE_APOPTOSIS_REVERSED_BY_IL6	TRUE	146	144	2.98957e-09	6.12035e-08	6.24968e-08	CGP	M8244	18	126	31	113	2	16	-0.321613	-0.278685	-3.23982	-3.00824	Down	271
552	C2	BROWNE_HCMV_INFECTION_10HR_DN	TRUE	56	55	0.0655543	0.176209	0.177109	CGP	M8416	4	51	22	33	0	4	-0.155098	-0.101516	-0.903632	-0.777206	Down	2064		552	C2	BROWNE_HCMV_INFECTION_10HR_DN	TRUE	56	55	0.279886	0.491282	0.49152	CGP	M8416	3	52	26	29	0	3	-0.143281	-0.0870466	-0.903932	-0.777447	Down	3160
553	C2	BROWNE_HCMV_INFECTION_10HR_UP	TRUE	96	92	0.743801	0.850917	0.851853	CGP	M15382	3	89	45	47	0	3	-0.0517392	-0.0169687	-0.191659	-0.122373	Down	4849		553	C2	BROWNE_HCMV_INFECTION_10HR_UP	TRUE	96	92	0.115085	0.271469	0.271679	CGP	M15382	9	83	42	50	2	7	-0.128899	-0.0832198	-1.13312	-0.654825	Down	2352
554	C2	BROWNE_HCMV_INFECTION_12HR_DN	TRUE	100	97	1.04075e-06	1.93761e-05	1.97312e-05	CGP	M5775	10	87	35	62	0	10	-0.296881	-0.209347	-1.97716	-1.77903	Down	298		554	C2	BROWNE_HCMV_INFECTION_12HR_DN	TRUE	100	97	0.321058	0.537973	0.538327	CGP	M5775	8	89	42	55	1	7	-0.127941	-0.0552243	-0.747399	-0.59304	Down	3311
555	C2	BROWNE_HCMV_INFECTION_12HR_UP	TRUE	113	108	0.329377	0.523455	0.524295	CGP	M11572	4	104	62	46	0	4	0.00264683	0.0335659	0.294306	0.351807	Up	3491		555	C2	BROWNE_HCMV_INFECTION_12HR_UP	TRUE	113	108	0.029475	0.0976281	0.0977403	CGP	M11572	10	98	48	60	2	8	-0.136104	-0.12125	-1.40024	-1.19153	Down	1675
556	C2	BROWNE_HCMV_INFECTION_14HR_DN	TRUE	290	277	0.0189379	0.0679607	0.0683653	CGP	M13251	17	260	128	149	0	17	-0.146649	-0.0930705	-0.806669	-0.578399	Down	1546		556	C2	BROWNE_HCMV_INFECTION_14HR_DN	TRUE	290	277	0.118777	0.277581	0.27777	CGP	M13251	18	259	131	146	1	17	-0.126733	-0.0726876	-0.917106	-0.544118	Down	2374
557	C2	BROWNE_HCMV_INFECTION_14HR_UP	TRUE	157	151	0.144722	0.305175	0.306031	CGP	M17225	3	148	97	54	0	3	0.00741387	0.0465912	0.432554	0.60816	Up	2631		557	C2	BROWNE_HCMV_INFECTION_14HR_UP	TRUE	157	151	0.328396	0.545077	0.545386	CGP	M17225	7	144	68	83	1	6	-0.0797571	-0.0443035	-0.695493	-0.465538	Down	3342
558	C2	BROWNE_HCMV_INFECTION_16HR_DN	TRUE	84	81	3.97205e-06	6.42476e-05	6.55805e-05	CGP	M19130	10	71	26	55	1	9	-0.286135	-0.239426	-1.95744	-1.78907	Down	343		558	C2	BROWNE_HCMV_INFECTION_16HR_DN	TRUE	84	81	0.208819	0.408652	0.408863	CGP	M19130	6	75	35	46	1	5	-0.153263	-0.0980014	-0.919992	-0.853587	Down	2835
559	C2	BROWNE_HCMV_INFECTION_16HR_UP	TRUE	223	218	0.611699	0.760069	0.761232	CGP	M11383	5	213	121	97	2	3	-0.0135437	0.00978731	0.0993307	0.140306	Up	4465		559	C2	BROWNE_HCMV_INFECTION_16HR_UP	TRUE	223	218	0.635379	0.80832	0.808264	CGP	M11383	9	209	98	120	4	5	-0.028582	-0.026904	-0.395179	-0.35279	Down	4361
560	C2	BROWNE_HCMV_INFECTION_18HR_DN	TRUE	182	163	2.44857e-06	4.15433e-05	4.23341e-05	CGP	M6641	18	145	67	96	0	18	-0.262867	-0.200951	-1.71688	-1.41718	Down	327		560	C2	BROWNE_HCMV_INFECTION_18HR_DN	TRUE	182	163	0.0657182	0.180052	0.180299	CGP	M6641	14	149	75	88	3	11	-0.142285	-0.0944292	-1.13834	-0.838565	Down	2025
561	C2	BROWNE_HCMV_INFECTION_18HR_UP	TRUE	173	170	0.560737	0.720879	0.721738	CGP	M5388	7	163	95	75	0	7	-0.0359678	0.0103407	0.130739	0.252709	Up	4313		561	C2	BROWNE_HCMV_INFECTION_18HR_UP	TRUE	173	170	0.356479	0.574102	0.574599	CGP	M5388	8	162	84	86	2	6	-0.0539744	-0.0296339	-0.642043	-0.37911	Down	3444
562	C2	BROWNE_HCMV_INFECTION_1HR_DN	TRUE	218	193	0.654053	0.788502	0.789459	CGP	M9802	8	185	100	93	0	8	-0.0614152	-0.0200536	-0.220936	-0.018708	Down	4602		562	C2	BROWNE_HCMV_INFECTION_1HR_DN	TRUE	218	193	0.997858	0.998758	0.998763	CGP	M9802	10	183	103	90	1	9	-0.0497594	-0.00150248	-0.214438	0.162049	Up	5543
563	C2	BROWNE_HCMV_INFECTION_1HR_UP	TRUE	52	47	0.00788785	0.0337668	0.0340404	CGP	M5823	4	43	17	30	0	4	-0.277776	-0.203963	-1.34662	-1.02044	Down	1296		563	C2	BROWNE_HCMV_INFECTION_1HR_UP	TRUE	52	47	0.326564	0.543098	0.543416	CGP	M5823	7	40	23	24	2	5	-0.137221	-0.10337	-0.867868	-0.729007	Down	3336
564	C2	BROWNE_HCMV_INFECTION_20HR_DN	TRUE	102	98	1.84183e-06	3.21336e-05	3.27715e-05	CGP	M5601	9	89	31	67	0	9	-0.246959	-0.19667	-1.91576	-1.72838	Down	318		564	C2	BROWNE_HCMV_INFECTION_20HR_DN	TRUE	102	98	0.131986	0.298724	0.298835	CGP	M5601	4	94	42	56	0	4	-0.143808	-0.093783	-1.0264	-0.840209	Down	2450
565	C2	BROWNE_HCMV_INFECTION_20HR_UP	TRUE	237	229	0.562479	0.722034	0.722887	CGP	M6122	3	226	134	95	1	2	-0.0195573	0.00490852	0.116649	0.247782	Up	4322		565	C2	BROWNE_HCMV_INFECTION_20HR_UP	TRUE	237	229	0.92437	0.967623	0.967482	CGP	M6122	13	216	119	110	7	6	0.0132135	-0.00316801	-0.14883	-0.00861237	Up	5300
566	C2	BROWNE_HCMV_INFECTION_24HR_DN	TRUE	144	138	9.70417e-11	4.34183e-09	4.44613e-09	CGP	M14098	19	119	37	101	0	19	-0.345688	-0.293969	-2.40385	-2.17733	Down	124		566	C2	BROWNE_HCMV_INFECTION_24HR_DN	TRUE	144	138	0.0622523	0.173034	0.173298	CGP	M14098	9	129	53	85	2	7	-0.140535	-0.108374	-1.14451	-0.986945	Down	1996
567	C2	BROWNE_HCMV_INFECTION_24HR_UP	TRUE	146	141	0.186101	0.357925	0.358678	CGP	M12275	3	138	88	53	0	3	-0.00361498	0.0343518	0.395124	0.516561	Up	2884		567	C2	BROWNE_HCMV_INFECTION_24HR_UP	TRUE	146	141	0.0898426	0.226376	0.226704	CGP	M12275	8	133	57	84	4	4	-0.0860692	-0.081502	-1.05027	-0.895241	Down	2201
568	C2	BROWNE_HCMV_INFECTION_2HR_DN	TRUE	48	48	0.0872901	0.216489	0.217454	CGP	M521	5	43	23	25	0	5	-0.153751	-0.114792	-0.893093	-0.714636	Down	2237		568	C2	BROWNE_HCMV_INFECTION_2HR_DN	TRUE	48	48	0.0103923	0.04227	0.0424177	CGP	M521	3	45	16	32	0	3	-0.187767	-0.188847	-1.94808	-1.78852	Down	1364
569	C2	BROWNE_HCMV_INFECTION_2HR_UP	TRUE	40	37	0.00103654	0.00672599	0.00681686	CGP	M3649	5	32	12	25	0	5	-0.440773	-0.386017	-1.76692	-1.89321	Down	855		569	C2	BROWNE_HCMV_INFECTION_2HR_UP	TRUE	40	37	0.000185917	0.00141018	0.00142273	CGP	M3649	5	32	6	31	0	5	-0.36651	-0.36283	-3.0504	-2.87413	Down	731
570	C2	BROWNE_HCMV_INFECTION_30MIN_DN	TRUE	145	132	0.347224	0.540692	0.541749	CGP	M0	4	128	60	72	0	4	-0.109592	-0.0825581	-0.399005	-0.292186	Down	3562		570	C2	BROWNE_HCMV_INFECTION_30MIN_DN	TRUE	145	132	0.0467154	0.139244	0.139412	CGP	M0	16	116	61	71	2	14	-0.182427	-0.121886	-1.29574	-0.735213	Down	1861
571	C2	BROWNE_HCMV_INFECTION_30MIN_UP	TRUE	54	47	0.0132083	0.0512805	0.0516496	CGP	M6977	4	43	19	28	1	3	-0.200878	-0.203936	-1.264	-1.08127	Down	1429		571	C2	BROWNE_HCMV_INFECTION_30MIN_UP	TRUE	54	47	0.195879	0.392997	0.393294	CGP	M6977	5	42	20	27	2	3	-0.0838909	-0.0845101	-1.15716	-0.72349	Down	2765
572	C2	BROWNE_HCMV_INFECTION_48HR_DN	TRUE	482	443	4.51358e-05	0.000516316	0.000525755	CGP	M12144	35	408	172	271	1	34	-0.21411	-0.155917	-1.2821	-1.01641	Down	485		572	C2	BROWNE_HCMV_INFECTION_48HR_DN	TRUE	482	443	0.157182	0.337479	0.337705	CGP	M12144	46	397	221	222	7	39	-0.126939	-0.0603864	-0.842862	-0.365915	Down	2584
573	C2	BROWNE_HCMV_INFECTION_48HR_UP	TRUE	180	174	0.687695	0.812118	0.812932	CGP	M19929	11	163	98	76	1	10	-0.045571	0.00769352	0.0612577	0.292664	Up	4698		573	C2	BROWNE_HCMV_INFECTION_48HR_UP	TRUE	180	174	0.242771	0.447621	0.447754	CGP	M19929	14	160	77	97	5	9	-0.0541402	-0.0622943	-0.760719	-0.64948	Down	3009
574	C2	BROWNE_HCMV_INFECTION_4HR_DN	TRUE	253	236	0.980054	0.99104	0.991141	CGP	M789	8	228	133	103	1	7	-0.0480349	-0.00746072	-0.0817735	0.14763	Down	5486		574	C2	BROWNE_HCMV_INFECTION_4HR_DN	TRUE	253	236	0.778887	0.892962	0.893033	CGP	M789	17	219	124	112	4	13	-0.0703838	-0.0208606	-0.348002	0.0207794	Down	4838
575	C2	BROWNE_HCMV_INFECTION_4HR_UP	TRUE	50	45	0.961513	0.980177	0.980346	CGP	M10161	2	43	23	22	1	1	-0.0444309	-0.0392799	-0.0897711	-0.0248865	Down	5442		575	C2	BROWNE_HCMV_INFECTION_4HR_UP	TRUE	50	45	0.00149467	0.00834246	0.00840253	CGP	M10161	9	36	15	30	3	6	-0.292183	-0.296323	-2.49937	-2.20051	Down	994
576	C2	BROWNE_HCMV_INFECTION_6HR_DN	TRUE	164	161	0.153151	0.315867	0.31667	CGP	M10311	7	154	70	91	0	7	-0.111804	-0.0669589	-0.552116	-0.459394	Down	2690		576	C2	BROWNE_HCMV_INFECTION_6HR_DN	TRUE	164	161	0.837485	0.928485	0.928648	CGP	M10311	6	155	92	69	3	3	-0.0181564	-0.00079352	-0.0966851	0.166496	Up	5002
577	C2	BROWNE_HCMV_INFECTION_6HR_UP	TRUE	62	58	0.443749	0.632559	0.633861	CGP	M14728	5	53	30	28	2	3	0.0441776	0.0635645	0.276809	0.353238	Up	3892		577	C2	BROWNE_HCMV_INFECTION_6HR_UP	TRUE	62	58	0.0767704	0.201477	0.201761	CGP	M14728	12	46	27	31	4	8	-0.135754	-0.166931	-1.35001	-1.33208	Down	2114
578	C2	BROWNE_HCMV_INFECTION_8HR_DN	TRUE	48	43	0.0092949	0.0387148	0.03904	CGP	M7846	5	38	16	27	0	5	-0.220014	-0.177762	-1.3611	-1.13077	Down	1332		578	C2	BROWNE_HCMV_INFECTION_8HR_DN	TRUE	48	43	0.00223778	0.0116904	0.0117623	CGP	M7846	6	37	14	29	0	6	-0.330197	-0.230049	-2.48655	-1.92129	Down	1062
579	C2	BROWNE_HCMV_INFECTION_8HR_UP	TRUE	105	97	0.349788	0.543135	0.54418	CGP	M10695	6	91	45	52	2	4	-0.095971	-0.0707707	-0.421362	-0.431074	Down	3573		579	C2	BROWNE_HCMV_INFECTION_8HR_UP	TRUE	105	97	0.0164272	0.0613311	0.0614818	CGP	M10695	15	82	45	52	3	12	-0.207767	-0.137782	-1.5761	-1.2063	Down	1486
580	C2	BROWNE_INTERFERON_RESPONSIVE_GENES	TRUE	67	67	2.79104e-23	6.45196e-21	6.97507e-21	CGP	M9221	5	62	61	6	5	0	0.526139	0.524897	4.17176	4.27745	Up	24		580	C2	BROWNE_INTERFERON_RESPONSIVE_GENES	TRUE	67	67	4.17958e-34	1.44927e-31	1.64138e-31	CGP	M9221	27	40	3	64	0	27	-0.821668	-0.809747	-7.93686	-8.20654	Down	16
581	C2	BROWN_MYELOID_CELL_DEVELOPMENT_DN	TRUE	122	119	0.747348	0.853477	0.854401	CGP	M1447	4	115	68	51	0	4	-0.0495958	-0.000346876	0.0501215	0.211265	Up	4858		581	C2	BROWN_MYELOID_CELL_DEVELOPMENT_DN	TRUE	122	119	0.0900321	0.226735	0.227063	CGP	M1447	9	110	49	70	1	8	-0.130852	-0.0694313	-1.1169	-0.74201	Down	2203
582	C2	BROWN_MYELOID_CELL_DEVELOPMENT_UP	TRUE	163	152	0.561235	0.721105	0.721963	CGP	M1430	4	148	76	76	1	3	-0.0489499	-0.0342611	-0.268668	-0.14464	Down	4318		582	C2	BROWN_MYELOID_CELL_DEVELOPMENT_UP	TRUE	163	152	1.67645e-17	9.49079e-16	1.00186e-15	CGP	M1430	45	107	37	115	3	42	-0.468565	-0.459944	-4.69164	-4.36196	Down	98
583	C2	BRUECKNER_TARGETS_OF_MIRLET7A3_DN	TRUE	75	73	1.92784e-09	6.48222e-08	6.66621e-08	CGP	M11825	7	66	22	51	0	7	-0.3437	-0.266132	-2.61195	-2.28483	Down	165		583	C2	BRUECKNER_TARGETS_OF_MIRLET7A3_DN	TRUE	75	73	0.00214646	0.0113035	0.0113743	CGP	M11825	6	67	25	48	1	5	-0.239953	-0.191069	-2.04872	-1.85583	Down	1052
584	C2	BRUECKNER_TARGETS_OF_MIRLET7A3_UP	TRUE	108	106	0.584476	0.739492	0.740426	CGP	M8831	4	102	55	51	0	4	-0.0784028	-0.0309163	-0.275079	-0.134214	Down	4385		584	C2	BRUECKNER_TARGETS_OF_MIRLET7A3_UP	TRUE	108	106	0.705657	0.849606	0.849694	CGP	M8831	8	98	46	60	5	3	-0.00888021	-0.0232414	-0.378959	-0.325698	Down	4608
585	C2	BRUINS_UVC_RESPONSE_EARLY_LATE	TRUE	303	292	0.99078	0.995625	0.995669	CGP	M2248	4	288	156	136	0	4	-0.0378027	0.00410137	-0.0662504	0.114748	Up	5521		585	C2	BRUINS_UVC_RESPONSE_EARLY_LATE	TRUE	303	292	0.583737	0.775148	0.775026	CGP	M2248	6	286	133	159	2	4	-0.0351679	-0.0246947	-0.419837	-0.345027	Down	4178
586	C2	BRUINS_UVC_RESPONSE_LATE	TRUE	1103	1070	0.794963	0.885278	0.886014	CGP	M2247	51	1019	602	468	3	48	-0.0555085	0.00325896	-0.155256	0.178206	Down	4982		586	C2	BRUINS_UVC_RESPONSE_LATE	TRUE	1103	1070	0.409418	0.626435	0.626665	CGP	M2247	47	1023	497	573	15	32	-0.0532358	-0.0278796	-0.503868	-0.338819	Down	3626
587	C2	BRUINS_UVC_RESPONSE_MIDDLE	TRUE	95	92	0.665653	0.796342	0.797242	CGP	M2249	3	89	52	40	0	3	-0.0345081	0.0120011	0.0981356	0.274394	Up	4636		587	C2	BRUINS_UVC_RESPONSE_MIDDLE	TRUE	95	92	0.207907	0.407585	0.407803	CGP	M2249	1	91	59	33	0	1	0.0386127	0.0597023	0.511137	0.740496	Up	2830
588	C2	BRUINS_UVC_RESPONSE_VIA_TP53_GROUP_A	TRUE	863	769	0.147664	0.308682	0.309515	CGP	M2242	45	724	373	396	7	38	-0.0982498	-0.0596631	-0.471358	-0.255308	Down	2654		588	C2	BRUINS_UVC_RESPONSE_VIA_TP53_GROUP_A	TRUE	863	769	0.896907	0.956379	0.956213	CGP	M2242	80	689	398	371	31	49	-0.020918	0.000248095	-0.25835	0.0154081	Down	5203
589	C2	BRUINS_UVC_RESPONSE_VIA_TP53_GROUP_B	TRUE	534	508	0.0134832	0.0521652	0.0525377	CGP	M2244	39	469	217	291	4	35	-0.134153	-0.0875257	-0.79081	-0.562914	Down	1434		589	C2	BRUINS_UVC_RESPONSE_VIA_TP53_GROUP_B	TRUE	534	508	0.221373	0.425564	0.425712	CGP	M2244	48	460	243	265	15	33	-0.0740651	-0.0534622	-0.709655	-0.469154	Down	2886
590	C2	BRUINS_UVC_RESPONSE_VIA_TP53_GROUP_C	TRUE	89	79	0.959442	0.978993	0.979173	CGP	M2245	7	72	46	33	2	5	-0.0594161	-0.00972866	-0.0515736	0.138552	Up	5436		590	C2	BRUINS_UVC_RESPONSE_VIA_TP53_GROUP_C	TRUE	89	79	0.73	0.864933	0.865081	CGP	M2245	10	69	39	40	3	7	-0.0450107	-0.0306758	-0.40125	-0.172347	Down	4682
591	C2	BRUINS_UVC_RESPONSE_VIA_TP53_GROUP_D	TRUE	265	236	0.440401	0.630541	0.63187	CGP	M2246	11	225	127	109	0	11	-0.0853597	-0.0244946	-0.324233	-0.0468543	Down	3875		591	C2	BRUINS_UVC_RESPONSE_VIA_TP53_GROUP_D	TRUE	265	236	0.0723299	0.193467	0.193778	CGP	M2246	29	207	107	129	6	23	-0.136945	-0.0735718	-1.09067	-0.513763	Down	2073
592	C2	BRUNEAU_HEART_GREAT_VESSELS_AND_VALVULOGENESIS	TRUE	8	7	0.0408648	0.123912	0.124565	CGP	M9884	0	7	0	7	0	0	-0.264648	-0.264648	-2.18799	-2.18799	Down	1829		592	C2	BRUNEAU_HEART_GREAT_VESSELS_AND_VALVULOGENESIS	TRUE	8	7	0.398245	0.61648	0.616775	CGP	M9884	1	6	4	3	1	0	0.258126	0.258126	1.09863	1.09863	Up	3584
593	C2	BRUNEAU_SEPTATION_ATRIAL	TRUE	5	4	0.639408	0.780171	0.781215	CGP	M5223	2	2	2	2	1	1	-0.121194	-0.121194	-0.73752	-0.73752	Down	4547		593	C2	BRUNEAU_SEPTATION_ATRIAL	TRUE	5	4	0.721115	0.859014	0.859204	CGP	M5223	2	2	2	2	1	1	0.387266	0.387266	0.633297	0.633297	Up	4657
594	C2	BRUNEAU_SEPTATION_VENTRICULAR	TRUE	10	9	0.815396	0.894389	0.894998	CGP	M11865	2	7	5	4	1	1	-0.0289721	-0.0289721	-0.294492	-0.294492	Down	5058		594	C2	BRUNEAU_SEPTATION_VENTRICULAR	TRUE	10	9	0.621786	0.79983	0.799481	CGP	M11865	2	7	4	5	1	1	0.189511	0.189511	0.536226	0.536226	Up	4313
595	C2	BRUNO_HEMATOPOIESIS	TRUE	66	64	0.387005	0.578578	0.579453	CGP	M1492	2	62	31	33	0	2	-0.0592406	-0.0169014	-0.45569	-0.181588	Down	3711		595	C2	BRUNO_HEMATOPOIESIS	TRUE	66	64	3.77423e-05	0.00035311	0.000357155	CGP	M1492	8	56	18	46	0	8	-0.304712	-0.234108	-2.88547	-2.24869	Down	593
596	C2	BUCKANOVICH_T_LYMPHOCYTE_HOMING_ON_TUMOR_DN	TRUE	21	20	0.913781	0.955181	0.955392	CGP	M487	1	19	12	8	1	0	-0.0250139	-0.0365517	-0.140896	0.0213323	Down	5307		596	C2	BUCKANOVICH_T_LYMPHOCYTE_HOMING_ON_TUMOR_DN	TRUE	21	20	0.236124	0.440839	0.441011	CGP	M487	1	19	11	9	1	0	0.226434	0.0419973	0.986848	0.720015	Up	2971
597	C2	BUCKANOVICH_T_LYMPHOCYTE_HOMING_ON_TUMOR_UP	TRUE	20	19	0.0331169	0.10505	0.105613	CGP	M17086	2	17	9	10	0	2	-0.201847	-0.194513	-1.53833	-1.49887	Down	1749		597	C2	BUCKANOVICH_T_LYMPHOCYTE_HOMING_ON_TUMOR_UP	TRUE	20	19	0.00191015	0.0102293	0.0102961	CGP	M17086	2	17	6	13	0	2	-0.332758	-0.317471	-3.29068	-3.18345	Down	1036
598	C2	BURTON_ADIPOGENESIS_1	TRUE	31	30	9.32307e-07	1.74745e-05	1.7798e-05	CGP	M1612	2	28	3	27	0	2	-0.39655	-0.372679	-2.8106	-2.84101	Down	296		598	C2	BURTON_ADIPOGENESIS_1	TRUE	31	30	0.0733588	0.194734	0.195032	CGP	M1612	0	30	8	22	0	0	-0.196706	-0.183631	-1.60089	-1.56732	Down	2090
599	C2	BURTON_ADIPOGENESIS_10	TRUE	31	31	0.775173	0.871945	0.872756	CGP	M1500	1	30	18	13	0	1	-0.0353338	-0.00222023	0.0946551	0.127882	Up	4932		599	C2	BURTON_ADIPOGENESIS_10	TRUE	31	31	0.620234	0.79876	0.798419	CGP	M1500	0	31	11	20	0	0	0.00751706	-0.0291183	-0.561399	-0.613946	Down	4308
600	C2	BURTON_ADIPOGENESIS_11	TRUE	50	50	0.0799466	0.202902	0.203777	CGP	M1632	4	46	27	23	0	4	-0.141221	-0.0509591	-0.923765	-0.49601	Down	2186		600	C2	BURTON_ADIPOGENESIS_11	TRUE	50	50	0.0571222	0.162938	0.163232	CGP	M1632	3	47	17	33	0	3	-0.163529	-0.0911682	-1.47993	-1.08427	Down	1945
601	C2	BURTON_ADIPOGENESIS_12	TRUE	32	32	0.415962	0.607305	0.608558	CGP	M1558	1	31	22	10	0	1	0.0112371	0.0508957	0.373678	0.585729	Up	3800		601	C2	BURTON_ADIPOGENESIS_12	TRUE	32	32	0.3189	0.53549	0.535854	CGP	M1558	0	32	13	19	0	0	-0.108544	-0.0671623	-0.948107	-0.951351	Down	3304
602	C2	BURTON_ADIPOGENESIS_2	TRUE	66	66	0.0207478	0.0731922	0.0736089	CGP	M1582	5	61	29	37	0	5	-0.189573	-0.128273	-1.06187	-0.846065	Down	1572		602	C2	BURTON_ADIPOGENESIS_2	TRUE	66	66	0.0208512	0.0740606	0.0742007	CGP	M1582	4	62	24	42	0	4	-0.183262	-0.139371	-1.62062	-1.51232	Down	1562
603	C2	BURTON_ADIPOGENESIS_3	TRUE	100	99	0.000163233	0.00148219	0.00151087	CGP	M1577	2	97	85	14	0	2	0.135764	0.198054	1.35053	1.76913	Up	611		603	C2	BURTON_ADIPOGENESIS_3	TRUE	100	99	4.11398e-10	9.27819e-09	9.46387e-09	CGP	M1577	2	97	10	89	0	2	-0.364959	-0.360217	-3.61407	-3.64934	Down	246
604	C2	BURTON_ADIPOGENESIS_4	TRUE	43	43	0.362393	0.554696	0.555675	CGP	M1605	2	41	29	14	0	2	-0.0505862	0.0226169	0.365631	0.693592	Up	3624		604	C2	BURTON_ADIPOGENESIS_4	TRUE	43	43	0.504202	0.709617	0.709703	CGP	M1605	1	42	18	25	0	1	-0.0464593	-0.0407123	-0.629407	-0.815174	Down	3942
605	C2	BURTON_ADIPOGENESIS_5	TRUE	115	112	9.01865e-05	0.0009164	0.000933795	CGP	M1564	4	108	89	23	0	4	0.054531	0.143436	1.35354	1.77815	Up	546		605	C2	BURTON_ADIPOGENESIS_5	TRUE	115	112	0.185899	0.380018	0.380377	CGP	M1564	3	109	43	69	1	2	-0.0762742	-0.0627905	-0.875456	-0.824464	Down	2714
606	C2	BURTON_ADIPOGENESIS_6	TRUE	191	185	0.00789699	0.0337799	0.034053	CGP	M1678	7	178	127	58	1	6	0.00991752	0.0797969	0.801681	1.11122	Up	1297		606	C2	BURTON_ADIPOGENESIS_6	TRUE	191	185	0.832901	0.926967	0.926981	CGP	M1678	7	178	102	83	1	6	-0.043471	-0.0043145	-0.300604	-0.0437463	Down	4985
607	C2	BURTON_ADIPOGENESIS_7	TRUE	47	47	0.00303434	0.0160481	0.0162126	CGP	M1616	3	44	20	27	1	2	-0.18692	-0.166847	-1.50815	-1.24233	Down	1049		607	C2	BURTON_ADIPOGENESIS_7	TRUE	47	47	0.0147774	0.0563472	0.0564995	CGP	M1616	3	44	18	29	1	2	-0.108634	-0.173967	-1.85949	-1.89714	Down	1455
608	C2	BURTON_ADIPOGENESIS_8	TRUE	76	75	1.88381e-07	4.21426e-06	4.29758e-06	CGP	M1579	8	67	19	56	0	8	-0.267547	-0.220358	-2.24342	-2.0949	Down	248		608	C2	BURTON_ADIPOGENESIS_8	TRUE	76	75	0.0231762	0.080869	0.0810062	CGP	M1579	2	73	30	45	0	2	-0.134828	-0.112215	-1.54929	-1.48908	Down	1590
609	C2	BURTON_ADIPOGENESIS_9	TRUE	81	78	5.46624e-06	8.47114e-05	8.63603e-05	CGP	M1666	5	73	30	48	0	5	-0.277971	-0.209719	-1.95841	-1.71273	Down	358		609	C2	BURTON_ADIPOGENESIS_9	TRUE	81	78	0.0407522	0.125398	0.125592	CGP	M1666	7	71	32	46	0	7	-0.164123	-0.0954646	-1.42226	-1.09714	Down	1803
610	C2	BURTON_ADIPOGENESIS_PEAK_AT_0HR	TRUE	62	61	1.60575e-08	4.56856e-07	4.69596e-07	CGP	M1626	11	50	22	39	0	11	-0.43946	-0.34837	-2.65886	-2.40822	Down	195		610	C2	BURTON_ADIPOGENESIS_PEAK_AT_0HR	TRUE	62	61	1.01837e-05	0.000111219	0.000112883	CGP	M1626	12	49	17	44	1	11	-0.354657	-0.297967	-3.02763	-2.93802	Down	508
611	C2	BURTON_ADIPOGENESIS_PEAK_AT_16HR	TRUE	41	41	0.00270888	0.0147197	0.0148785	CGP	M1681	2	39	34	7	0	2	0.121269	0.193876	1.39244	1.90674	Up	1021		611	C2	BURTON_ADIPOGENESIS_PEAK_AT_16HR	TRUE	41	41	4.82906e-05	0.000438488	0.000443241	CGP	M1681	3	38	5	36	0	3	-0.313946	-0.25035	-3.13894	-2.83882	Down	611
612	C2	BURTON_ADIPOGENESIS_PEAK_AT_24HR	TRUE	44	42	0.000890596	0.00596023	0.00604506	CGP	M1591	2	40	36	6	1	1	0.187895	0.227811	1.56062	1.86675	Up	829		612	C2	BURTON_ADIPOGENESIS_PEAK_AT_24HR	TRUE	44	42	0.000134123	0.00107221	0.00108283	CGP	M1591	1	41	7	35	0	1	-0.362003	-0.369692	-2.87506	-3.09874	Down	694
613	C2	BURTON_ADIPOGENESIS_PEAK_AT_2HR	TRUE	45	45	3.38837e-09	1.07421e-07	1.10232e-07	CGP	M1597	6	39	11	34	0	6	-0.458781	-0.444116	-2.94376	-3.03432	Down	175		613	C2	BURTON_ADIPOGENESIS_PEAK_AT_2HR	TRUE	45	45	0.0206981	0.0736581	0.073799	CGP	M1597	2	43	11	34	0	2	-0.201621	-0.181513	-1.78998	-1.63076	Down	1559
614	C2	BURTON_ADIPOGENESIS_PEAK_AT_8HR	TRUE	37	37	0.226776	0.409422	0.410271	CGP	M1641	3	34	16	21	0	3	-0.147789	-0.090036	-0.702808	-0.519184	Down	3073		614	C2	BURTON_ADIPOGENESIS_PEAK_AT_8HR	TRUE	37	37	0.000269372	0.00193585	0.00195126	CGP	M1641	4	33	10	27	0	4	-0.315883	-0.256441	-2.98914	-2.62629	Down	772
615	C2	BUSA_SAM68_TARGETS_DN	TRUE	7	7	0.978778	0.990562	0.99067	CGP	M5635	0	7	5	2	0	0	0.0103576	0.0103576	-0.115982	-0.115982	Down	5482		615	C2	BUSA_SAM68_TARGETS_DN	TRUE	7	7	0.307299	0.522379	0.522797	CGP	M5635	0	7	1	6	0	0	-0.196707	-0.196707	-1.70805	-1.70805	Down	3262
616	C2	BUSA_SAM68_TARGETS_UP	TRUE	7	7	0.00631789	0.0282601	0.0285108	CGP	M6794	0	7	1	6	0	0	-0.481557	-0.481557	-2.92413	-2.92413	Down	1240		616	C2	BUSA_SAM68_TARGETS_UP	TRUE	7	7	0.724539	0.861269	0.861442	CGP	M6794	0	7	5	2	0	0	-0.0248859	-0.0248859	-0.777455	-0.777455	Down	4667
617	C2	BUYTAERT_PHOTODYNAMIC_THERAPY_STRESS_DN	TRUE	648	638	0.0730005	0.190828	0.191727	CGP	M10351	19	619	422	216	3	16	0.0135918	0.0646563	0.416493	0.768007	Up	2121		617	C2	BUYTAERT_PHOTODYNAMIC_THERAPY_STRESS_DN	TRUE	648	638	0.196481	0.393246	0.393536	CGP	M10351	26	612	290	348	7	19	-0.0787559	-0.0549152	-0.722764	-0.514148	Down	2772
618	C2	BUYTAERT_PHOTODYNAMIC_THERAPY_STRESS_UP	TRUE	821	812	0.177953	0.34739	0.34818	CGP	M6782	13	799	379	433	0	13	-0.0695934	-0.0387891	-0.433637	-0.341475	Down	2842		618	C2	BUYTAERT_PHOTODYNAMIC_THERAPY_STRESS_UP	TRUE	821	812	0.623604	0.801611	0.801256	CGP	M6782	24	788	395	417	4	20	-0.0426426	-0.0212075	-0.378866	-0.214401	Down	4316
619	C2	BYSTROEM_CORRELATED_WITH_IL5_DN	TRUE	57	57	0.204582	0.382337	0.383071	CGP	M1401	0	57	33	24	0	0	0.04331	0.0331944	0.503007	0.487948	Up	2968		619	C2	BYSTROEM_CORRELATED_WITH_IL5_DN	TRUE	57	57	1.53678e-05	0.000161479	0.000163745	CGP	M1401	7	50	17	40	0	7	-0.298718	-0.200768	-3.20676	-2.42349	Down	528
620	C2	BYSTROEM_CORRELATED_WITH_IL5_UP	TRUE	39	37	0.6441	0.7834	0.784422	CGP	M1415	2	35	18	19	0	2	-0.0975254	-0.0439974	-0.308054	-0.146656	Down	4560		620	C2	BYSTROEM_CORRELATED_WITH_IL5_UP	TRUE	39	37	0.0804556	0.208097	0.208358	CGP	M1415	3	34	14	23	0	3	-0.153082	-0.0996679	-1.52726	-1.10968	Down	2145
621	C2	BYSTRYKH_HEMATOPOIESIS_STEM_CELL_AND_BRAIN_QTL_CIS	TRUE	66	63	0.0485275	0.140224	0.140868	CGP	M13133	0	63	42	21	0	0	0.058835	0.0695735	0.782554	0.906249	Up	1920		621	C2	BYSTRYKH_HEMATOPOIESIS_STEM_CELL_AND_BRAIN_QTL_CIS	TRUE	66	63	0.184178	0.377752	0.378121	CGP	M13133	2	61	24	39	0	2	-0.0810628	-0.0425001	-1.05192	-0.809524	Down	2705
622	C2	BYSTRYKH_HEMATOPOIESIS_STEM_CELL_AND_BRAIN_QTL_TRANS	TRUE	157	149	0.375223	0.567231	0.568157	CGP	M14242	6	143	90	59	0	6	-0.0366678	0.0186671	0.23651	0.420982	Up	3670		622	C2	BYSTRYKH_HEMATOPOIESIS_STEM_CELL_AND_BRAIN_QTL_TRANS	TRUE	157	149	0.642998	0.813213	0.813105	CGP	M14242	4	145	72	77	2	2	-0.0457732	-0.0299311	-0.420309	-0.316821	Down	4385
623	C2	BYSTRYKH_HEMATOPOIESIS_STEM_CELL_FGF3	TRUE	6	6	0.697848	0.820614	0.821401	CGP	M10331	1	5	2	4	0	1	-0.0854567	-0.0854567	-0.506007	-0.506007	Down	4718		623	C2	BYSTRYKH_HEMATOPOIESIS_STEM_CELL_FGF3	TRUE	6	6	0.107041	0.257641	0.257892	CGP	M10331	0	6	6	0	0	0	0.27774	0.27774	2.43234	2.43234	Up	2305
624	C2	BYSTRYKH_HEMATOPOIESIS_STEM_CELL_FLI1	TRUE	8	7	0.926339	0.960622	0.960764	CGP	M3254	1	6	4	3	0	1	-0.164897	-0.164897	0.0519091	0.0519091	Up	5350		624	C2	BYSTRYKH_HEMATOPOIESIS_STEM_CELL_FLI1	TRUE	8	7	0.163684	0.347592	0.347786	CGP	M3254	2	5	4	3	0	2	-0.348363	-0.348363	-2.44169	-2.44169	Down	2612
625	C2	BYSTRYKH_HEMATOPOIESIS_STEM_CELL_IL3RA	TRUE	9	8	0.964424	0.981198	0.981348	CGP	M13013	0	8	2	6	0	0	-0.0420755	-0.0420755	-0.10017	-0.10017	Down	5452		625	C2	BYSTRYKH_HEMATOPOIESIS_STEM_CELL_IL3RA	TRUE	9	8	0.7727	0.889961	0.890071	CGP	M13013	0	8	4	4	0	0	-0.0055397	-0.0055397	-0.575118	-0.575118	Down	4817
626	C2	BYSTRYKH_HEMATOPOIESIS_STEM_CELL_QTL_CIS	TRUE	128	122	0.450152	0.638569	0.639849	CGP	M8699	2	120	70	52	1	1	-0.00776959	0.0234195	0.203006	0.421045	Up	3911		626	C2	BYSTRYKH_HEMATOPOIESIS_STEM_CELL_QTL_CIS	TRUE	128	122	0.124037	0.286256	0.286417	CGP	M8699	6	116	54	68	2	4	-0.0810782	-0.0653625	-1.00725	-0.785626	Down	2404
627	C2	BYSTRYKH_HEMATOPOIESIS_STEM_CELL_QTL_TRANS	TRUE	766	714	0.980653	0.991375	0.991473	CGP	M2388	20	694	394	320	2	18	-0.0535364	-0.0108856	-0.0772379	0.0926865	Down	5488		627	C2	BYSTRYKH_HEMATOPOIESIS_STEM_CELL_QTL_TRANS	TRUE	766	714	0.25658	0.463834	0.464039	CGP	M2388	59	655	338	376	18	41	-0.0566338	-0.0335406	-0.666721	-0.333714	Down	3069
628	C2	BYSTRYKH_HEMATOPOIESIS_STEM_CELL_RUNX1	TRUE	8	7	0.553456	0.716252	0.717157	CGP	M12486	0	7	4	3	0	0	-0.0160388	-0.0160388	-0.701374	-0.701374	Down	4287		628	C2	BYSTRYKH_HEMATOPOIESIS_STEM_CELL_RUNX1	TRUE	8	7	0.235707	0.440637	0.440823	CGP	M12486	2	5	1	6	1	1	-0.272794	-0.272794	-1.96733	-1.96733	Down	2967
629	C2	BYSTRYKH_HEMATOPOIESIS_STEM_CELL_SCP2_QTL_TRANS	TRUE	26	21	0.103633	0.242453	0.243447	CGP	M1998	2	19	9	12	0	2	-0.178723	-0.103647	-1.15096	-0.757211	Down	2371		629	C2	BYSTRYKH_HEMATOPOIESIS_STEM_CELL_SCP2_QTL_TRANS	TRUE	26	21	0.823264	0.921046	0.921104	CGP	M1998	1	20	10	11	0	1	-0.0838537	-0.0496565	-0.38241	-0.248921	Down	4959
630	C2	BYSTRYKH_SCP2_QTL	TRUE	7	6	0.486737	0.666406	0.667648	CGP	M17138	0	6	2	4	0	0	-0.0991985	-0.0991985	-0.83634	-0.83634	Down	4051		630	C2	BYSTRYKH_SCP2_QTL	TRUE	7	6	0.469777	0.680502	0.680768	CGP	M17138	0	6	4	2	0	0	0.0840468	0.0840468	1.00027	1.00027	Up	3830
631	C2	CADWELL_ATG16L1_TARGETS_DN	TRUE	63	58	0.895957	0.944474	0.944758	CGP	M12482	2	56	32	26	1	1	-0.0550544	-0.0382541	-0.00680846	0.0362064	Up	5263		631	C2	CADWELL_ATG16L1_TARGETS_DN	TRUE	63	58	0.647094	0.81537	0.815243	CGP	M12482	1	57	31	27	0	1	0.0224192	0.0474757	0.104671	0.27344	Up	4403
632	C2	CADWELL_ATG16L1_TARGETS_UP	TRUE	97	86	0.0792615	0.201533	0.202407	CGP	M5688	10	76	44	42	0	10	-0.189845	-0.111106	-0.77877	-0.464943	Down	2181		632	C2	CADWELL_ATG16L1_TARGETS_UP	TRUE	97	86	0.0449019	0.134876	0.135049	CGP	M5688	15	71	35	51	5	10	-0.179579	-0.169002	-1.38766	-0.994694	Down	1847
633	C2	CAFFAREL_RESPONSE_TO_THC_24HR_3_DN	TRUE	13	13	0.338589	0.532939	0.534044	CGP	M5574	0	13	7	6	0	0	0.0674328	0.0730267	0.692713	0.733712	Up	3524		633	C2	CAFFAREL_RESPONSE_TO_THC_24HR_3_DN	TRUE	13	13	0.212326	0.413182	0.413373	CGP	M5574	0	13	4	9	0	0	-0.206203	-0.18022	-1.60342	-1.55342	Down	2851
634	C2	CAFFAREL_RESPONSE_TO_THC_24HR_3_UP	TRUE	8	7	0.385967	0.577806	0.578688	CGP	M7465	0	7	5	2	0	0	0.0505912	0.0505912	0.846069	0.846069	Up	3706		634	C2	CAFFAREL_RESPONSE_TO_THC_24HR_3_UP	TRUE	8	7	0.878044	0.946962	0.946893	CGP	M7465	0	7	3	4	0	0	-0.00935626	-0.00935626	-0.40546	-0.40546	Down	5144
635	C2	CAFFAREL_RESPONSE_TO_THC_24HR_5_DN	TRUE	58	55	0.0514235	0.146997	0.14765	CGP	M17042	3	52	40	15	1	2	0.0604105	0.113261	0.782169	1.19639	Up	1940		635	C2	CAFFAREL_RESPONSE_TO_THC_24HR_5_DN	TRUE	58	55	0.0154941	0.0585567	0.0587088	CGP	M17042	1	54	16	39	0	1	-0.159916	-0.143457	-1.72961	-1.84061	Down	1468
636	C2	CAFFAREL_RESPONSE_TO_THC_24HR_5_UP	TRUE	33	32	0.0160226	0.060185	0.0605861	CGP	M13585	0	32	27	5	0	0	0.0971114	0.099387	1.24496	1.25576	Up	1477		636	C2	CAFFAREL_RESPONSE_TO_THC_24HR_5_UP	TRUE	33	32	0.0217033	0.0766777	0.0768179	CGP	M13585	0	32	8	24	0	0	-0.159365	-0.151846	-1.9669	-1.93589	Down	1570
637	C2	CAFFAREL_RESPONSE_TO_THC_8HR_3_DN	TRUE	10	10	0.457354	0.642988	0.644211	CGP	M14648	0	10	7	3	0	0	0.0408951	0.0507265	0.589697	0.873836	Up	3946		637	C2	CAFFAREL_RESPONSE_TO_THC_8HR_3_DN	TRUE	10	10	0.953401	0.979531	0.979226	CGP	M14648	0	10	5	5	0	0	-0.0214211	-0.0171706	-0.244612	-0.194523	Down	5400
638	C2	CAFFAREL_RESPONSE_TO_THC_8HR_3_UP	TRUE	5	5	0.587543	0.742526	0.743626	CGP	M1335	0	5	3	2	0	0	-0.00222803	-0.00222803	0.604158	0.604158	Up	4390		638	C2	CAFFAREL_RESPONSE_TO_THC_8HR_3_UP	TRUE	5	5	0.725424	0.861809	0.861979	CGP	M1335	0	5	3	2	0	0	0.0435053	0.0435053	-0.81099	-0.81099	Down	4670
639	C2	CAFFAREL_RESPONSE_TO_THC_8HR_5_DN	TRUE	12	11	0.332662	0.526658	0.527632	CGP	M2260	0	11	7	4	0	0	0.0428378	0.0647865	0.76629	0.675405	Up	3504		639	C2	CAFFAREL_RESPONSE_TO_THC_8HR_5_DN	TRUE	12	11	0.722401	0.859691	0.859874	CGP	M2260	0	11	3	8	0	0	-0.043482	-0.0317521	-0.598279	-0.613513	Down	4662
640	C2	CAFFAREL_RESPONSE_TO_THC_8HR_5_UP	TRUE	15	14	0.61526	0.761225	0.762353	CGP	M17987	0	14	8	6	0	0	-0.00149001	-0.000247254	0.322008	0.273253	Up	4483		640	C2	CAFFAREL_RESPONSE_TO_THC_8HR_5_UP	TRUE	15	14	0.686029	0.838715	0.838362	CGP	M17987	0	14	8	6	0	0	-0.0408913	-0.0281234	-0.625183	-0.379811	Down	4538
641	C2	CAFFAREL_RESPONSE_TO_THC_DN	TRUE	32	30	0.055224	0.154427	0.155067	CGP	M17998	1	29	24	6	0	1	0.0484901	0.126482	0.987575	1.35308	Up	1984		641	C2	CAFFAREL_RESPONSE_TO_THC_DN	TRUE	32	30	0.0898487	0.226376	0.226704	CGP	M17998	1	29	10	20	0	1	-0.171556	-0.138767	-1.52297	-1.60939	Down	2202
642	C2	CAFFAREL_RESPONSE_TO_THC_UP	TRUE	33	31	0.733964	0.844417	0.845218	CGP	M11298	1	30	20	11	0	1	-0.00457826	0.0456939	0.0856276	0.564498	Up	4822		642	C2	CAFFAREL_RESPONSE_TO_THC_UP	TRUE	33	31	0.0992284	0.244133	0.244425	CGP	M11298	0	31	9	22	0	0	-0.120458	-0.110392	-1.47244	-1.46897	Down	2255
643	C2	CAIRO_HEPATOBLASTOMA_CLASSES_DN	TRUE	214	202	0.00039814	0.00314208	0.00319092	CGP	M12176	9	193	85	117	0	9	-0.184127	-0.139083	-1.23987	-0.998287	Down	703		643	C2	CAIRO_HEPATOBLASTOMA_CLASSES_DN	TRUE	214	202	0.0669797	0.182306	0.182543	CGP	M12176	23	179	93	109	10	13	-0.0948145	-0.094288	-1.07322	-0.939375	Down	2038
644	C2	CAIRO_HEPATOBLASTOMA_CLASSES_UP	TRUE	611	604	1.1253e-05	0.000160081	0.000163243	CGP	M4772	2	602	470	134	1	1	0.101757	0.111413	1.16017	1.29391	Up	390		644	C2	CAIRO_HEPATOBLASTOMA_CLASSES_UP	TRUE	611	604	0.617562	0.797989	0.797669	CGP	M4772	2	602	268	336	2	0	-0.0479741	-0.032606	-0.368777	-0.37253	Down	4291
645	C2	CAIRO_HEPATOBLASTOMA_DN	TRUE	267	249	0.228531	0.411119	0.411956	CGP	M13449	13	236	115	134	0	13	-0.116231	-0.0732357	-0.450448	-0.296764	Down	3084		645	C2	CAIRO_HEPATOBLASTOMA_DN	TRUE	267	249	0.683825	0.836205	0.835854	CGP	M13449	27	222	134	115	14	13	0.00656616	-0.00654308	-0.394876	-0.0863301	Down	4537
646	C2	CAIRO_HEPATOBLASTOMA_POOR_SURVIVAL	TRUE	16	13	0.667987	0.798214	0.79911	CGP	M2650	1	12	7	6	0	1	-0.0642935	-0.0140655	-0.419848	0.0328049	Down	4642		646	C2	CAIRO_HEPATOBLASTOMA_POOR_SURVIVAL	TRUE	16	13	0.658433	0.823486	0.823303	CGP	M2650	1	12	8	5	0	1	-0.143769	-0.12032	-0.731927	-0.456586	Down	4436
647	C2	CAIRO_HEPATOBLASTOMA_UP	TRUE	212	210	0.453529	0.641228	0.64249	CGP	M14601	7	203	108	102	1	6	-0.0564651	-0.00984539	-0.323082	-0.00187347	Down	3924		647	C2	CAIRO_HEPATOBLASTOMA_UP	TRUE	212	210	0.0170174	0.0629418	0.0630896	CGP	M14601	11	199	132	78	9	2	0.111291	0.068738	0.946728	0.925029	Up	1500
648	C2	CAIRO_LIVER_DEVELOPMENT_DN	TRUE	218	206	0.713206	0.830925	0.831821	CGP	M6175	7	199	113	93	2	5	0.000181004	0.0115304	0.0492587	0.16197	Up	4762		648	C2	CAIRO_LIVER_DEVELOPMENT_DN	TRUE	218	206	0.719968	0.858268	0.858465	CGP	M6175	23	183	107	99	11	12	-0.0020921	0.0175782	-0.416783	0.0939755	Down	4654
649	C2	CAIRO_LIVER_DEVELOPMENT_UP	TRUE	162	159	5.46167e-11	2.54633e-09	2.61115e-09	CGP	M17163	14	145	53	106	0	14	-0.326992	-0.274159	-2.33528	-2.11433	Down	119		649	C2	CAIRO_LIVER_DEVELOPMENT_UP	TRUE	162	159	0.932157	0.971435	0.971254	CGP	M17163	8	151	79	80	1	7	-0.0217579	0.00204438	-0.142725	0.0476167	Up	5323
650	C2	CAIRO_PML_TARGETS_BOUND_BY_MYC_DN	TRUE	12	12	0.610819	0.759797	0.760967	CGP	M1117	1	11	7	5	0	1	-0.092758	-0.0396484	-0.528718	-0.150958	Down	4460		650	C2	CAIRO_PML_TARGETS_BOUND_BY_MYC_DN	TRUE	12	12	0.708226	0.850852	0.851106	CGP	M1117	0	12	6	6	0	0	-0.040181	-0.0224451	-0.607779	-0.580283	Down	4617
651	C2	CAIRO_PML_TARGETS_BOUND_BY_MYC_UP	TRUE	20	20	0.687616	0.812118	0.812932	CGP	M1116	0	20	13	7	0	0	0.0142387	0.0444524	0.185196	0.548693	Up	4697		651	C2	CAIRO_PML_TARGETS_BOUND_BY_MYC_UP	TRUE	20	20	0.342522	0.560321	0.560893	CGP	M1116	0	20	7	13	0	0	-0.116653	-0.0811352	-1.06871	-0.910163	Down	3391
652	C2	CALVET_IRINOTECAN_SENSITIVE_VS_RESISTANT_UP	TRUE	5	5	0.554497	0.717265	0.718168	CGP	M17456	0	5	2	3	0	0	-0.0813205	-0.0813205	-0.789704	-0.789704	Down	4289		652	C2	CALVET_IRINOTECAN_SENSITIVE_VS_RESISTANT_UP	TRUE	5	5	0.0163591	0.0611557	0.0613063	CGP	M17456	1	4	0	5	0	1	-0.472521	-0.472521	-4.50739	-4.50739	Down	1484
653	C2	CALVET_IRINOTECAN_SENSITIVE_VS_REVERTED_DN	TRUE	5	5	0.633607	0.776336	0.777409	CGP	M1271	0	5	3	2	0	0	-0.0179055	-0.0179055	-0.67002	-0.67002	Down	4528		653	C2	CALVET_IRINOTECAN_SENSITIVE_VS_REVERTED_DN	TRUE	5	5	0.965657	0.984828	0.984641	CGP	M1271	0	5	1	4	0	0	0.00187153	0.00187153	-0.235806	-0.235806	Down	5440
654	C2	CALVET_IRINOTECAN_SENSITIVE_VS_REVERTED_UP	TRUE	5	5	0.017301	0.063778	0.0641841	CGP	M1750	0	5	0	5	0	0	-0.36265	-0.36265	-3.00957	-3.00957	Down	1505		654	C2	CALVET_IRINOTECAN_SENSITIVE_VS_REVERTED_UP	TRUE	5	5	0.588323	0.779001	0.778858	CGP	M1750	0	5	4	1	0	0	0.0738926	0.0738926	0.773648	0.773648	Up	4190
655	C2	CAMPS_COLON_CANCER_COPY_NUMBER_DN	TRUE	74	46	0.346547	0.540692	0.541749	CGP	M17535	3	43	28	18	1	2	0.0160108	0.0377466	0.380141	0.5334	Up	3555		655	C2	CAMPS_COLON_CANCER_COPY_NUMBER_DN	TRUE	74	46	0.586945	0.778347	0.778212	CGP	M17535	3	43	25	21	2	1	0.0426135	0.0397645	0.176547	0.524269	Up	4183
656	C2	CAMPS_COLON_CANCER_COPY_NUMBER_UP	TRUE	92	69	0.270522	0.460104	0.460902	CGP	M18750	3	66	33	36	1	2	-0.0798802	-0.0631164	-0.532524	-0.382024	Down	3262		656	C2	CAMPS_COLON_CANCER_COPY_NUMBER_UP	TRUE	92	69	0.00507934	0.023386	0.0234871	CGP	M18750	3	66	47	22	3	0	0.205856	0.159572	1.52302	1.56144	Up	1205
657	C2	CARDOSO_RESPONSE_TO_GAMMA_RADIATION_AND_3AB	TRUE	14	13	0.362265	0.554696	0.555675	CGP	M1659	0	13	7	6	0	0	0.0389687	0.0444954	0.65921	0.574571	Up	3623		657	C2	CARDOSO_RESPONSE_TO_GAMMA_RADIATION_AND_3AB	TRUE	14	13	0.378191	0.595404	0.595787	CGP	M1659	0	13	5	8	0	0	-0.0796659	-0.0857758	-1.16376	-1.34964	Down	3524
658	C2	CARD_MIR302A_TARGETS	TRUE	77	73	0.0135466	0.0523739	0.0527473	CGP	M2208	7	66	33	40	0	7	-0.228013	-0.135882	-1.09809	-0.894544	Down	1435		658	C2	CARD_MIR302A_TARGETS	TRUE	77	73	0.238222	0.442595	0.442751	CGP	M2208	3	70	26	47	1	2	-0.0687784	-0.0828598	-0.858699	-1.00622	Down	2986
659	C2	CASORELLI_ACUTE_PROMYELOCYTIC_LEUKEMIA_DN	TRUE	669	653	0.00441561	0.0213768	0.0215604	CGP	M18635	13	640	452	201	1	12	0.0429521	0.0864239	0.717572	0.99492	Up	1146		659	C2	CASORELLI_ACUTE_PROMYELOCYTIC_LEUKEMIA_DN	TRUE	669	653	0.0480674	0.142532	0.142697	CGP	M18635	17	636	258	395	4	13	-0.0985725	-0.0793535	-0.985303	-0.900227	Down	1871
660	C2	CASORELLI_ACUTE_PROMYELOCYTIC_LEUKEMIA_UP	TRUE	173	157	0.00721437	0.0313678	0.0316305	CGP	M2038	2	155	64	93	0	2	-0.137909	-0.117416	-0.981278	-0.961761	Down	1276		660	C2	CASORELLI_ACUTE_PROMYELOCYTIC_LEUKEMIA_UP	TRUE	173	157	0.000246049	0.00179616	0.00181095	CGP	M2038	16	141	58	99	1	15	-0.239277	-0.169691	-2.08603	-1.62722	Down	760
661	C2	CASORELLI_APL_SECONDARY_VS_DE_NOVO_UP	TRUE	39	39	0.114265	0.2596	0.260568	CGP	M13339	1	38	14	25	0	1	-0.146397	-0.125077	-0.866004	-0.833496	Down	2442		661	C2	CASORELLI_APL_SECONDARY_VS_DE_NOVO_UP	TRUE	39	39	0.314998	0.530704	0.531082	CGP	M13339	2	37	17	22	0	2	-0.0895647	-0.0518127	-1.02772	-0.521416	Down	3293
662	C2	CASTELLANO_HRAS_AND_NRAS_TARGETS_DN	TRUE	8	8	0.0478973	0.139069	0.139715	CGP	M5355	1	7	2	6	0	1	-0.358735	-0.358735	-2.01736	-2.01736	Down	1909		662	C2	CASTELLANO_HRAS_AND_NRAS_TARGETS_DN	TRUE	8	8	0.446334	0.660331	0.660544	CGP	M5355	0	8	2	6	0	0	-0.121039	-0.121039	-1.23417	-1.23417	Down	3749
663	C2	CASTELLANO_HRAS_AND_NRAS_TARGETS_UP	TRUE	5	5	0.768582	0.868273	0.86912	CGP	M18773	1	4	4	1	0	1	-0.166486	-0.166486	0.290012	0.290012	Up	4911		663	C2	CASTELLANO_HRAS_AND_NRAS_TARGETS_UP	TRUE	5	5	0.798426	0.905251	0.90523	CGP	M18773	2	3	3	2	0	2	-0.361509	-0.361509	-0.642382	-0.642382	Down	4892
664	C2	CASTELLANO_HRAS_TARGETS_DN	TRUE	6	6	0.519046	0.69101	0.692089	CGP	M17040	0	6	5	1	0	0	0.095393	0.095393	0.653157	0.653157	Up	4167		664	C2	CASTELLANO_HRAS_TARGETS_DN	TRUE	6	6	0.718717	0.857659	0.857862	CGP	M17040	0	6	3	3	0	0	-0.00768274	-0.00768274	0.420255	0.420255	Up	4649
665	C2	CASTELLANO_NRAS_TARGETS_DN	TRUE	13	13	0.00716333	0.0311948	0.0314569	CGP	M12848	3	10	4	9	0	3	-0.453844	-0.411326	-2.22092	-2.19909	Down	1274		665	C2	CASTELLANO_NRAS_TARGETS_DN	TRUE	13	13	0.420501	0.636024	0.636365	CGP	M12848	0	13	5	8	0	0	-0.103809	-0.108705	-1.09739	-1.03189	Down	3668
666	C2	CASTELLANO_NRAS_TARGETS_UP	TRUE	70	68	0.546335	0.709384	0.710303	CGP	M18168	8	60	35	33	1	7	-0.0678518	-0.0356076	0.201505	0.133624	Up	4271		666	C2	CASTELLANO_NRAS_TARGETS_UP	TRUE	70	68	0.0130777	0.0508802	0.0510301	CGP	M18168	12	56	29	39	2	10	-0.153172	-0.15895	-1.81057	-1.32587	Down	1426
667	C2	CAVARD_LIVER_CANCER_MALIGNANT_VS_BENIGN	TRUE	32	29	0.357863	0.550131	0.551129	CGP	M9719	4	25	17	12	2	2	0.0298333	0.0510846	0.458764	0.510695	Up	3609		667	C2	CAVARD_LIVER_CANCER_MALIGNANT_VS_BENIGN	TRUE	32	29	0.00148783	0.00832107	0.00838126	CGP	M9719	9	20	10	19	3	6	-0.251802	-0.256228	-2.90746	-2.71962	Down	992
668	C2	CEBALLOS_TARGETS_OF_TP53_AND_MYC_DN	TRUE	35	35	0.26469	0.452961	0.453778	CGP	M1252	1	34	15	20	1	0	-0.063375	-0.0760176	-0.660248	-0.527859	Down	3242		668	C2	CEBALLOS_TARGETS_OF_TP53_AND_MYC_DN	TRUE	35	35	0.111506	0.265736	0.265969	CGP	M1252	2	33	15	20	0	2	-0.160373	-0.110674	-1.45803	-0.946202	Down	2328
669	C2	CEBALLOS_TARGETS_OF_TP53_AND_MYC_UP	TRUE	21	21	0.0945019	0.229238	0.230204	CGP	M1247	1	20	8	13	0	1	-0.161052	-0.120968	-1.1439	-1.16747	Down	2287		669	C2	CEBALLOS_TARGETS_OF_TP53_AND_MYC_UP	TRUE	21	21	0.466691	0.678334	0.678621	CGP	M1247	0	21	7	14	0	0	-0.0691439	-0.0828225	-0.840589	-0.897932	Down	3817
670	C2	CERIBELLI_GENES_INACTIVE_AND_BOUND_BY_NFY	TRUE	37	28	0.101433	0.23888	0.23988	CGP	M2254	2	26	19	9	2	0	0.121362	0.0993844	0.881122	0.829199	Up	2354		670	C2	CERIBELLI_GENES_INACTIVE_AND_BOUND_BY_NFY	TRUE	37	28	0.660047	0.82415	0.823952	CGP	M2254	6	22	15	13	2	4	0.0232995	-0.0588853	-0.589878	-0.357892	Down	4443
671	C2	CERIBELLI_PROMOTERS_INACTIVE_AND_BOUND_BY_NFY	TRUE	40	25	0.225648	0.408315	0.409173	CGP	M2252	1	24	16	9	1	0	0.0543792	0.0653365	0.669305	0.654641	Up	3066		671	C2	CERIBELLI_PROMOTERS_INACTIVE_AND_BOUND_BY_NFY	TRUE	40	25	0.175519	0.364022	0.364281	CGP	M2252	6	19	10	15	2	4	-0.208414	-0.164954	-1.41646	-1.0036	Down	2675
672	C2	CERVERA_SDHB_TARGETS_1_DN	TRUE	35	32	0.660372	0.793705	0.794643	CGP	M11404	3	29	13	19	2	1	-0.00600034	-0.0332301	-0.305834	-0.169847	Down	4616		672	C2	CERVERA_SDHB_TARGETS_1_DN	TRUE	35	32	0.505938	0.710979	0.711055	CGP	M11404	8	24	18	14	5	3	0.154431	0.130911	0.305284	0.661144	Up	3948
673	C2	CERVERA_SDHB_TARGETS_1_UP	TRUE	120	113	9.18917e-05	0.000928625	0.000946106	CGP	M15549	8	105	47	66	0	8	-0.216119	-0.179778	-1.54115	-1.28305	Down	549		673	C2	CERVERA_SDHB_TARGETS_1_UP	TRUE	120	113	0.113869	0.26967	0.269888	CGP	M15549	16	97	47	66	6	10	-0.0951957	-0.0888837	-1.06171	-0.76249	Down	2342
674	C2	CERVERA_SDHB_TARGETS_2	TRUE	114	110	0.00544545	0.0249474	0.0251801	CGP	M19068	13	97	52	58	4	9	-0.145907	-0.130981	-1.12811	-0.902262	Down	1211		674	C2	CERVERA_SDHB_TARGETS_2	TRUE	114	110	0.368619	0.586828	0.587269	CGP	M19068	12	98	47	63	5	7	-0.0254163	-0.0733978	-0.658043	-0.628156	Down	3485
675	C2	CHANDRAN_METASTASIS_DN	TRUE	312	300	5.63213e-05	0.000626194	0.000637149	CGP	M11615	20	280	112	188	2	18	-0.212337	-0.182957	-1.31032	-1.18449	Down	499		675	C2	CHANDRAN_METASTASIS_DN	TRUE	312	300	0.941533	0.974401	0.974153	CGP	M11615	24	276	153	147	8	16	-0.0375629	-0.0225492	-0.230006	-0.0135762	Down	5356
676	C2	CHANDRAN_METASTASIS_TOP50_DN	TRUE	44	43	0.437907	0.628119	0.629454	CGP	M17043	0	43	18	25	0	0	-0.0880644	-0.0583229	-0.442083	-0.376628	Down	3866		676	C2	CHANDRAN_METASTASIS_TOP50_DN	TRUE	44	43	0.241365	0.445769	0.445908	CGP	M17043	1	42	29	14	0	1	0.0534938	0.0711168	0.63494	0.834985	Up	3004
677	C2	CHANDRAN_METASTASIS_TOP50_UP	TRUE	37	37	0.0444266	0.131666	0.132317	CGP	M18970	0	37	25	12	0	0	0.0523734	0.0768339	0.969679	1.09108	Up	1872		677	C2	CHANDRAN_METASTASIS_TOP50_UP	TRUE	37	37	0.874897	0.946001	0.945956	CGP	M18970	1	36	17	20	1	0	0.00536325	-0.0195191	-0.284373	-0.292318	Down	5130
678	C2	CHANDRAN_METASTASIS_UP	TRUE	206	188	0.805609	0.889457	0.89012	CGP	M16036	5	183	100	88	0	5	-0.0447539	0.0109451	-0.162728	0.113646	Down	5025		678	C2	CHANDRAN_METASTASIS_UP	TRUE	206	188	0.49226	0.698123	0.698257	CGP	M16036	11	177	87	101	4	7	-0.0673643	-0.0366427	-0.513982	-0.366102	Down	3912
679	C2	CHANGOLKAR_H2AFY_TARGETS_DN	TRUE	41	40	0.730779	0.841548	0.842356	CGP	M2290	1	39	23	17	0	1	-0.0115226	0.00199201	0.100802	0.302664	Up	4816		679	C2	CHANGOLKAR_H2AFY_TARGETS_DN	TRUE	41	40	0.648143	0.816343	0.81621	CGP	M2290	3	37	19	21	1	2	-0.0516919	-0.00839693	-0.527664	-0.222392	Down	4404
680	C2	CHANGOLKAR_H2AFY_TARGETS_UP	TRUE	49	47	0.487546	0.666805	0.668041	CGP	M2287	1	46	23	24	0	1	-0.0585274	-0.0290732	-0.395176	-0.257216	Down	4056		680	C2	CHANGOLKAR_H2AFY_TARGETS_UP	TRUE	49	47	0.847414	0.933384	0.933497	CGP	M2287	2	45	23	24	2	0	0.0297378	0.00618876	-0.0431389	-0.0139248	Up	5037
681	C2	CHANG_IMMORTALIZED_BY_HPV31_DN	TRUE	60	56	0.0553184	0.154613	0.155253	CGP	M12051	3	53	35	21	2	1	0.0864703	0.0953528	0.797334	0.897801	Up	1985		681	C2	CHANG_IMMORTALIZED_BY_HPV31_DN	TRUE	60	56	7.99601e-05	0.000683542	0.000691227	CGP	M12051	13	43	16	40	1	12	-0.385322	-0.348096	-2.8095	-2.6736	Down	649
682	C2	CHANG_IMMORTALIZED_BY_HPV31_UP	TRUE	70	62	0.0239295	0.0820524	0.0824855	CGP	M15837	4	58	22	40	1	3	-0.130451	-0.109362	-1.05502	-0.905929	Down	1618		682	C2	CHANG_IMMORTALIZED_BY_HPV31_UP	TRUE	70	62	0.0632306	0.175226	0.175488	CGP	M15837	4	58	29	33	0	4	-0.167511	-0.0936088	-1.43271	-0.87206	Down	2002
683	C2	CHANG_POU5F1_TARGETS_DN	TRUE	8	8	0.716347	0.832904	0.833784	CGP	M19735	0	8	4	4	0	0	-0.0398261	-0.0398261	0.295203	0.295203	Up	4770		683	C2	CHANG_POU5F1_TARGETS_DN	TRUE	8	8	0.339357	0.556697	0.557283	CGP	M19735	1	7	4	4	0	1	-0.249318	-0.249318	-1.91043	-1.91043	Down	3382
684	C2	CHANG_POU5F1_TARGETS_UP	TRUE	15	15	2.40864e-09	8.00187e-08	8.22528e-08	CGP	M9138	9	6	5	10	1	8	-0.675163	-0.728408	-4.83434	-4.89882	Down	167		684	C2	CHANG_POU5F1_TARGETS_UP	TRUE	15	15	0.000819932	0.00510548	0.00514023	CGP	M9138	2	13	2	13	0	2	-0.46947	-0.444008	-3.86623	-3.71623	Down	891
685	C2	CHARAFE_BREAST_CANCER_BASAL_VS_MESENCHYMAL_DN	TRUE	51	50	5.32763e-17	5.91153e-15	6.10235e-15	CGP	M12895	11	39	9	41	0	11	-0.560055	-0.518431	-4.08108	-3.91911	Down	50		685	C2	CHARAFE_BREAST_CANCER_BASAL_VS_MESENCHYMAL_DN	TRUE	51	50	0.344218	0.562092	0.562651	CGP	M12895	3	47	18	32	1	2	-0.0948823	-0.086738	-0.814815	-0.891977	Down	3397
686	C2	CHARAFE_BREAST_CANCER_BASAL_VS_MESENCHYMAL_UP	TRUE	125	120	8.43156e-06	0.000123101	0.000125288	CGP	M12795	5	115	94	26	4	1	0.208277	0.22541	1.54407	1.72898	Up	380		686	C2	CHARAFE_BREAST_CANCER_BASAL_VS_MESENCHYMAL_UP	TRUE	125	120	0.337774	0.554757	0.555347	CGP	M12795	7	113	52	68	2	5	-0.111179	-0.0785924	-0.674251	-0.56847	Down	3378
687	C2	CHARAFE_BREAST_CANCER_LUMINAL_VS_BASAL_DN	TRUE	454	438	0.000252631	0.00213008	0.00216687	CGP	M14507	30	408	180	258	3	27	-0.162084	-0.130574	-1.15026	-1.00697	Down	658		687	C2	CHARAFE_BREAST_CANCER_LUMINAL_VS_BASAL_DN	TRUE	454	438	7.38084e-09	1.4368e-07	1.47563e-07	CGP	M14507	52	386	120	318	2	50	-0.295373	-0.252051	-2.67623	-2.39342	Down	285
688	C2	CHARAFE_BREAST_CANCER_LUMINAL_VS_BASAL_UP	TRUE	383	374	0.285405	0.4778	0.478548	CGP	M2840	9	365	219	155	3	6	0.0306883	0.0462605	0.246856	0.409989	Up	3314		688	C2	CHARAFE_BREAST_CANCER_LUMINAL_VS_BASAL_UP	TRUE	383	374	0.00042515	0.00282483	0.00284364	CGP	M2840	12	362	243	131	11	1	0.134352	0.117334	1.33655	1.35732	Up	835
689	C2	CHARAFE_BREAST_CANCER_LUMINAL_VS_MESENCHYMAL_DN	TRUE	465	453	1.66938e-19	2.72403e-17	2.8682e-17	CGP	M9192	40	413	106	347	1	39	-0.326325	-0.292055	-2.70341	-2.56491	Down	34		689	C2	CHARAFE_BREAST_CANCER_LUMINAL_VS_MESENCHYMAL_DN	TRUE	465	453	0.000161021	0.00124952	0.00126119	CGP	M9192	17	436	153	300	1	16	-0.16845	-0.14637	-1.79475	-1.61372	Down	714
690	C2	CHARAFE_BREAST_CANCER_LUMINAL_VS_MESENCHYMAL_UP	TRUE	451	436	7.58369e-08	1.8617e-06	1.90389e-06	CGP	M17299	9	427	346	90	6	3	0.191823	0.191564	1.49252	1.62396	Up	226		690	C2	CHARAFE_BREAST_CANCER_LUMINAL_VS_MESENCHYMAL_UP	TRUE	451	436	0.03051	0.100278	0.100385	CGP	M17299	18	418	268	168	13	5	0.0778392	0.0715091	0.732901	0.785644	Up	1688
691	C2	CHASSOT_SKIN_WOUND	TRUE	11	11	6.20774e-05	0.000673983	0.000685344	CGP	M13038	1	10	0	11	0	1	-0.586209	-0.585719	-3.47025	-3.55528	Down	511		691	C2	CHASSOT_SKIN_WOUND	TRUE	11	11	0.170293	0.356388	0.356539	CGP	M13038	0	11	3	8	0	0	-0.188713	-0.163829	-1.85611	-1.71534	Down	2651
692	C2	CHAUHAN_RESPONSE_TO_METHOXYESTRADIOL_DN	TRUE	105	102	0.237387	0.4228	0.423751	CGP	M17723	0	102	59	43	0	0	0.0248215	0.0363645	0.381251	0.465345	Up	3115		692	C2	CHAUHAN_RESPONSE_TO_METHOXYESTRADIOL_DN	TRUE	105	102	0.000299452	0.00210832	0.00212437	CGP	M17723	10	92	36	66	1	9	-0.205987	-0.130255	-2.25148	-1.64323	Down	788
693	C2	CHAUHAN_RESPONSE_TO_METHOXYESTRADIOL_UP	TRUE	50	48	0.150627	0.312053	0.312863	CGP	M6562	1	47	34	14	0	1	0.0277267	0.0595963	0.610174	0.719076	Up	2678		693	C2	CHAUHAN_RESPONSE_TO_METHOXYESTRADIOL_UP	TRUE	50	48	0.150673	0.328332	0.328469	CGP	M6562	0	48	16	32	0	0	-0.089187	-0.0963206	-1.13373	-1.29884	Down	2546
694	C2	CHEBOTAEV_GR_TARGETS_DN	TRUE	122	113	2.13138e-10	8.75918e-09	8.94528e-09	CGP	M7876	18	95	33	80	1	17	-0.373949	-0.346278	-2.44729	-2.30195	Down	135		694	C2	CHEBOTAEV_GR_TARGETS_DN	TRUE	122	113	0.335622	0.552368	0.552967	CGP	M7876	10	103	62	51	0	10	-0.107566	-0.0328081	-0.741532	-0.313029	Down	3371
695	C2	CHEBOTAEV_GR_TARGETS_UP	TRUE	75	72	0.00514783	0.0239398	0.0241491	CGP	M4263	6	66	30	42	0	6	-0.207825	-0.177546	-1.25381	-1.09989	Down	1193		695	C2	CHEBOTAEV_GR_TARGETS_UP	TRUE	75	72	0.30952	0.524296	0.524696	CGP	M4263	5	67	31	41	1	4	-0.0823043	-0.0687871	-0.809051	-0.584113	Down	3274
696	C2	CHEMELLO_SOLEUS_VS_EDL_MYOFIBERS_DN	TRUE	5	4	0.151403	0.313426	0.314237	CGP	M3004	1	3	1	3	0	1	-0.493764	-0.493764	-2.03938	-2.03938	Down	2680		696	C2	CHEMELLO_SOLEUS_VS_EDL_MYOFIBERS_DN	TRUE	5	4	0.940115	0.974401	0.974153	CGP	M3004	1	3	2	2	0	1	-0.167164	-0.167164	-0.348828	-0.348828	Down	5350
697	C2	CHEMELLO_SOLEUS_VS_EDL_MYOFIBERS_UP	TRUE	20	18	0.0757153	0.195092	0.195972	CGP	M3001	3	15	6	12	1	2	-0.218388	-0.222163	-1.27989	-1.37838	Down	2152		697	C2	CHEMELLO_SOLEUS_VS_EDL_MYOFIBERS_UP	TRUE	20	18	0.143216	0.316914	0.316965	CGP	M3001	1	17	5	13	0	1	-0.220756	-0.204328	-1.62836	-1.5423	Down	2507
698	C2	CHEMNITZ_RESPONSE_TO_PROSTAGLANDIN_E2_DN	TRUE	389	362	0.324354	0.518293	0.519155	CGP	M2214	17	345	213	149	1	16	-0.00183791	0.0400799	0.222196	0.412054	Up	3472		698	C2	CHEMNITZ_RESPONSE_TO_PROSTAGLANDIN_E2_DN	TRUE	389	362	0.006264	0.0279138	0.0280224	CGP	M2214	13	349	228	134	9	4	0.116092	0.0926035	1.00118	1.05215	Up	1245
699	C2	CHEMNITZ_RESPONSE_TO_PROSTAGLANDIN_E2_UP	TRUE	147	142	0.136201	0.29274	0.293627	CGP	M3045	2	140	100	42	0	2	0.0532025	0.0943102	0.443456	0.787256	Up	2581		699	C2	CHEMNITZ_RESPONSE_TO_PROSTAGLANDIN_E2_UP	TRUE	147	142	0.000149702	0.00117808	0.0011894	CGP	M3045	1	141	41	101	0	1	-0.224909	-0.221619	-2.0935	-2.16652	Down	705
700	C2	CHENG_IMPRINTED_BY_ESTRADIOL	TRUE	110	106	0.195029	0.370048	0.370771	CGP	M19202	3	103	50	56	1	2	-0.114434	-0.0835773	-0.549987	-0.419363	Down	2924		700	C2	CHENG_IMPRINTED_BY_ESTRADIOL	TRUE	110	106	0.519827	0.722626	0.722632	CGP	M19202	5	101	59	47	1	4	-0.00718161	0.0128267	0.168972	0.301025	Up	3991
701	C2	CHENG_RESPONSE_TO_NICKEL_ACETATE	TRUE	45	42	0.075047	0.194108	0.194995	CGP	M19667	0	42	29	13	0	0	0.0576307	0.0654723	0.812065	0.874975	Up	2145		701	C2	CHENG_RESPONSE_TO_NICKEL_ACETATE	TRUE	45	42	0.0848157	0.216647	0.216892	CGP	M19667	4	38	18	24	0	4	-0.153947	-0.0575811	-1.52203	-0.781313	Down	2172
702	C2	CHENG_TAF7L_TARGETS	TRUE	6	6	0.128542	0.281172	0.282085	CGP	M2285	0	6	1	5	0	0	-0.250667	-0.250667	-1.7906	-1.7906	Down	2535		702	C2	CHENG_TAF7L_TARGETS	TRUE	6	6	0.193957	0.39036	0.390668	CGP	M2285	0	6	2	4	0	0	-0.270242	-0.270242	-2.27307	-2.27307	Down	2756
703	C2	CHEN_ETV5_TARGETS_SERTOLI	TRUE	25	22	7.85892e-05	0.000814977	0.000830929	CGP	M1586	3	19	4	18	0	3	-0.372465	-0.334308	-2.60782	-2.33439	Down	535		703	C2	CHEN_ETV5_TARGETS_SERTOLI	TRUE	25	22	3.3248e-14	1.30248e-12	1.34769e-12	CGP	M1586	11	11	2	20	0	11	-0.868916	-0.874803	-7.81266	-7.61856	Down	141
704	C2	CHEN_ETV5_TARGETS_TESTIS	TRUE	24	21	0.0941233	0.228532	0.229486	CGP	M1664	0	21	17	4	0	0	0.159258	0.164215	1.00555	1.19398	Up	2285		704	C2	CHEN_ETV5_TARGETS_TESTIS	TRUE	24	21	0.020914	0.0741884	0.0743277	CGP	M1664	1	20	1	20	1	0	-0.180816	-0.220283	-2.3024	-2.32617	Down	1564
705	C2	CHEN_HOXA5_TARGETS_6HR_DN	TRUE	6	6	0.654944	0.789405	0.790361	CGP	M13148	0	6	4	2	0	0	-0.060277	-0.060277	-0.654256	-0.654256	Down	4603		705	C2	CHEN_HOXA5_TARGETS_6HR_DN	TRUE	6	6	0.557117	0.752773	0.752587	CGP	M13148	0	6	5	1	0	0	0.0723484	0.0723484	0.772218	0.772218	Up	4106
706	C2	CHEN_HOXA5_TARGETS_6HR_UP	TRUE	10	10	0.00516334	0.0239717	0.0241806	CGP	M3475	1	9	2	8	0	1	-0.337487	-0.266428	-2.60359	-2.0008	Down	1195		706	C2	CHEN_HOXA5_TARGETS_6HR_UP	TRUE	10	10	0.274435	0.484894	0.485004	CGP	M3475	0	10	4	6	0	0	-0.215961	-0.186831	-1.56232	-1.67463	Down	3140
707	C2	CHEN_HOXA5_TARGETS_9HR_DN	TRUE	42	42	0.220425	0.402275	0.403159	CGP	M15493	1	41	22	20	0	1	-0.0876895	-0.0563491	-0.690658	-0.475395	Down	3040		707	C2	CHEN_HOXA5_TARGETS_9HR_DN	TRUE	42	42	0.756279	0.880184	0.880191	CGP	M15493	1	41	21	21	0	1	-0.0572346	-0.026134	-0.40029	-0.224333	Down	4767
708	C2	CHEN_HOXA5_TARGETS_9HR_UP	TRUE	223	220	0.17102	0.338621	0.339324	CGP	M17621	3	217	96	124	0	3	-0.0772455	-0.0419957	-0.505128	-0.397897	Down	2802		708	C2	CHEN_HOXA5_TARGETS_9HR_UP	TRUE	223	220	0.410992	0.627595	0.62781	CGP	M17621	4	216	100	120	1	3	-0.067336	-0.0371502	-0.569518	-0.357396	Down	3632
709	C2	CHEN_LIVER_METABOLISM_QTL_CIS	TRUE	92	89	0.986423	0.993934	0.993993	CGP	M1947	4	85	50	39	0	4	-0.060921	-0.0126138	-0.0670869	0.212562	Up	5506		709	C2	CHEN_LIVER_METABOLISM_QTL_CIS	TRUE	92	89	0.125885	0.288957	0.289104	CGP	M1947	13	76	46	43	1	12	-0.137273	-0.0524804	-1.21829	-0.356268	Down	2417
710	C2	CHEN_LUNG_CANCER_SURVIVAL	TRUE	29	28	0.663784	0.795393	0.796309	CGP	M8526	2	26	17	11	0	2	-0.0385903	0.0220713	0.18612	0.261373	Up	4630		710	C2	CHEN_LUNG_CANCER_SURVIVAL	TRUE	29	28	0.254206	0.460894	0.46111	CGP	M8526	0	28	6	22	0	0	-0.119785	-0.12382	-1.09832	-1.28879	Down	3060
711	C2	CHEN_LVAD_SUPPORT_OF_FAILING_HEART_DN	TRUE	42	41	0.00051169	0.0038208	0.00387503	CGP	M7566	5	36	13	28	0	5	-0.28881	-0.29072	-1.81673	-1.84034	Down	743		711	C2	CHEN_LVAD_SUPPORT_OF_FAILING_HEART_DN	TRUE	42	41	1.30504e-05	0.000139238	0.000141242	CGP	M7566	11	30	11	30	1	10	-0.388058	-0.41787	-3.46311	-3.24087	Down	520
712	C2	CHEN_LVAD_SUPPORT_OF_FAILING_HEART_UP	TRUE	102	102	7.42894e-11	3.40626e-09	3.49096e-09	CGP	M12300	12	90	21	81	1	11	-0.363949	-0.314033	-2.56099	-2.36413	Down	121		712	C2	CHEN_LVAD_SUPPORT_OF_FAILING_HEART_UP	TRUE	102	102	0.0124188	0.0486924	0.0488403	CGP	M12300	6	96	32	70	0	6	-0.205322	-0.163841	-1.55679	-1.40968	Down	1415
713	C2	CHEN_METABOLIC_SYNDROM_NETWORK	TRUE	1213	1166	0.0160921	0.0604051	0.060807	CGP	M1920	68	1098	559	607	2	66	-0.106702	-0.0543489	-0.720736	-0.413072	Down	1478		713	C2	CHEN_METABOLIC_SYNDROM_NETWORK	TRUE	1213	1166	2.05946e-12	6.38318e-11	6.54504e-11	CGP	M1920	172	994	400	766	10	162	-0.28957	-0.23549	-2.97763	-2.44054	Down	179
714	C2	CHEN_NEUROBLASTOMA_COPY_NUMBER_GAINS	TRUE	50	47	0.0118499	0.0471616	0.0475206	CGP	M1702	6	41	18	29	0	6	-0.247784	-0.15412	-1.29363	-0.929106	Down	1394		714	C2	CHEN_NEUROBLASTOMA_COPY_NUMBER_GAINS	TRUE	50	47	0.631697	0.807267	0.806867	CGP	M1702	2	45	30	17	1	1	-0.0174806	-0.0104979	0.145581	0.354321	Up	4341
715	C2	CHEN_PDGF_TARGETS	TRUE	18	18	0.00657036	0.0291853	0.0294408	CGP	M1598	0	18	3	15	0	0	-0.245227	-0.251715	-1.9218	-2.16057	Down	1249		715	C2	CHEN_PDGF_TARGETS	TRUE	18	18	0.410876	0.627595	0.62781	CGP	M1598	0	18	6	12	0	0	-0.0887338	-0.0882872	-0.974777	-1.05731	Down	3631
716	C2	CHEOK_RESPONSE_TO_HD_MTX_DN	TRUE	22	22	0.577298	0.733925	0.734889	CGP	M4535	0	22	9	13	0	0	-0.0528165	-0.0404039	-0.41235	-0.400616	Down	4364		716	C2	CHEOK_RESPONSE_TO_HD_MTX_DN	TRUE	22	22	0.146293	0.321811	0.321974	CGP	M4535	0	22	14	8	0	0	0.100775	0.0897124	1.14658	1.12716	Up	2522
717	C2	CHEOK_RESPONSE_TO_HD_MTX_UP	TRUE	23	18	0.144444	0.304822	0.305679	CGP	M114	1	17	5	13	0	1	-0.122933	-0.0886733	-1.06311	-0.982134	Down	2629		717	C2	CHEOK_RESPONSE_TO_HD_MTX_UP	TRUE	23	18	0.000861127	0.00528488	0.00531964	CGP	M114	3	15	4	14	1	2	-0.388476	-0.430937	-3.67014	-3.42406	Down	904
718	C2	CHEOK_RESPONSE_TO_MERCAPTOPURINE_AND_HD_MTX_DN	TRUE	25	24	0.619752	0.765447	0.766569	CGP	M7910	0	24	16	8	0	0	0.019909	0.0437054	0.232553	0.47896	Up	4492		718	C2	CHEOK_RESPONSE_TO_MERCAPTOPURINE_AND_HD_MTX_DN	TRUE	25	24	0.805607	0.909048	0.909176	CGP	M7910	1	23	8	16	0	1	-0.0343949	-0.0073598	-0.402936	-0.180537	Down	4915
719	C2	CHEOK_RESPONSE_TO_MERCAPTOPURINE_AND_HD_MTX_UP	TRUE	5	5	0.567013	0.726342	0.727353	CGP	M5076	0	5	3	2	0	0	0.0995193	0.0995193	0.642723	0.642723	Up	4331		719	C2	CHEOK_RESPONSE_TO_MERCAPTOPURINE_AND_HD_MTX_UP	TRUE	5	5	0.929183	0.970099	0.969935	CGP	M5076	0	5	2	3	0	0	-0.0246875	-0.0246875	-0.322194	-0.322194	Down	5314
720	C2	CHEOK_RESPONSE_TO_MERCAPTOPURINE_AND_LD_MTX_DN	TRUE	20	17	0.377781	0.570107	0.571025	CGP	M2978	2	15	12	5	2	0	0.18993	0.146028	0.555662	0.659985	Up	3676		720	C2	CHEOK_RESPONSE_TO_MERCAPTOPURINE_AND_LD_MTX_DN	TRUE	20	17	0.552046	0.749022	0.748865	CGP	M2978	0	17	9	8	0	0	-0.0559234	-0.0381696	0.430167	0.512756	Up	4089
721	C2	CHEOK_RESPONSE_TO_MERCAPTOPURINE_AND_LD_MTX_UP	TRUE	10	9	0.676916	0.804871	0.805734	CGP	M11031	0	9	8	1	0	0	0.0141566	0.0141566	0.316332	0.316332	Up	4666		721	C2	CHEOK_RESPONSE_TO_MERCAPTOPURINE_AND_LD_MTX_UP	TRUE	10	9	0.722588	0.859729	0.859911	CGP	M11031	0	9	1	8	0	0	-0.0455962	-0.0455962	-0.633922	-0.633922	Down	4663
722	C2	CHEOK_RESPONSE_TO_MERCAPTOPURINE_DN	TRUE	21	19	0.0221408	0.0772076	0.0776341	CGP	M12605	0	19	15	4	0	0	0.13584	0.129968	1.47127	1.38033	Up	1591		722	C2	CHEOK_RESPONSE_TO_MERCAPTOPURINE_DN	TRUE	21	19	0.000724996	0.00459164	0.00462416	CGP	M12605	4	15	7	12	0	4	-0.39673	-0.368631	-3.66288	-3.30081	Down	876
723	C2	CHEOK_RESPONSE_TO_MERCAPTOPURINE_UP	TRUE	12	12	0.995257	0.998136	0.998162	CGP	M19652	0	12	7	5	0	0	0.0176473	0.0305443	-0.0783731	0.335145	Up	5532		723	C2	CHEOK_RESPONSE_TO_MERCAPTOPURINE_UP	TRUE	12	12	0.668794	0.829466	0.829214	CGP	M19652	0	12	6	6	0	0	0.0299404	0.0198691	0.337963	0.288501	Up	4472
724	C2	CHESLER_BRAIN_D6MIT150_QTL_CIS	TRUE	6	4	0.0803382	0.203616	0.20449	CGP	M12143	0	4	0	4	0	0	-0.31207	-0.31207	-2.45373	-2.45373	Down	2189		724	C2	CHESLER_BRAIN_D6MIT150_QTL_CIS	TRUE	6	4	0.857494	0.937968	0.938022	CGP	M12143	0	4	2	2	0	0	-0.0574209	-0.0574209	-0.580278	-0.580278	Down	5072
725	C2	CHESLER_BRAIN_D6MIT150_QTL_TRANS	TRUE	9	8	0.296022	0.489226	0.49022	CGP	M15964	0	8	4	4	0	0	-0.141429	-0.141429	-1.09522	-1.09522	Down	3357		725	C2	CHESLER_BRAIN_D6MIT150_QTL_TRANS	TRUE	9	8	0.962476	0.984292	0.984121	CGP	M15964	0	8	3	5	0	0	-0.00619008	-0.00619008	-0.0856361	-0.0856361	Up	5422
726	C2	CHESLER_BRAIN_HIGHEST_EXPRESSION	TRUE	40	37	0.509457	0.684208	0.685342	CGP	M4519	0	37	20	17	0	0	-0.0270598	0.00179319	0.27523	0.308592	Up	4131		726	C2	CHESLER_BRAIN_HIGHEST_EXPRESSION	TRUE	40	37	0.379049	0.595909	0.596283	CGP	M4519	0	37	11	26	0	0	-0.0215867	-0.0385894	-0.821499	-0.774021	Down	3529
727	C2	CHESLER_BRAIN_HIGHEST_GENETIC_VARIANCE	TRUE	37	34	0.564964	0.724219	0.725233	CGP	M427	2	32	18	16	0	2	-0.124335	-0.0592295	-0.381923	-0.131824	Down	4328		727	C2	CHESLER_BRAIN_HIGHEST_GENETIC_VARIANCE	TRUE	37	34	0.403348	0.620936	0.621195	CGP	M427	3	31	14	20	0	3	-0.142797	-0.0881938	-0.840388	-0.73537	Down	3603
728	C2	CHESLER_BRAIN_QTL_CIS	TRUE	71	68	0.986996	0.993934	0.993993	CGP	M17500	7	61	39	29	1	6	-0.0811497	-0.0107444	-0.0899515	0.247312	Down	5507		728	C2	CHESLER_BRAIN_QTL_CIS	TRUE	71	68	0.496508	0.703249	0.703376	CGP	M17500	4	64	33	35	0	4	-0.08588	-0.0434318	-0.602788	-0.441627	Down	3917
729	C2	CHESLER_BRAIN_QTL_TRANS	TRUE	6	6	0.621029	0.766536	0.767654	CGP	M7189	0	6	3	3	0	0	-0.135509	-0.135509	-0.617941	-0.617941	Down	4494		729	C2	CHESLER_BRAIN_QTL_TRANS	TRUE	6	6	0.61406	0.796354	0.796062	CGP	M7189	1	5	2	4	1	0	0.0991991	0.0991991	-0.948145	-0.948145	Down	4278
730	C2	CHIANG_LIVER_CANCER_SUBCLASS_CTNNB1_DN	TRUE	171	163	1.385e-09	5.02222e-08	5.1451e-08	CGP	M8689	27	136	57	106	0	27	-0.330138	-0.281186	-2.19228	-1.80092	Down	153		730	C2	CHIANG_LIVER_CANCER_SUBCLASS_CTNNB1_DN	TRUE	171	163	5.63117e-07	8.0107e-06	8.14741e-06	CGP	M8689	35	128	57	106	9	26	-0.287262	-0.275125	-2.76894	-2.49469	Down	390
731	C2	CHIANG_LIVER_CANCER_SUBCLASS_CTNNB1_UP	TRUE	176	168	0.0530574	0.149879	0.150521	CGP	M16496	10	158	69	99	2	8	-0.111221	-0.0916395	-0.724011	-0.606911	Down	1964		731	C2	CHIANG_LIVER_CANCER_SUBCLASS_CTNNB1_UP	TRUE	176	168	0.000997151	0.00601807	0.00606268	CGP	M16496	16	152	112	56	13	3	0.182378	0.159416	1.4389	1.46546	Up	919
732	C2	CHIANG_LIVER_CANCER_SUBCLASS_INTERFERON_DN	TRUE	53	51	0.18063	0.351011	0.35179	CGP	M14353	2	49	22	29	0	2	-0.141127	-0.094589	-0.681373	-0.655358	Down	2855		732	C2	CHIANG_LIVER_CANCER_SUBCLASS_INTERFERON_DN	TRUE	53	51	0.000211902	0.00158441	0.00159813	CGP	M14353	6	45	39	12	6	0	0.354977	0.275731	2.29924	2.26006	Up	742
733	C2	CHIANG_LIVER_CANCER_SUBCLASS_INTERFERON_UP	TRUE	26	23	0.728648	0.840444	0.841265	CGP	M16141	2	21	11	12	0	2	-0.0865908	-0.0698526	-0.283146	-0.208831	Down	4810		733	C2	CHIANG_LIVER_CANCER_SUBCLASS_INTERFERON_UP	TRUE	26	23	2.4791e-13	8.54287e-12	8.79359e-12	CGP	M16141	12	11	4	19	0	12	-0.864566	-0.89446	-7.27235	-7.29975	Down	161
734	C2	CHIANG_LIVER_CANCER_SUBCLASS_POLYSOMY7_DN	TRUE	25	25	0.243204	0.428838	0.429752	CGP	M7678	0	25	13	12	0	0	-0.117096	-0.0976113	-0.765803	-0.639215	Down	3145		734	C2	CHIANG_LIVER_CANCER_SUBCLASS_POLYSOMY7_DN	TRUE	25	25	0.574639	0.767846	0.767581	CGP	M7678	3	22	13	12	2	1	0.0634353	0.0442228	0.311995	0.292462	Up	4152
735	C2	CHIANG_LIVER_CANCER_SUBCLASS_POLYSOMY7_UP	TRUE	79	67	0.903318	0.948989	0.949244	CGP	M834	1	66	35	32	0	1	-0.0261588	-0.00419152	-0.0114354	0.0818159	Up	5281		735	C2	CHIANG_LIVER_CANCER_SUBCLASS_POLYSOMY7_UP	TRUE	79	67	0.0200276	0.0716998	0.0718416	CGP	M834	2	65	46	21	2	0	0.15781	0.138278	1.23747	1.35855	Up	1548
736	C2	CHIANG_LIVER_CANCER_SUBCLASS_PROLIFERATION_DN	TRUE	179	161	0.799441	0.887237	0.887945	CGP	M16932	5	156	87	74	1	4	-0.0356572	-0.0153793	0.0186933	0.154927	Up	4999		736	C2	CHIANG_LIVER_CANCER_SUBCLASS_PROLIFERATION_DN	TRUE	179	161	0.00729606	0.031723	0.0318363	CGP	M16932	13	148	107	54	8	5	0.162501	0.160284	1.13423	1.3756	Up	1276
737	C2	CHIANG_LIVER_CANCER_SUBCLASS_PROLIFERATION_UP	TRUE	179	175	0.104359	0.243221	0.244208	CGP	M3268	3	172	119	56	0	3	0.0707226	0.110479	0.469558	0.801525	Up	2380		737	C2	CHIANG_LIVER_CANCER_SUBCLASS_PROLIFERATION_UP	TRUE	179	175	1.2092e-07	1.89509e-06	1.93261e-06	CGP	M3268	8	167	38	137	2	6	-0.303435	-0.3029	-2.74524	-2.85724	Down	354
738	C2	CHIANG_LIVER_CANCER_SUBCLASS_UNANNOTATED_DN	TRUE	195	192	2.49927e-05	0.000319492	0.000326389	CGP	M10986	0	192	150	42	0	0	0.107659	0.114663	1.31551	1.38493	Up	434		738	C2	CHIANG_LIVER_CANCER_SUBCLASS_UNANNOTATED_DN	TRUE	195	192	0.036182	0.114097	0.114237	CGP	M10986	4	188	64	128	0	4	-0.0967061	-0.0698707	-1.20297	-1.07401	Down	1759
739	C2	CHIANG_LIVER_CANCER_SUBCLASS_UNANNOTATED_UP	TRUE	86	82	0.833259	0.904858	0.905387	CGP	M19610	4	78	45	37	1	3	-0.0310324	-0.00522553	-0.154265	-0.00455873	Down	5109		739	C2	CHIANG_LIVER_CANCER_SUBCLASS_UNANNOTATED_UP	TRUE	86	82	0.810102	0.911837	0.911945	CGP	M19610	7	75	43	39	5	2	0.0298516	-0.000560318	-0.047294	0.0990244	Up	4929
740	C2	CHIARADONNA_NEOPLASTIC_TRANSFORMATION_CDC25_DN	TRUE	146	143	0.113488	0.258328	0.259297	CGP	M16842	6	137	75	68	0	6	-0.105655	-0.0562658	-0.649766	-0.31769	Down	2437		740	C2	CHIARADONNA_NEOPLASTIC_TRANSFORMATION_CDC25_DN	TRUE	146	143	0.0732589	0.194562	0.194861	CGP	M16842	6	137	59	84	0	6	-0.107826	-0.0878496	-1.07933	-0.973005	Down	2089
741	C2	CHIARADONNA_NEOPLASTIC_TRANSFORMATION_CDC25_UP	TRUE	119	117	2.04896e-06	3.56353e-05	3.63393e-05	CGP	M12828	15	102	35	82	1	14	-0.290155	-0.241946	-1.83015	-1.63376	Down	319		741	C2	CHIARADONNA_NEOPLASTIC_TRANSFORMATION_CDC25_UP	TRUE	119	117	0.000367795	0.00250679	0.00252451	CGP	M12828	18	99	39	78	1	17	-0.2436	-0.221701	-2.11413	-1.84212	Down	814
742	C2	CHIARADONNA_NEOPLASTIC_TRANSFORMATION_KRAS_CDC25_DN	TRUE	51	51	3.40795e-08	9.00349e-07	9.23001e-07	CGP	M5312	7	44	9	42	0	7	-0.391662	-0.365162	-2.65408	-2.50881	Down	210		742	C2	CHIARADONNA_NEOPLASTIC_TRANSFORMATION_KRAS_CDC25_DN	TRUE	51	51	9.53217e-05	0.000796453	0.000805037	CGP	M5312	12	39	13	38	1	11	-0.361142	-0.359522	-2.83832	-2.83521	Down	664
743	C2	CHIARADONNA_NEOPLASTIC_TRANSFORMATION_KRAS_CDC25_UP	TRUE	56	56	0.250712	0.437957	0.438846	CGP	M8599	2	54	29	27	0	2	-0.101093	-0.0670481	-0.59961	-0.315478	Down	3176		743	C2	CHIARADONNA_NEOPLASTIC_TRANSFORMATION_KRAS_CDC25_UP	TRUE	56	56	0.00128825	0.00744504	0.00749505	CGP	M8599	3	53	16	40	0	3	-0.223957	-0.211325	-2.26986	-2.19579	Down	960
744	C2	CHIARADONNA_NEOPLASTIC_TRANSFORMATION_KRAS_DN	TRUE	137	135	1.00416e-07	2.39103e-06	2.44287e-06	CGP	M10381	16	119	44	91	0	16	-0.272733	-0.236113	-2.00706	-1.70926	Down	233		744	C2	CHIARADONNA_NEOPLASTIC_TRANSFORMATION_KRAS_DN	TRUE	137	135	0.0839654	0.215169	0.215418	CGP	M10381	9	126	60	75	0	9	-0.119874	-0.0928251	-1.0833	-0.858837	Down	2165
745	C2	CHIARADONNA_NEOPLASTIC_TRANSFORMATION_KRAS_UP	TRUE	127	125	0.116485	0.263457	0.264425	CGP	M8795	8	117	66	59	1	7	-0.11112	-0.0445269	-0.661972	-0.217511	Down	2453		745	C2	CHIARADONNA_NEOPLASTIC_TRANSFORMATION_KRAS_UP	TRUE	127	125	3.62044e-05	0.000341022	0.000344977	CGP	M8795	15	110	36	89	2	13	-0.238982	-0.234761	-2.34972	-2.23843	Down	589
746	C2	CHIARETTI_ACUTE_LYMPHOBLASTIC_LEUKEMIA_ZAP70	TRUE	67	64	0.393336	0.585676	0.586537	CGP	M305	5	59	35	29	0	5	-0.122047	-0.0318561	-0.452818	-0.0932673	Down	3726		746	C2	CHIARETTI_ACUTE_LYMPHOBLASTIC_LEUKEMIA_ZAP70	TRUE	67	64	0.0230981	0.080647	0.0807845	CGP	M305	5	59	29	35	0	5	-0.2433	-0.13321	-1.67961	-1.24129	Down	1589
747	C2	CHIARETTI_T_ALL_REFRACTORY_TO_THERAPY	TRUE	30	27	0.462238	0.648172	0.649382	CGP	M10778	2	25	13	14	1	1	-0.150261	-0.14918	-0.48521	-0.605441	Down	3956		747	C2	CHIARETTI_T_ALL_REFRACTORY_TO_THERAPY	TRUE	30	27	0.000844494	0.00521448	0.00524923	CGP	M10778	5	22	9	18	0	5	-0.464133	-0.388776	-3.2054	-2.79323	Down	898
748	C2	CHIARETTI_T_ALL_RELAPSE_PROGNOSIS	TRUE	19	19	0.105506	0.244812	0.245793	CGP	M17204	0	19	13	6	0	0	0.149555	0.145764	1.01966	1.06658	Up	2391		748	C2	CHIARETTI_T_ALL_RELAPSE_PROGNOSIS	TRUE	19	19	3.34842e-05	0.000320294	0.000324113	CGP	M17204	2	17	3	16	0	2	-0.537442	-0.460739	-4.40311	-4.06755	Down	580
749	C2	CHIBA_RESPONSE_TO_TSA	TRUE	45	43	0.523992	0.694981	0.696039	CGP	M16977	3	40	26	17	1	2	0.0170708	0.0398543	0.233273	0.511419	Up	4183		749	C2	CHIBA_RESPONSE_TO_TSA	TRUE	45	43	0.0675115	0.183245	0.183479	CGP	M16977	2	41	15	28	1	1	-0.118817	-0.108229	-1.49045	-1.28061	Down	2044
750	C2	CHIBA_RESPONSE_TO_TSA_DN	TRUE	21	21	0.149183	0.310271	0.31109	CGP	M12459	0	21	8	13	0	0	-0.0918539	-0.0837623	-1.00269	-0.83329	Down	2666		750	C2	CHIBA_RESPONSE_TO_TSA_DN	TRUE	21	21	0.642896	0.813213	0.813105	CGP	M12459	1	20	9	12	0	1	-0.0811784	-0.0315541	-0.61835	-0.415781	Down	4384
751	C2	CHIBA_RESPONSE_TO_TSA_UP	TRUE	51	50	2.22581e-07	4.90032e-06	4.9949e-06	CGP	M10372	13	37	17	33	0	13	-0.454697	-0.378832	-2.56847	-2.23044	Down	252		751	C2	CHIBA_RESPONSE_TO_TSA_UP	TRUE	51	50	0.00898912	0.037639	0.0377846	CGP	M10372	6	44	19	31	0	6	-0.26384	-0.217303	-2.01033	-1.74324	Down	1325
752	C2	CHICAS_RB1_TARGETS_CONFLUENT	TRUE	563	542	1.85836e-10	7.81076e-09	7.98225e-09	CGP	M2129	63	479	185	357	2	61	-0.274954	-0.231161	-1.9182	-1.73772	Down	132		752	C2	CHICAS_RB1_TARGETS_CONFLUENT	TRUE	563	542	1.08871e-05	0.000118203	0.000119955	CGP	M2129	44	498	174	368	11	33	-0.20029	-0.181441	-2.02343	-1.88432	Down	511
753	C2	CHICAS_RB1_TARGETS_GROWING	TRUE	243	240	0.0258826	0.0872397	0.0877326	CGP	M2128	25	215	128	112	1	24	-0.148964	-0.0633164	-0.817605	-0.343922	Down	1646		753	C2	CHICAS_RB1_TARGETS_GROWING	TRUE	243	240	2.44372e-06	3.08832e-05	3.13915e-05	CGP	M2128	20	220	61	179	5	15	-0.262926	-0.250329	-2.35464	-2.31261	Down	439
754	C2	CHICAS_RB1_TARGETS_LOW_SERUM	TRUE	102	90	0.0178144	0.0651844	0.0655901	CGP	M2126	3	87	66	24	1	2	0.0499265	0.0945101	0.849852	1.06122	Up	1516		754	C2	CHICAS_RB1_TARGETS_LOW_SERUM	TRUE	102	90	0.00117143	0.00687732	0.00692527	CGP	M2126	5	85	25	65	1	4	-0.207859	-0.168527	-2.01887	-1.87748	Down	945
755	C2	CHICAS_RB1_TARGETS_SENESCENT	TRUE	563	534	0.902612	0.948786	0.949046	CGP	M2125	38	496	297	237	2	36	-0.0819442	-0.00818752	-0.121272	0.193248	Down	5278		755	C2	CHICAS_RB1_TARGETS_SENESCENT	TRUE	563	534	1.91768e-05	0.000195935	0.000198557	CGP	M2125	48	486	163	371	6	42	-0.219588	-0.172884	-1.97987	-1.76115	Down	543
756	C2	CHIN_BREAST_CANCER_COPY_NUMBER_DN	TRUE	12	11	0.763905	0.86467	0.86553	CGP	M8845	1	10	5	6	0	1	-0.0794738	-0.0171886	-0.326043	-0.0840698	Down	4900		756	C2	CHIN_BREAST_CANCER_COPY_NUMBER_DN	TRUE	12	11	0.423044	0.637957	0.63828	CGP	M8845	0	11	8	3	0	0	0.0482755	0.0673365	0.787095	1.05079	Up	3679
757	C2	CHIN_BREAST_CANCER_COPY_NUMBER_UP	TRUE	27	25	0.836963	0.908206	0.908725	CGP	M672	0	25	14	11	0	0	-0.0185849	0.0130256	0.0566712	0.198216	Up	5112		757	C2	CHIN_BREAST_CANCER_COPY_NUMBER_UP	TRUE	27	25	0.32364	0.539855	0.540187	CGP	M672	0	25	8	17	0	0	-0.100826	-0.110045	-1.01839	-1.03542	Down	3326
758	C2	CHNG_MULTIPLE_MYELOMA_HYPERPLOID_DN	TRUE	30	30	0.637569	0.778441	0.779487	CGP	M8214	0	30	18	12	0	0	0.0130023	0.0176109	0.195936	0.321216	Up	4544		758	C2	CHNG_MULTIPLE_MYELOMA_HYPERPLOID_DN	TRUE	30	30	0.390581	0.60835	0.608677	CGP	M8214	0	30	15	15	0	0	0.032409	0.0282337	0.519663	0.345737	Up	3562
759	C2	CHNG_MULTIPLE_MYELOMA_HYPERPLOID_UP	TRUE	54	52	0.00189062	0.0110762	0.0112132	CGP	M15555	0	52	46	6	0	0	0.111412	0.105484	1.35293	1.30121	Up	947		759	C2	CHNG_MULTIPLE_MYELOMA_HYPERPLOID_UP	TRUE	54	52	0.00617261	0.0275969	0.0277054	CGP	M15555	0	52	42	10	0	0	0.111418	0.11734	1.62313	1.73881	Up	1240
760	C2	CHOI_ATL_ACUTE_STAGE	TRUE	6	5	0.241812	0.427933	0.428865	CGP	M10100	1	4	3	2	0	1	-0.117172	-0.117172	-1.60991	-1.60991	Down	3135		760	C2	CHOI_ATL_ACUTE_STAGE	TRUE	6	5	0.735245	0.868607	0.86873	CGP	M10100	0	5	3	2	0	0	0.0167119	0.0167119	0.42728	0.42728	Up	4696
761	C2	CHOI_ATL_CHRONIC_VS_ACUTE_DN	TRUE	19	18	0.04702	0.137516	0.13817	CGP	M609	0	18	13	5	0	0	0.087104	0.0973716	1.29912	1.34653	Up	1897		761	C2	CHOI_ATL_CHRONIC_VS_ACUTE_DN	TRUE	19	18	0.149065	0.325852	0.325998	CGP	M609	0	18	4	14	0	0	-0.0996721	-0.0975647	-1.5846	-1.64863	Down	2538
762	C2	CHOI_ATL_STAGE_PREDICTOR	TRUE	44	44	0.186124	0.357925	0.358678	CGP	M7507	0	44	30	14	0	0	0.0308949	0.0487807	0.569726	0.813334	Up	2885		762	C2	CHOI_ATL_STAGE_PREDICTOR	TRUE	44	44	0.116972	0.27417	0.274365	CGP	M7507	1	43	17	27	0	1	-0.109669	-0.0638628	-1.29842	-1.06022	Down	2367
763	C2	CHOW_RASSF1_TARGETS_DN	TRUE	30	30	0.000107961	0.00105452	0.00107337	CGP	M905	0	30	26	4	0	0	0.209292	0.183586	2.09284	2.12696	Up	568		763	C2	CHOW_RASSF1_TARGETS_DN	TRUE	30	30	0.146129	0.321659	0.321824	CGP	M905	2	28	9	21	1	1	-0.119554	-0.116489	-1.33469	-1.43532	Down	2520
764	C2	CHOW_RASSF1_TARGETS_UP	TRUE	26	26	0.0748688	0.194108	0.194995	CGP	M2626	0	26	19	7	0	0	0.0931137	0.0886379	0.986686	0.95015	Up	2138		764	C2	CHOW_RASSF1_TARGETS_UP	TRUE	26	26	0.00190019	0.0101857	0.0102524	CGP	M2626	1	25	9	17	0	1	-0.251468	-0.186478	-2.91694	-2.53295	Down	1035
765	C2	CHO_NR4A1_TARGETS	TRUE	32	29	0.417729	0.609243	0.610493	CGP	M14560	0	29	17	12	0	0	-0.0882185	-0.0637247	-0.534141	-0.288287	Down	3804		765	C2	CHO_NR4A1_TARGETS	TRUE	32	29	0.12663	0.289948	0.290089	CGP	M14560	5	24	11	18	1	4	-0.0920669	-0.0827845	-1.45663	-1.34628	Down	2423
766	C2	CHUANG_OXIDATIVE_STRESS_RESPONSE_DN	TRUE	11	11	0.797211	0.886518	0.887241	CGP	M12948	0	11	9	2	0	0	0.0223015	0.106495	0.105266	0.97441	Up	4988		766	C2	CHUANG_OXIDATIVE_STRESS_RESPONSE_DN	TRUE	11	11	0.185062	0.378865	0.379229	CGP	M12948	0	11	3	8	0	0	-0.196084	-0.183478	-1.78953	-1.79652	Down	2710
767	C2	CHUANG_OXIDATIVE_STRESS_RESPONSE_UP	TRUE	29	27	0.280343	0.472462	0.473236	CGP	M10970	2	25	8	19	0	2	-0.140167	-0.106497	-0.690132	-0.662049	Down	3292		767	C2	CHUANG_OXIDATIVE_STRESS_RESPONSE_UP	TRUE	29	27	0.923759	0.967201	0.967062	CGP	M10970	1	26	12	15	1	0	-0.0371032	-0.0513892	-0.0681075	-0.322632	Up	5298
768	C2	CHUNG_BLISTER_CYTOTOXICITY_DN	TRUE	50	45	0.117985	0.265766	0.266728	CGP	M10850	0	45	19	26	0	0	-0.0870512	-0.0850533	-0.816476	-0.780313	Down	2463		768	C2	CHUNG_BLISTER_CYTOTOXICITY_DN	TRUE	50	45	9.73265e-05	0.000811981	0.000820707	CGP	M10850	6	39	15	30	0	6	-0.290078	-0.209383	-3.06511	-2.36513	Down	665
769	C2	CHUNG_BLISTER_CYTOTOXICITY_UP	TRUE	136	134	0.00352242	0.0179302	0.0181007	CGP	M3026	0	134	94	40	0	0	0.0779202	0.080725	0.962963	0.993814	Up	1089		769	C2	CHUNG_BLISTER_CYTOTOXICITY_UP	TRUE	136	134	5.5999e-06	6.51325e-05	6.60692e-05	CGP	M3026	14	120	45	89	0	14	-0.284784	-0.17232	-2.67232	-1.98359	Down	477
770	C2	CHYLA_CBFA2T3_TARGETS_DN	TRUE	235	218	0.700189	0.821974	0.822915	CGP	M2206	14	204	112	106	2	12	-0.0467414	-0.0124723	-0.20199	0.0107946	Down	4725		770	C2	CHYLA_CBFA2T3_TARGETS_DN	TRUE	235	218	0.729735	0.864894	0.865046	CGP	M2206	13	205	116	102	5	8	-0.0131699	0.00196049	-0.0268624	0.138894	Up	4681
771	C2	CHYLA_CBFA2T3_TARGETS_UP	TRUE	373	347	0.0477973	0.139056	0.139707	CGP	M2205	9	338	157	190	1	8	-0.090711	-0.0679337	-0.662572	-0.533354	Down	1907		771	C2	CHYLA_CBFA2T3_TARGETS_UP	TRUE	373	347	3.73721e-06	4.53699e-05	4.607e-05	CGP	M2205	46	301	130	217	4	42	-0.24184	-0.195816	-2.32573	-1.76274	Down	457
772	C2	CLASPER_LYMPHATIC_VESSELS_DURING_METASTASIS_DN	TRUE	35	35	1.15209e-29	5.32648e-27	5.72243e-27	CGP	M11788	16	19	3	32	0	16	-0.878293	-0.892696	-6.25756	-6.30666	Down	12		772	C2	CLASPER_LYMPHATIC_VESSELS_DURING_METASTASIS_DN	TRUE	35	35	0.0112564	0.0450906	0.0452395	CGP	M11788	2	33	11	24	0	2	-0.249253	-0.264974	-2.11348	-2.21241	Down	1385
773	C2	CLASPER_LYMPHATIC_VESSELS_DURING_METASTASIS_UP	TRUE	19	19	1.42459e-06	2.56611e-05	2.6108e-05	CGP	M11701	2	17	2	17	0	2	-0.435842	-0.421335	-3.36539	-3.12952	Down	308		773	C2	CLASPER_LYMPHATIC_VESSELS_DURING_METASTASIS_UP	TRUE	19	19	0.60439	0.789254	0.78901	CGP	M11701	1	18	8	11	0	1	-0.0622873	-0.0421801	-0.677518	-0.636528	Down	4247
774	C2	CLAUS_PGR_POSITIVE_MENINGIOMA_DN	TRUE	12	12	6.80072e-06	0.000101974	0.000103862	CGP	M14787	3	9	4	8	0	3	-0.385721	-0.378979	-3.92293	-3.95237	Down	370		774	C2	CLAUS_PGR_POSITIVE_MENINGIOMA_DN	TRUE	12	12	0.156332	0.33642	0.336651	CGP	M14787	0	12	3	9	0	0	-0.18583	-0.163702	-1.87806	-1.79888	Down	2578
775	C2	CLAUS_PGR_POSITIVE_MENINGIOMA_UP	TRUE	10	10	0.352213	0.544918	0.545945	CGP	M10153	0	10	3	7	0	0	-0.162332	-0.16192	-0.891988	-0.888481	Down	3586		775	C2	CLAUS_PGR_POSITIVE_MENINGIOMA_UP	TRUE	10	10	0.541558	0.73966	0.739547	CGP	M10153	0	10	5	5	0	0	0.0631845	0.0745381	0.611525	0.612885	Up	4062
776	C2	CLIMENT_BREAST_CANCER_COPY_NUMBER_DN	TRUE	8	8	0.017847	0.0651844	0.0655901	CGP	M5098	1	7	2	6	0	1	-0.433039	-0.433039	-2.41261	-2.41261	Down	1519		776	C2	CLIMENT_BREAST_CANCER_COPY_NUMBER_DN	TRUE	8	8	0.163739	0.347592	0.347786	CGP	M5098	0	8	5	3	0	0	0.131989	0.131989	1.81572	1.81572	Up	2613
777	C2	CLIMENT_BREAST_CANCER_COPY_NUMBER_UP	TRUE	23	21	0.722099	0.836019	0.836867	CGP	M13910	0	21	9	12	0	0	-0.0783438	-0.0604723	-0.289739	-0.244021	Down	4792		777	C2	CLIMENT_BREAST_CANCER_COPY_NUMBER_UP	TRUE	23	21	0.364716	0.583461	0.583927	CGP	M13910	1	20	10	11	0	1	-0.0588409	-0.0225368	-1.10017	-0.543063	Down	3468
778	C2	COATES_MACROPHAGE_M1_VS_M2_DN	TRUE	79	73	0.161965	0.327782	0.328541	CGP	M14515	2	71	32	41	0	2	-0.142291	-0.0975433	-0.66119	-0.404289	Down	2741		778	C2	COATES_MACROPHAGE_M1_VS_M2_DN	TRUE	79	73	0.0287949	0.0959484	0.0960645	CGP	M14515	9	64	33	40	2	7	-0.147583	-0.109299	-1.57994	-1.00199	Down	1665
779	C2	COATES_MACROPHAGE_M1_VS_M2_UP	TRUE	83	81	0.0959918	0.231362	0.232406	CGP	M13671	4	77	41	40	0	4	-0.137372	-0.0646636	-0.755535	-0.41057	Down	2301		779	C2	COATES_MACROPHAGE_M1_VS_M2_UP	TRUE	83	81	0.0353382	0.111904	0.112047	CGP	M13671	7	74	36	45	2	5	-0.130183	-0.0965887	-1.50567	-0.958121	Down	1752
780	C2	COLDREN_GEFITINIB_RESISTANCE_DN	TRUE	225	219	8.32629e-06	0.000121885	0.000124059	CGP	M6744	4	215	169	50	3	1	0.190853	0.200278	1.3597	1.58591	Up	379		780	C2	COLDREN_GEFITINIB_RESISTANCE_DN	TRUE	225	219	0.872909	0.944996	0.944959	CGP	M6744	10	209	112	107	3	7	-0.0134081	0.00288854	-0.119388	0.0706927	Up	5124
781	C2	COLDREN_GEFITINIB_RESISTANCE_UP	TRUE	86	82	0.0148594	0.0567379	0.0571309	CGP	M18134	1	81	36	46	0	1	-0.124345	-0.0960256	-1.05061	-0.856397	Down	1453		781	C2	COLDREN_GEFITINIB_RESISTANCE_UP	TRUE	86	82	0.91806	0.964631	0.964521	CGP	M18134	0	82	40	42	0	0	-0.00949114	-0.0132576	-0.11132	-0.101068	Up	5280
782	C2	COLINA_TARGETS_OF_4EBP1_AND_4EBP2	TRUE	348	339	0.363103	0.555569	0.556549	CGP	M1919	22	317	202	137	3	19	-0.0361525	0.0208158	0.196792	0.404032	Up	3626		782	C2	COLINA_TARGETS_OF_4EBP1_AND_4EBP2	TRUE	348	339	7.12007e-05	0.000617565	0.000624688	CGP	M1919	25	314	111	228	3	22	-0.209932	-0.183487	-1.93528	-1.73837	Down	639
783	C2	COLIN_PILOCYTIC_ASTROCYTOMA_VS_GLIOBLASTOMA_DN	TRUE	27	27	0.00829854	0.0350383	0.0353137	CGP	M14859	3	24	13	14	0	3	-0.276061	-0.206448	-1.70005	-1.16709	Down	1314		783	C2	COLIN_PILOCYTIC_ASTROCYTOMA_VS_GLIOBLASTOMA_DN	TRUE	27	27	8.21792e-05	0.000698208	0.000705971	CGP	M14859	6	21	6	21	0	6	-0.40465	-0.381535	-3.57152	-3.54874	Down	653
784	C2	COLIN_PILOCYTIC_ASTROCYTOMA_VS_GLIOBLASTOMA_UP	TRUE	34	32	0.0032386	0.0168511	0.0170183	CGP	M11581	3	29	11	21	0	3	-0.304976	-0.277888	-1.69262	-1.59744	Down	1066		784	C2	COLIN_PILOCYTIC_ASTROCYTOMA_VS_GLIOBLASTOMA_UP	TRUE	34	32	0.394437	0.612636	0.612949	CGP	M11581	2	30	15	17	1	1	-0.0259461	-0.0533215	-0.856478	-0.719908	Down	3572
785	C2	COLLER_MYC_TARGETS_DN	TRUE	7	6	1.12135e-07	2.64733e-06	2.70402e-06	CGP	M19620	2	4	0	6	0	2	-0.824188	-0.824188	-6.30343	-6.30343	Down	235		785	C2	COLLER_MYC_TARGETS_DN	TRUE	7	6	0.172819	0.36045	0.360728	CGP	M19620	0	6	3	3	0	0	-0.2249	-0.2249	-2.48047	-2.48047	Down	2660
786	C2	COLLER_MYC_TARGETS_UP	TRUE	24	24	0.00978545	0.0403041	0.0406348	CGP	M5955	0	24	18	6	0	0	0.111027	0.135196	1.50608	1.68608	Up	1347		786	C2	COLLER_MYC_TARGETS_UP	TRUE	24	24	0.237075	0.441373	0.441544	CGP	M5955	0	24	7	17	0	0	-0.108936	-0.0927178	-1.20677	-1.1611	Down	2980
787	C2	COLLIS_PRKDC_REGULATORS	TRUE	19	19	0.992801	0.996573	0.996608	CGP	M5839	0	19	8	11	0	0	0.0314139	0.0235058	-0.0698225	0.0447552	Down	5527		787	C2	COLLIS_PRKDC_REGULATORS	TRUE	19	19	0.0753001	0.198841	0.199134	CGP	M5839	0	19	4	15	0	0	-0.139674	-0.133031	-1.87501	-1.85145	Down	2101
788	C2	COLLIS_PRKDC_SUBSTRATES	TRUE	22	21	0.967823	0.983062	0.983203	CGP	M4495	0	21	11	10	0	0	-0.017209	0.000559054	-0.0927998	0.0568774	Down	5462		788	C2	COLLIS_PRKDC_SUBSTRATES	TRUE	22	21	0.672825	0.831236	0.83096	CGP	M4495	0	21	8	13	0	0	-0.036691	-0.0367234	-0.551999	-0.508004	Down	4490
789	C2	CONCANNON_APOPTOSIS_BY_EPOXOMICIN_DN	TRUE	175	166	0.351069	0.54442	0.545454	CGP	M16108	14	152	89	77	0	14	-0.105387	-0.0358171	-0.408632	0.0217191	Down	3577		789	C2	CONCANNON_APOPTOSIS_BY_EPOXOMICIN_DN	TRUE	175	166	0.0279422	0.0938397	0.0939609	CGP	M16108	10	156	60	106	5	5	-0.118928	-0.137259	-1.24631	-1.32769	Down	1652
790	C2	CONCANNON_APOPTOSIS_BY_EPOXOMICIN_UP	TRUE	238	230	0.0298006	0.0969131	0.097468	CGP	M4716	11	219	105	125	0	11	-0.122231	-0.0811736	-0.771508	-0.573196	Down	1706		790	C2	CONCANNON_APOPTOSIS_BY_EPOXOMICIN_UP	TRUE	238	230	0.0439782	0.132676	0.132853	CGP	M4716	11	219	80	150	3	8	-0.0966218	-0.0850879	-1.10532	-1.0375	Down	1839
791	C2	CONRAD_GERMLINE_STEM_CELL	TRUE	13	7	0.207214	0.384702	0.385621	CGP	M15040	1	6	4	3	0	1	-0.100819	-0.100819	-1.4967	-1.4967	Down	2988		791	C2	CONRAD_GERMLINE_STEM_CELL	TRUE	13	7	0.941755	0.974401	0.974153	CGP	M15040	0	7	3	4	0	0	0.00178733	0.00178733	-0.0590305	-0.0590305	Up	5359
792	C2	CONRAD_STEM_CELL	TRUE	39	35	0.178866	0.348805	0.349593	CGP	M15383	1	34	16	19	0	1	-0.116955	-0.097637	-0.790481	-0.502873	Down	2844		792	C2	CONRAD_STEM_CELL	TRUE	39	35	0.821283	0.920315	0.920386	CGP	M15383	2	33	18	17	1	1	0.0202804	-0.00236713	-0.00751309	0.0943285	Up	4951
793	C2	CORRADETTI_MTOR_PATHWAY_REGULATORS_DN	TRUE	5	5	0.469468	0.652715	0.653949	CGP	M1146	0	5	5	0	0	0	0.0623161	0.0623161	0.818084	0.818084	Up	3990		793	C2	CORRADETTI_MTOR_PATHWAY_REGULATORS_DN	TRUE	5	5	0.72747	0.863317	0.863478	CGP	M1146	0	5	3	2	0	0	-0.095606	-0.095606	-0.782213	-0.782213	Down	4675
794	C2	CORRE_MULTIPLE_MYELOMA_DN	TRUE	58	56	5.74899e-07	1.12705e-05	1.14938e-05	CGP	M990	10	46	19	37	0	10	-0.435894	-0.383078	-2.35823	-2.19293	Down	283		794	C2	CORRE_MULTIPLE_MYELOMA_DN	TRUE	58	56	0.030771	0.100908	0.101013	CGP	M990	8	48	20	36	1	7	-0.213894	-0.190914	-1.65276	-1.45231	Down	1691
795	C2	CORRE_MULTIPLE_MYELOMA_UP	TRUE	77	68	4.26071e-06	6.83191e-05	6.97184e-05	CGP	M13639	11	57	20	48	1	10	-0.314918	-0.297746	-2.03798	-1.87646	Down	346		795	C2	CORRE_MULTIPLE_MYELOMA_UP	TRUE	77	68	0.235123	0.440037	0.440229	CGP	M13639	12	56	32	36	4	8	-0.10757	-0.0961477	-0.968639	-0.639947	Down	2964
796	C2	COULOUARN_TEMPORAL_TGFB1_SIGNATURE_DN	TRUE	137	133	0.814505	0.894161	0.894778	CGP	M19245	6	127	73	60	1	5	-0.0384199	0.000142739	0.012755	0.150302	Up	5052		796	C2	COULOUARN_TEMPORAL_TGFB1_SIGNATURE_DN	TRUE	137	133	0.921931	0.967029	0.966904	CGP	M19245	9	124	68	65	4	5	0.00427111	0.00619829	-0.137035	0.0311302	Up	5289
797	C2	COULOUARN_TEMPORAL_TGFB1_SIGNATURE_UP	TRUE	110	106	0.223107	0.405188	0.406056	CGP	M18762	4	102	52	54	1	3	-0.0546715	-0.0375904	-0.53313	-0.311725	Down	3054		797	C2	COULOUARN_TEMPORAL_TGFB1_SIGNATURE_UP	TRUE	110	106	0.00544211	0.0247482	0.0248511	CGP	M18762	2	104	33	73	0	2	-0.164928	-0.129295	-1.69838	-1.54408	Down	1220
798	C2	COURTOIS_SENESCENCE_TRIGGERS	TRUE	9	8	0.780359	0.875517	0.87631	CGP	M1370	0	8	5	3	0	0	0.0881134	0.0881134	0.207398	0.207398	Up	4945		798	C2	COURTOIS_SENESCENCE_TRIGGERS	TRUE	9	8	0.104149	0.253429	0.253704	CGP	M1370	0	8	0	8	0	0	-0.237798	-0.237798	-2.46019	-2.46019	Down	2280
799	C2	COWLING_MYCN_TARGETS	TRUE	42	41	1.05525e-11	5.52315e-10	5.63279e-10	CGP	M16692	10	31	6	35	0	10	-0.661324	-0.57314	-3.50789	-3.38655	Down	106		799	C2	COWLING_MYCN_TARGETS	TRUE	42	41	0.00710458	0.031012	0.0311243	CGP	M16692	8	33	14	27	0	8	-0.364973	-0.272706	-2.20043	-1.73702	Down	1271
800	C2	CREIGHTON_AKT1_SIGNALING_VIA_MTOR_DN	TRUE	23	23	0.0202897	0.0719065	0.0723206	CGP	M15377	0	23	21	2	0	0	0.116979	0.154017	1.36539	1.6489	Up	1565		800	C2	CREIGHTON_AKT1_SIGNALING_VIA_MTOR_DN	TRUE	23	23	0.867368	0.942233	0.942216	CGP	M15377	1	22	10	13	1	0	0.012484	-0.0388166	-0.307052	-0.521183	Down	5107
801	C2	CREIGHTON_AKT1_SIGNALING_VIA_MTOR_UP	TRUE	34	34	0.000621184	0.00442511	0.00448895	CGP	M16515	0	34	26	8	0	0	0.187152	0.16748	1.75549	1.76292	Up	778		801	C2	CREIGHTON_AKT1_SIGNALING_VIA_MTOR_UP	TRUE	34	34	0.499462	0.705811	0.705923	CGP	M16515	0	34	20	14	0	0	0.0280019	0.0321584	0.343664	0.409088	Up	3926
802	C2	CREIGHTON_ENDOCRINE_THERAPY_RESISTANCE_1	TRUE	532	501	0.525503	0.695821	0.696868	CGP	M12522	19	482	285	216	2	17	-0.0614019	-0.0127092	-0.26742	0.0644082	Down	4190		802	C2	CREIGHTON_ENDOCRINE_THERAPY_RESISTANCE_1	TRUE	532	501	0.512419	0.71718	0.71723	CGP	M12522	23	478	232	269	10	13	-0.0397747	-0.0377931	-0.453236	-0.359883	Down	3964
803	C2	CREIGHTON_ENDOCRINE_THERAPY_RESISTANCE_2	TRUE	459	429	0.0855787	0.213589	0.214462	CGP	M3062	2	427	261	168	1	1	0.0584078	0.0696068	0.432078	0.563946	Up	2222		803	C2	CREIGHTON_ENDOCRINE_THERAPY_RESISTANCE_2	TRUE	459	429	4.17191e-07	6.075e-06	6.18252e-06	CGP	M3062	28	401	325	104	20	8	0.238078	0.242654	1.93468	2.3599	Up	381
804	C2	CREIGHTON_ENDOCRINE_THERAPY_RESISTANCE_3	TRUE	721	687	0.188952	0.361985	0.362731	CGP	M4210	20	667	388	299	11	9	0.0367996	0.0436798	0.297213	0.412376	Up	2896		804	C2	CREIGHTON_ENDOCRINE_THERAPY_RESISTANCE_3	TRUE	721	687	0.770448	0.889068	0.889188	CGP	M4210	44	643	347	340	28	16	0.0296444	0.0081988	-0.0658785	0.0623162	Up	4807
805	C2	CREIGHTON_ENDOCRINE_THERAPY_RESISTANCE_4	TRUE	307	287	0.921906	0.959533	0.959707	CGP	M6386	14	273	152	135	1	13	-0.0493459	-0.0056352	-0.110159	0.138801	Down	5329		805	C2	CREIGHTON_ENDOCRINE_THERAPY_RESISTANCE_4	TRUE	307	287	0.668063	0.829348	0.829108	CGP	M6386	16	271	134	153	9	7	-0.0210861	-0.0256035	-0.381697	-0.220227	Down	4469
806	C2	CREIGHTON_ENDOCRINE_THERAPY_RESISTANCE_5	TRUE	490	467	0.125256	0.276989	0.277926	CGP	M13661	17	450	225	242	2	15	-0.0596693	-0.0292745	-0.523137	-0.298264	Down	2508		806	C2	CREIGHTON_ENDOCRINE_THERAPY_RESISTANCE_5	TRUE	490	467	0.954849	0.979607	0.979472	CGP	M13661	17	450	232	235	11	6	0.00182313	-0.00724856	-0.153415	-0.0927115	Up	5406
807	C2	CROMER_METASTASIS_DN	TRUE	77	76	0.681538	0.807597	0.808435	CGP	M8417	1	75	46	30	1	0	-0.0230776	-0.00693204	0.0979883	0.23563	Up	4682		807	C2	CROMER_METASTASIS_DN	TRUE	77	76	0.4658	0.677927	0.678223	CGP	M8417	2	74	27	49	1	1	-0.048641	-0.0498091	-0.5997	-0.605442	Down	3812
808	C2	CROMER_METASTASIS_UP	TRUE	74	71	0.615373	0.761225	0.762353	CGP	M7061	3	68	34	37	1	2	-0.0490417	-0.0267668	-0.273922	-0.18096	Down	4485		808	C2	CROMER_METASTASIS_UP	TRUE	74	71	0.166783	0.3525	0.352682	CGP	M7061	5	66	33	38	0	5	-0.123164	-0.061231	-1.07644	-0.60119	Down	2625
809	C2	CROMER_TUMORIGENESIS_DN	TRUE	49	44	0.380546	0.57278	0.573688	CGP	M16948	3	41	24	20	1	2	-0.0890497	-0.049807	-0.516563	-0.220215	Down	3686		809	C2	CROMER_TUMORIGENESIS_DN	TRUE	49	44	0.505487	0.710525	0.710603	CGP	M16948	9	35	19	25	4	5	-0.115124	-0.130896	-0.654827	-0.444614	Down	3947
810	C2	CROMER_TUMORIGENESIS_UP	TRUE	58	56	9.83698e-17	1.02973e-14	1.06047e-14	CGP	M178	19	37	18	38	0	19	-0.642444	-0.57348	-3.99546	-3.82254	Down	53		810	C2	CROMER_TUMORIGENESIS_UP	TRUE	58	56	5.67852e-13	1.84236e-11	1.89215e-11	CGP	M178	20	36	9	47	0	20	-0.775527	-0.732292	-5.03543	-4.92288	Down	171
811	C2	CROONQUIST_IL6_DEPRIVATION_DN	TRUE	95	95	3.38806e-05	0.000405981	0.000413945	CGP	M18506	0	95	84	11	0	0	0.178287	0.206988	1.51448	1.73681	Up	463		811	C2	CROONQUIST_IL6_DEPRIVATION_DN	TRUE	95	95	1.37355e-08	2.54864e-07	2.61307e-07	CGP	M18506	2	93	10	85	0	2	-0.361312	-0.354805	-3.31851	-3.41382	Down	299
812	C2	CROONQUIST_IL6_DEPRIVATION_UP	TRUE	17	16	0.0163475	0.0611158	0.0615184	CGP	M8342	2	14	6	10	1	1	-0.19809	-0.222312	-1.80405	-1.7832	Down	1484		812	C2	CROONQUIST_IL6_DEPRIVATION_UP	TRUE	17	16	0.23723	0.441513	0.441683	CGP	M8342	2	14	10	6	1	1	-0.062081	-0.118338	-1.52978	-1.20369	Down	2981
813	C2	CROONQUIST_NRAS_SIGNALING_DN	TRUE	70	70	5.87747e-05	0.000644431	0.000655463	CGP	M10739	0	70	62	8	0	0	0.196613	0.219832	1.60243	1.81734	Up	506		813	C2	CROONQUIST_NRAS_SIGNALING_DN	TRUE	70	70	3.76548e-08	6.48786e-07	6.63546e-07	CGP	M10739	0	70	6	64	0	0	-0.371223	-0.388305	-3.46446	-3.77447	Down	322
814	C2	CROONQUIST_NRAS_SIGNALING_UP	TRUE	41	37	0.453016	0.640875	0.64214	CGP	M1138	4	33	20	17	2	2	-0.0131092	-0.0267045	-0.461846	-0.282585	Down	3921		814	C2	CROONQUIST_NRAS_SIGNALING_UP	TRUE	41	37	1.85577e-13	6.59987e-12	6.802e-12	CGP	M1138	16	21	10	27	1	15	-0.720884	-0.690931	-6.21934	-6.25257	Down	156
815	C2	CROONQUIST_NRAS_VS_STROMAL_STIMULATION_DN	TRUE	97	94	0.000417601	0.00327701	0.00332749	CGP	M4491	13	81	49	45	0	13	-0.240579	-0.158526	-1.4909	-1.0387	Down	707		815	C2	CROONQUIST_NRAS_VS_STROMAL_STIMULATION_DN	TRUE	97	94	8.82992e-07	1.20959e-05	1.22904e-05	CGP	M4491	5	89	18	76	1	4	-0.337105	-0.329551	-2.92908	-2.87252	Down	405
816	C2	CROONQUIST_NRAS_VS_STROMAL_STIMULATION_UP	TRUE	41	38	0.511419	0.684863	0.685975	CGP	M8273	2	36	23	15	0	2	-0.095896	-0.0640443	-0.418125	-0.192999	Down	4142		816	C2	CROONQUIST_NRAS_VS_STROMAL_STIMULATION_UP	TRUE	41	38	3.63864e-05	0.000341812	0.000345752	CGP	M8273	8	30	13	25	1	7	-0.413937	-0.354481	-3.59304	-3.15199	Down	590
817	C2	CROONQUIST_STROMAL_STIMULATION_DN	TRUE	13	11	0.726761	0.839418	0.840245	CGP	M2015	0	11	6	5	0	0	-0.0277962	0.0141416	0.233888	0.29273	Up	4802		817	C2	CROONQUIST_STROMAL_STIMULATION_DN	TRUE	13	11	0.236525	0.440839	0.441011	CGP	M2015	3	8	2	9	1	2	-0.303962	-0.155088	-1.70043	-1.61861	Down	2975
818	C2	CROONQUIST_STROMAL_STIMULATION_UP	TRUE	56	53	3.36097e-19	5.17962e-17	5.43488e-17	CGP	M5929	12	41	9	44	0	12	-0.62955	-0.598262	-4.25709	-4.09012	Down	36		818	C2	CROONQUIST_STROMAL_STIMULATION_UP	TRUE	56	53	6.20932e-07	8.76572e-06	8.91353e-06	CGP	M5929	8	45	12	41	0	8	-0.452554	-0.39934	-3.58438	-3.22328	Down	393
819	C2	CROSBY_E2F4_TARGETS	TRUE	6	6	0.128915	0.281445	0.282351	CGP	M1158	0	6	6	0	0	0	0.235591	0.235591	1.63627	1.63627	Up	2540		819	C2	CROSBY_E2F4_TARGETS	TRUE	6	6	0.00203089	0.0107719	0.0108406	CGP	M1158	0	6	0	6	0	0	-0.603941	-0.603941	-5.19591	-5.19591	Down	1046
820	C2	CUI_GLUCOSE_DEPRIVATION	TRUE	62	55	0.0175299	0.0643418	0.0647468	CGP	M9780	0	55	37	18	0	0	0.103287	0.1062	1.00185	1.06409	Up	1510		820	C2	CUI_GLUCOSE_DEPRIVATION	TRUE	62	55	0.0342427	0.109246	0.10933	CGP	M9780	2	53	22	33	0	2	-0.161542	-0.130656	-1.55737	-1.51913	Down	1739
821	C2	CUI_TCF21_TARGETS_2_DN	TRUE	824	810	0.00012383	0.00118859	0.00120926	CGP	M1533	29	781	302	508	2	27	-0.141685	-0.110934	-1.12065	-0.978711	Down	578		821	C2	CUI_TCF21_TARGETS_2_DN	TRUE	824	810	0.0310201	0.101474	0.101577	CGP	M1533	39	771	336	474	11	28	-0.0893582	-0.0680343	-1.05783	-0.824538	Down	1696
822	C2	CUI_TCF21_TARGETS_2_UP	TRUE	415	405	0.0705206	0.18569	0.186584	CGP	M1610	43	362	225	180	1	42	-0.155958	-0.0720774	-0.640729	-0.191096	Down	2107		822	C2	CUI_TCF21_TARGETS_2_UP	TRUE	415	405	0.31262	0.528303	0.528695	CGP	M1610	29	376	190	215	8	21	-0.0781755	-0.0571277	-0.630664	-0.431174	Down	3283
823	C2	CUI_TCF21_TARGETS_DN	TRUE	32	28	0.0952865	0.230148	0.231194	CGP	M6937	2	26	12	16	0	2	-0.125652	-0.0864458	-1.04337	-0.803038	Down	2297		823	C2	CUI_TCF21_TARGETS_DN	TRUE	32	28	0.0792178	0.205855	0.206124	CGP	M6937	3	25	10	18	0	3	-0.21544	-0.219447	-1.64897	-1.59501	Down	2135
824	C2	CUI_TCF21_TARGETS_UP	TRUE	33	33	5.73753e-10	2.21054e-08	2.25321e-08	CGP	M7883	11	22	11	22	0	11	-0.666731	-0.613448	-3.56419	-3.25155	Down	144		824	C2	CUI_TCF21_TARGETS_UP	TRUE	33	33	0.0114961	0.0458523	0.0460013	CGP	M7883	5	28	10	23	0	5	-0.310723	-0.266156	-2.2338	-1.89312	Down	1391
825	C2	DACOSTA_ERCC3_ALLELE_XPCS_VS_TTD_DN	TRUE	34	34	3.89932e-05	0.000459309	0.000468089	CGP	M7439	6	28	11	23	0	6	-0.389782	-0.339973	-2.30841	-2.11564	Down	471		825	C2	DACOSTA_ERCC3_ALLELE_XPCS_VS_TTD_DN	TRUE	34	34	0.0984436	0.24274	0.243037	CGP	M7439	4	30	14	20	0	4	-0.219649	-0.18705	-1.47764	-1.25928	Down	2250
826	C2	DACOSTA_ERCC3_ALLELE_XPCS_VS_TTD_UP	TRUE	28	27	0.00118826	0.00756016	0.00765891	CGP	M16941	3	24	6	21	0	3	-0.357665	-0.361822	-1.96036	-1.85829	Down	872		826	C2	DACOSTA_ERCC3_ALLELE_XPCS_VS_TTD_UP	TRUE	28	27	0.014275	0.054846	0.0549992	CGP	M16941	6	21	9	18	0	6	-0.298429	-0.301028	-2.27348	-2.2043	Down	1444
827	C2	DACOSTA_LOW_DOSE_UV_RESPONSE_VIA_ERCC3_XPCS_DN	TRUE	9	8	0.210074	0.38798	0.388885	CGP	M14105	1	7	3	5	0	1	-0.258654	-0.258654	-1.33377	-1.33377	Down	3004		827	C2	DACOSTA_LOW_DOSE_UV_RESPONSE_VIA_ERCC3_XPCS_DN	TRUE	9	8	0.172635	0.360239	0.36048	CGP	M14105	1	7	2	6	0	1	-0.227991	-0.227991	-2.1109	-2.1109	Down	2658
828	C2	DACOSTA_LOW_DOSE_UV_RESPONSE_VIA_ERCC3_XPCS_UP	TRUE	14	12	0.230195	0.413308	0.414276	CGP	M17421	0	12	3	9	0	0	-0.0959526	-0.131236	-1.03676	-1.18405	Down	3090		828	C2	DACOSTA_LOW_DOSE_UV_RESPONSE_VIA_ERCC3_XPCS_UP	TRUE	14	12	0.92786	0.969509	0.969349	CGP	M17421	2	10	5	7	1	1	-0.0340283	-0.0473399	-0.370869	0.2064	Down	5309
829	C2	DACOSTA_UV_RESPONSE_VIA_ERCC3_COMMON_DN	TRUE	467	463	0.0468224	0.137082	0.137736	CGP	M13522	10	453	212	251	0	10	-0.074142	-0.0347623	-0.654144	-0.428146	Down	1895		829	C2	DACOSTA_UV_RESPONSE_VIA_ERCC3_COMMON_DN	TRUE	467	463	0.600168	0.786984	0.786772	CGP	M13522	8	455	214	249	3	5	-0.031931	-0.0233154	-0.399416	-0.316692	Down	4231
830	C2	DACOSTA_UV_RESPONSE_VIA_ERCC3_COMMON_UP	TRUE	75	69	0.484396	0.664384	0.665637	CGP	M14046	1	68	41	28	0	1	-0.0269943	0.0107499	0.226925	0.318561	Up	4045		830	C2	DACOSTA_UV_RESPONSE_VIA_ERCC3_COMMON_UP	TRUE	75	69	0.859544	0.939393	0.939439	CGP	M14046	5	64	36	33	1	4	-0.0467108	-0.00716817	-0.306094	-0.0498266	Down	5076
831	C2	DACOSTA_UV_RESPONSE_VIA_ERCC3_DN	TRUE	856	853	0.0117651	0.0469588	0.0473186	CGP	M4500	18	835	373	480	0	18	-0.0875572	-0.0476909	-0.757294	-0.556526	Down	1390		831	C2	DACOSTA_UV_RESPONSE_VIA_ERCC3_DN	TRUE	856	853	0.533069	0.73259	0.73252	CGP	M4500	13	840	395	458	3	10	-0.0365791	-0.0239473	-0.425809	-0.315676	Down	4037
832	C2	DACOSTA_UV_RESPONSE_VIA_ERCC3_TTD_DN	TRUE	84	84	0.000285629	0.00238655	0.00242719	CGP	M13008	5	79	29	55	0	5	-0.208814	-0.153669	-1.52201	-1.32753	Down	664		832	C2	DACOSTA_UV_RESPONSE_VIA_ERCC3_TTD_DN	TRUE	84	84	0.603312	0.78887	0.788638	CGP	M13008	2	82	41	43	0	2	-0.0557926	-0.0222232	-0.480398	-0.247772	Down	4243
833	C2	DACOSTA_UV_RESPONSE_VIA_ERCC3_TTD_UP	TRUE	60	60	0.117155	0.26434	0.265303	CGP	M15844	1	59	44	16	0	1	0.0203182	0.100939	0.596269	1.07371	Up	2458		833	C2	DACOSTA_UV_RESPONSE_VIA_ERCC3_TTD_UP	TRUE	60	60	0.446851	0.660572	0.660781	CGP	M15844	0	60	29	31	0	0	-0.0483363	-0.0421296	-0.663738	-0.549644	Down	3753
834	C2	DACOSTA_UV_RESPONSE_VIA_ERCC3_UP	TRUE	316	303	0.00977493	0.0402907	0.0406218	CGP	M11171	4	299	205	98	0	4	0.0378515	0.077137	0.719962	0.901864	Up	1346		834	C2	DACOSTA_UV_RESPONSE_VIA_ERCC3_UP	TRUE	316	303	0.153922	0.333317	0.333437	CGP	M11171	10	293	130	173	1	9	-0.0771399	-0.0494424	-0.817866	-0.609651	Down	2562
835	C2	DACOSTA_UV_RESPONSE_VIA_ERCC3_XPCS_DN	TRUE	86	85	0.0422937	0.126835	0.127484	CGP	M10575	3	82	33	52	0	3	-0.125208	-0.0850818	-0.872386	-0.731377	Down	1850		835	C2	DACOSTA_UV_RESPONSE_VIA_ERCC3_XPCS_DN	TRUE	86	85	0.733991	0.867584	0.867713	CGP	M10575	1	84	40	45	0	1	-0.0276907	-0.0208321	-0.375272	-0.25809	Down	4692
836	C2	DACOSTA_UV_RESPONSE_VIA_ERCC3_XPCS_UP	TRUE	26	24	0.516805	0.68957	0.690664	CGP	M18122	1	23	16	8	0	1	-0.0165023	0.0369316	0.322734	0.484949	Up	4158		836	C2	DACOSTA_UV_RESPONSE_VIA_ERCC3_XPCS_UP	TRUE	26	24	0.734157	0.867584	0.867713	CGP	M18122	1	23	14	10	0	1	-0.0264919	-0.0329157	-0.516998	-0.189307	Down	4694
837	C2	DAIRKEE_CANCER_PRONE_RESPONSE_BPA	TRUE	51	48	0.0149675	0.0570657	0.0574591	CGP	M8655	0	48	37	11	0	0	0.0735353	0.0880545	1.07785	1.18228	Up	1455		837	C2	DAIRKEE_CANCER_PRONE_RESPONSE_BPA	TRUE	51	48	0.474576	0.683701	0.683931	CGP	M8655	0	48	17	31	0	0	-0.0407518	-0.0399884	-0.651819	-0.609743	Down	3851
838	C2	DAIRKEE_CANCER_PRONE_RESPONSE_BPA_E2	TRUE	118	114	0.131974	0.285677	0.286568	CGP	M18086	5	109	74	40	1	4	0.00150372	0.0515607	0.4785	0.761355	Up	2563		838	C2	DAIRKEE_CANCER_PRONE_RESPONSE_BPA_E2	TRUE	118	114	0.199399	0.397427	0.397702	CGP	M18086	4	110	47	67	1	3	-0.0662925	-0.0530686	-0.885712	-0.738286	Down	2783
839	C2	DAIRKEE_CANCER_PRONE_RESPONSE_E2	TRUE	28	28	0.931818	0.963831	0.963936	CGP	M6041	2	26	14	14	0	2	-0.118777	-0.0596481	-0.118572	0.0165586	Down	5363		839	C2	DAIRKEE_CANCER_PRONE_RESPONSE_E2	TRUE	28	28	0.552368	0.749092	0.748932	CGP	M6041	1	27	12	16	0	1	-0.122591	-0.0903589	-0.649683	-0.810152	Down	4091
840	C2	DALESSIO_TSA_RESPONSE	TRUE	26	20	0.0885027	0.218811	0.219778	CGP	M2340	1	19	8	12	1	0	-0.100815	-0.153798	-1.18927	-1.19842	Down	2244		840	C2	DALESSIO_TSA_RESPONSE	TRUE	26	20	0.120132	0.279687	0.279868	CGP	M2340	3	17	3	17	1	2	-0.241663	-0.261743	-1.61531	-1.9364	Down	2383
841	C2	DANG_BOUND_BY_MYC	TRUE	1061	1021	0.00283885	0.0152616	0.0154229	CGP	M15774	11	1010	693	328	0	11	0.0454924	0.0735583	0.722488	0.896176	Up	1032		841	C2	DANG_BOUND_BY_MYC	TRUE	1061	1021	0.299658	0.514071	0.514368	CGP	M15774	27	994	460	561	5	22	-0.0581215	-0.0346655	-0.584808	-0.430523	Down	3234
842	C2	DANG_MYC_TARGETS_DN	TRUE	31	29	0.0630231	0.171595	0.172331	CGP	M17557	1	28	13	16	0	1	-0.117964	-0.0722585	-1.13294	-0.942108	Down	2037		842	C2	DANG_MYC_TARGETS_DN	TRUE	31	29	0.0793016	0.205941	0.206207	CGP	M17557	1	28	10	19	0	1	-0.152844	-0.128217	-1.62602	-1.47504	Down	2136
843	C2	DANG_MYC_TARGETS_UP	TRUE	130	127	0.00233162	0.013173	0.0133256	CGP	M6506	0	127	93	34	0	0	0.077839	0.100093	1.01937	1.14892	Up	982		843	C2	DANG_MYC_TARGETS_UP	TRUE	130	127	0.643584	0.813213	0.813105	CGP	M6506	0	127	54	73	0	0	-0.0411976	-0.0300751	-0.406053	-0.381624	Down	4389
844	C2	DANG_REGULATED_BY_MYC_DN	TRUE	250	245	4.85704e-06	7.6121e-05	7.76279e-05	CGP	M2310	19	226	93	152	3	16	-0.204925	-0.156715	-1.55508	-1.21053	Down	354		844	C2	DANG_REGULATED_BY_MYC_DN	TRUE	250	245	0.000313086	0.00219873	0.00221537	CGP	M2310	22	223	91	154	4	18	-0.191365	-0.139479	-1.89778	-1.50776	Down	790
845	C2	DANG_REGULATED_BY_MYC_UP	TRUE	68	67	0.181402	0.351527	0.352296	CGP	M18501	1	66	42	25	0	1	0.0225406	0.0609945	0.493124	0.741625	Up	2863		845	C2	DANG_REGULATED_BY_MYC_UP	TRUE	68	67	0.55649	0.752476	0.752295	CGP	M18501	1	66	30	37	0	1	-0.0537399	-0.0360362	-0.530778	-0.465436	Down	4103
846	C2	DARWICHE_PAPILLOMA_PROGRESSION_RISK	TRUE	74	63	0.609424	0.759282	0.760466	CGP	M1147	1	62	36	27	0	1	0.00190156	0.0386417	0.147191	0.393891	Up	4453		846	C2	DARWICHE_PAPILLOMA_PROGRESSION_RISK	TRUE	74	63	0.674365	0.831786	0.8315	CGP	M1147	7	56	31	32	3	4	-0.0710661	-0.0272171	-0.495203	-0.130887	Down	4498
847	C2	DARWICHE_PAPILLOMA_RISK_HIGH_DN	TRUE	173	158	0.863103	0.926029	0.926462	CGP	M1137	4	154	85	73	0	4	-0.0415141	2.27691e-05	-0.0116011	0.112594	Up	5171		847	C2	DARWICHE_PAPILLOMA_RISK_HIGH_DN	TRUE	173	158	0.934287	0.972059	0.971859	CGP	M1137	7	151	82	76	0	7	-0.0448701	-0.00210346	-0.155214	0.111404	Up	5332
848	C2	DARWICHE_PAPILLOMA_RISK_HIGH_UP	TRUE	140	131	0.147216	0.308295	0.309133	CGP	M1135	5	126	80	51	2	3	0.0299129	0.0524194	0.439924	0.661822	Up	2649		848	C2	DARWICHE_PAPILLOMA_RISK_HIGH_UP	TRUE	140	131	0.043605	0.132053	0.132234	CGP	M1135	11	120	49	82	3	8	-0.111548	-0.110139	-1.23612	-1.04369	Down	1832
849	C2	DARWICHE_PAPILLOMA_RISK_LOW_DN	TRUE	160	150	0.475519	0.658392	0.659703	CGP	M1134	7	143	85	65	2	5	-0.0163434	0.0221713	0.171753	0.33532	Up	4007		849	C2	DARWICHE_PAPILLOMA_RISK_LOW_DN	TRUE	160	150	0.959178	0.982657	0.982507	CGP	M1134	10	140	79	71	2	8	-0.0363651	-0.00914548	-0.231577	0.106202	Down	5415
850	C2	DARWICHE_PAPILLOMA_RISK_LOW_UP	TRUE	154	139	0.413997	0.605391	0.606651	CGP	M1133	2	137	80	59	0	2	-0.00136063	0.0240949	0.216073	0.379992	Up	3794		850	C2	DARWICHE_PAPILLOMA_RISK_LOW_UP	TRUE	154	139	0.0749359	0.198068	0.198362	CGP	M1133	8	131	52	87	1	7	-0.116888	-0.094968	-1.0915	-0.916995	Down	2099
851	C2	DARWICHE_SKIN_TUMOR_PROMOTER_DN	TRUE	178	163	0.576791	0.733785	0.734754	CGP	M1132	4	159	89	74	1	3	-0.0240349	0.0125922	0.117961	0.279394	Up	4361		851	C2	DARWICHE_SKIN_TUMOR_PROMOTER_DN	TRUE	178	163	0.981774	0.991604	0.991512	CGP	M1132	8	155	85	78	1	7	-0.0383388	-0.000413919	-0.210393	0.113935	Down	5493
852	C2	DARWICHE_SKIN_TUMOR_PROMOTER_UP	TRUE	135	126	0.309549	0.503778	0.504716	CGP	M1131	5	121	76	50	1	4	0.0101353	0.0400188	0.290234	0.495285	Up	3409		852	C2	DARWICHE_SKIN_TUMOR_PROMOTER_UP	TRUE	135	126	0.0508032	0.148066	0.148211	CGP	M1131	10	116	46	80	2	8	-0.122643	-0.114606	-1.20763	-1.07773	Down	1903
853	C2	DARWICHE_SQUAMOUS_CELL_CARCINOMA_DN	TRUE	174	157	0.579302	0.735561	0.736516	CGP	M1140	5	152	86	71	1	4	-0.0255143	0.0156687	0.118529	0.241627	Up	4368		853	C2	DARWICHE_SQUAMOUS_CELL_CARCINOMA_DN	TRUE	174	157	0.708997	0.851158	0.851408	CGP	M1140	8	149	82	75	2	6	-0.0125891	0.00112652	-0.000138101	0.130699	Up	4621
854	C2	DARWICHE_SQUAMOUS_CELL_CARCINOMA_UP	TRUE	139	132	0.315453	0.509649	0.510557	CGP	M1139	4	128	79	53	1	3	0.0103418	0.0338649	0.281728	0.499666	Up	3434		854	C2	DARWICHE_SQUAMOUS_CELL_CARCINOMA_UP	TRUE	139	132	0.0193312	0.0698693	0.070015	CGP	M1139	10	122	49	83	1	9	-0.149437	-0.113877	-1.41238	-1.06999	Down	1535
855	C2	DASU_IL6_SIGNALING_DN	TRUE	7	7	2.58021e-05	0.000328326	0.000335366	CGP	M17837	2	5	2	5	0	2	-0.641882	-0.641882	-4.64362	-4.64362	Down	436		855	C2	DASU_IL6_SIGNALING_DN	TRUE	7	7	0.00157583	0.00872525	0.00878692	CGP	M17837	2	5	1	6	0	2	-0.619108	-0.619108	-5.19848	-5.19848	Down	1002
856	C2	DASU_IL6_SIGNALING_SCAR_DN	TRUE	16	16	9.36634e-10	3.51111e-08	3.57612e-08	CGP	M1711	4	12	2	14	0	4	-0.667179	-0.664269	-4.59563	-4.68586	Down	148		856	C2	DASU_IL6_SIGNALING_SCAR_DN	TRUE	16	16	0.016911	0.0626819	0.0628305	CGP	M1711	2	14	4	12	0	2	-0.289592	-0.237824	-2.76887	-2.30155	Down	1496
857	C2	DASU_IL6_SIGNALING_SCAR_UP	TRUE	31	29	0.0377574	0.116701	0.117283	CGP	M292	2	27	12	17	0	2	-0.208332	-0.164338	-1.25691	-1.13182	Down	1795		857	C2	DASU_IL6_SIGNALING_SCAR_UP	TRUE	31	29	0.115205	0.271548	0.271756	CGP	M292	2	27	10	19	0	2	-0.174461	-0.165271	-1.44827	-1.67251	Down	2353
858	C2	DASU_IL6_SIGNALING_UP	TRUE	61	59	0.278196	0.470798	0.471587	CGP	M14344	8	51	28	31	0	8	-0.170421	-0.120273	-0.554756	-0.462912	Down	3278		858	C2	DASU_IL6_SIGNALING_UP	TRUE	61	59	4.85579e-05	0.000440195	0.000444952	CGP	M14344	7	52	14	45	0	7	-0.363259	-0.325602	-2.79447	-2.6082	Down	612
859	C2	DAUER_STAT3_TARGETS_DN	TRUE	47	47	2.43441e-12	1.45227e-10	1.48715e-10	CGP	M13696	1	46	39	8	1	0	0.407648	0.446939	3.30183	3.63503	Up	93		859	C2	DAUER_STAT3_TARGETS_DN	TRUE	47	47	2.194e-15	1.01436e-13	1.05812e-13	CGP	M13696	12	35	9	38	1	11	-0.592706	-0.603589	-5.79626	-6.0717	Down	120
860	C2	DAUER_STAT3_TARGETS_UP	TRUE	48	48	0.000585005	0.00423156	0.0042942	CGP	M12391	2	46	14	34	0	2	-0.256757	-0.220713	-1.698	-1.43655	Down	767		860	C2	DAUER_STAT3_TARGETS_UP	TRUE	48	48	0.00258666	0.0133124	0.0133912	CGP	M12391	7	41	17	31	4	3	-0.1459	-0.183357	-2.26919	-2.12903	Down	1078
861	C2	DAVICIONI_MOLECULAR_ARMS_VS_ERMS_DN	TRUE	179	176	5.55835e-08	1.40811e-06	1.4415e-06	CGP	M8519	19	157	56	120	0	19	-0.280774	-0.23505	-1.92488	-1.68336	Down	219		861	C2	DAVICIONI_MOLECULAR_ARMS_VS_ERMS_DN	TRUE	179	176	0.801681	0.907329	0.907482	CGP	M8519	7	169	82	94	2	5	-0.0241256	-0.0215758	-0.300632	-0.21125	Down	4902
862	C2	DAVICIONI_MOLECULAR_ARMS_VS_ERMS_UP	TRUE	339	324	0.303844	0.496833	0.497784	CGP	M2012	14	310	155	169	1	13	-0.0763942	-0.0324255	-0.381862	-0.233585	Down	3392		862	C2	DAVICIONI_MOLECULAR_ARMS_VS_ERMS_UP	TRUE	339	324	0.348605	0.567174	0.567723	CGP	M2012	16	308	173	151	11	5	0.0484522	0.0266879	0.238084	0.282142	Up	3410
863	C2	DAVICIONI_PAX_FOXO1_SIGNATURE_IN_ARMS_DN	TRUE	20	20	1.01936e-05	0.000146134	0.000149054	CGP	M3642	2	18	2	18	0	2	-0.487794	-0.448074	-2.98993	-3.01556	Down	387		863	C2	DAVICIONI_PAX_FOXO1_SIGNATURE_IN_ARMS_DN	TRUE	20	20	0.845361	0.932232	0.932356	CGP	M3642	2	18	11	9	0	2	-0.0731265	-0.0422362	-0.392432	-0.102109	Down	5031
864	C2	DAVICIONI_PAX_FOXO1_SIGNATURE_IN_ARMS_UP	TRUE	60	54	0.024724	0.0839633	0.0843946	CGP	M4991	4	50	14	40	0	4	-0.189654	-0.144024	-1.08209	-1.03259	Down	1633		864	C2	DAVICIONI_PAX_FOXO1_SIGNATURE_IN_ARMS_UP	TRUE	60	54	0.258619	0.466153	0.466346	CGP	M4991	5	49	21	33	3	2	-0.0853	-0.0629848	-0.941029	-0.746172	Down	3078
865	C2	DAVICIONI_RHABDOMYOSARCOMA_PAX_FOXO1_FUSION_DN	TRUE	14	14	1.12938e-06	2.08166e-05	2.11923e-05	CGP	M1614	3	11	2	12	0	3	-0.793395	-0.720149	-3.88722	-3.72604	Down	301		865	C2	DAVICIONI_RHABDOMYOSARCOMA_PAX_FOXO1_FUSION_DN	TRUE	14	14	0.12275	0.283876	0.284041	CGP	M1614	2	12	4	10	0	2	-0.284063	-0.185197	-1.9188	-1.52933	Down	2399
866	C2	DAVICIONI_RHABDOMYOSARCOMA_PAX_FOXO1_FUSION_UP	TRUE	64	59	0.0721449	0.18928	0.190182	CGP	M12362	2	57	20	39	0	2	-0.140815	-0.105452	-0.85931	-0.698744	Down	2114		866	C2	DAVICIONI_RHABDOMYOSARCOMA_PAX_FOXO1_FUSION_UP	TRUE	64	59	0.876455	0.946617	0.946556	CGP	M12362	5	54	28	31	4	1	0.0423267	0.0153749	-0.272771	-0.232395	Down	5135
867	C2	DAVICIONI_TARGETS_OF_PAX_FOXO1_FUSIONS_DN	TRUE	66	62	4.4221e-05	0.000506896	0.000516193	CGP	M4001	8	54	17	45	1	7	-0.339601	-0.272952	-1.868	-1.72081	Down	484		867	C2	DAVICIONI_TARGETS_OF_PAX_FOXO1_FUSIONS_DN	TRUE	66	62	0.142469	0.315661	0.315716	CGP	M4001	7	55	28	34	1	6	-0.129387	-0.117206	-1.16426	-0.783092	Down	2504
868	C2	DAVICIONI_TARGETS_OF_PAX_FOXO1_FUSIONS_UP	TRUE	258	251	1.01048e-09	3.73741e-08	3.83144e-08	CGP	M4680	23	228	71	180	1	22	-0.290989	-0.251483	-2.01056	-1.84747	Down	150		868	C2	DAVICIONI_TARGETS_OF_PAX_FOXO1_FUSIONS_UP	TRUE	258	251	0.0806688	0.208551	0.208812	CGP	M4680	22	229	109	142	10	12	-0.073369	-0.0662269	-0.993484	-0.875203	Down	2146
869	C2	DAVIES_MULTIPLE_MYELOMA_VS_MGUS_DN	TRUE	26	25	0.0411999	0.124666	0.125318	CGP	M10219	2	23	10	15	0	2	-0.160649	-0.111559	-1.29086	-1.23683	Down	1833		869	C2	DAVIES_MULTIPLE_MYELOMA_VS_MGUS_DN	TRUE	26	25	6.83556e-10	1.48139e-08	1.50931e-08	CGP	M10219	3	22	2	23	0	3	-0.517118	-0.482922	-5.74097	-5.26011	Down	256
870	C2	DAVIES_MULTIPLE_MYELOMA_VS_MGUS_UP	TRUE	13	12	0.576184	0.733518	0.734491	CGP	M13055	0	12	6	6	0	0	-0.135175	-0.105894	-0.530861	-0.429209	Down	4358		870	C2	DAVIES_MULTIPLE_MYELOMA_VS_MGUS_UP	TRUE	13	12	0.175144	0.363525	0.363787	CGP	M13055	0	12	4	8	0	0	-0.176545	-0.177137	-1.76103	-1.69811	Down	2673
871	C2	DAWSON_METHYLATED_IN_LYMPHOMA_TCL1	TRUE	56	49	0.000156102	0.00142443	0.00145219	CGP	M1238	7	42	17	32	1	6	-0.336802	-0.307263	-1.86162	-1.69265	Down	608		871	C2	DAWSON_METHYLATED_IN_LYMPHOMA_TCL1	TRUE	56	49	0.920107	0.965712	0.965594	CGP	M1238	7	42	24	25	3	4	0.00217035	-0.00318314	-0.2565	-0.0843514	Down	5286
872	C2	DAZARD_RESPONSE_TO_UV_NHEK_DN	TRUE	301	301	0.749487	0.855204	0.856123	CGP	M8702	5	296	163	138	0	5	-0.0304377	-0.000331408	-0.165979	-0.0119474	Down	4861		872	C2	DAZARD_RESPONSE_TO_UV_NHEK_DN	TRUE	301	301	0.457963	0.67039	0.670719	CGP	M8702	5	296	135	166	1	4	-0.0438915	-0.0329477	-0.503476	-0.444359	Down	3790
873	C2	DAZARD_RESPONSE_TO_UV_NHEK_UP	TRUE	223	202	0.731624	0.842301	0.843108	CGP	M19693	9	193	116	86	1	8	-0.0372693	0.00455572	0.0366377	0.25412	Up	4819		873	C2	DAZARD_RESPONSE_TO_UV_NHEK_UP	TRUE	223	202	0.0328292	0.105709	0.1058	CGP	M19693	15	187	80	122	4	11	-0.13711	-0.114704	-1.19656	-0.981763	Down	1723
874	C2	DAZARD_RESPONSE_TO_UV_SCC_DN	TRUE	116	113	0.129624	0.282354	0.283257	CGP	M7484	2	111	50	63	0	2	-0.0857434	-0.0508932	-0.627839	-0.441014	Down	2547		874	C2	DAZARD_RESPONSE_TO_UV_SCC_DN	TRUE	116	113	0.342937	0.560593	0.561162	CGP	M7484	2	111	61	52	0	2	-0.0789871	-0.0389768	-0.694707	-0.446387	Down	3393
875	C2	DAZARD_RESPONSE_TO_UV_SCC_UP	TRUE	107	103	0.280946	0.473035	0.473797	CGP	M1361	0	103	63	40	0	0	0.00418094	0.0294321	0.339951	0.420481	Up	3295		875	C2	DAZARD_RESPONSE_TO_UV_SCC_UP	TRUE	107	103	0.00495718	0.0228806	0.0229802	CGP	M1361	7	96	33	70	0	7	-0.184211	-0.132998	-1.73658	-1.43104	Down	1202
876	C2	DAZARD_UV_RESPONSE_CLUSTER_G1	TRUE	62	55	0.347021	0.540692	0.541749	CGP	M9375	3	52	33	22	1	2	-0.0107683	0.0397553	0.338504	0.690913	Up	3559		876	C2	DAZARD_UV_RESPONSE_CLUSTER_G1	TRUE	62	55	0.077648	0.202916	0.203193	CGP	M9375	4	51	23	32	1	3	-0.138545	-0.0886406	-1.35185	-0.999887	Down	2123
877	C2	DAZARD_UV_RESPONSE_CLUSTER_G2	TRUE	30	29	0.970358	0.983962	0.984086	CGP	M5622	1	28	16	13	0	1	-0.0142455	0.00154593	-0.0433867	-0.0338544	Up	5470		877	C2	DAZARD_UV_RESPONSE_CLUSTER_G2	TRUE	30	29	0.111078	0.265287	0.265525	CGP	M5622	3	26	7	22	1	2	-0.206182	-0.223546	-1.47312	-1.5561	Down	2323
878	C2	DAZARD_UV_RESPONSE_CLUSTER_G24	TRUE	24	23	0.0508356	0.14568	0.146332	CGP	M5002	3	20	9	14	0	3	-0.20472	-0.177897	-1.31459	-1.02453	Down	1936		878	C2	DAZARD_UV_RESPONSE_CLUSTER_G24	TRUE	24	23	0.0974866	0.240904	0.241201	CGP	M5002	4	19	8	15	1	3	-0.211871	-0.228125	-1.67138	-1.80126	Down	2245
879	C2	DAZARD_UV_RESPONSE_CLUSTER_G28	TRUE	20	19	0.170203	0.337695	0.338401	CGP	M2055	1	18	9	10	0	1	-0.121712	-0.104356	-0.995672	-0.789911	Down	2795		879	C2	DAZARD_UV_RESPONSE_CLUSTER_G28	TRUE	20	19	0.018018	0.0662449	0.0663959	CGP	M2055	2	17	3	16	0	2	-0.418626	-0.413743	-2.43893	-2.6086	Down	1509
880	C2	DAZARD_UV_RESPONSE_CLUSTER_G3	TRUE	14	13	0.255926	0.443762	0.444625	CGP	M8463	1	12	5	8	0	1	-0.206647	-0.162786	-0.954091	-1.16205	Down	3199		880	C2	DAZARD_UV_RESPONSE_CLUSTER_G3	TRUE	14	13	0.380427	0.596892	0.597256	CGP	M8463	1	12	5	8	0	1	-0.183984	-0.208208	-1.20347	-1.21816	Down	3536
881	C2	DAZARD_UV_RESPONSE_CLUSTER_G4	TRUE	20	18	0.242714	0.428609	0.429531	CGP	M10885	0	18	7	11	0	0	-0.208376	-0.195298	-0.865449	-0.799771	Down	3141		881	C2	DAZARD_UV_RESPONSE_CLUSTER_G4	TRUE	20	18	0.774777	0.891427	0.891529	CGP	M10885	0	18	7	11	0	0	-0.0140234	-0.0330332	-0.452407	-0.420571	Down	4822
882	C2	DAZARD_UV_RESPONSE_CLUSTER_G5	TRUE	12	12	0.0380082	0.11715	0.117729	CGP	M15114	0	12	10	2	0	0	0.196867	0.179703	1.62906	1.69796	Up	1800		882	C2	DAZARD_UV_RESPONSE_CLUSTER_G5	TRUE	12	12	0.410348	0.627338	0.627564	CGP	M15114	1	11	5	7	0	1	-0.114098	-0.0484848	-1.19725	-0.597368	Down	3629
883	C2	DAZARD_UV_RESPONSE_CLUSTER_G6	TRUE	145	145	0.455422	0.642241	0.643481	CGP	M1810	3	142	79	66	0	3	-0.0450878	-0.00611521	-0.331164	-0.101573	Down	3933		883	C2	DAZARD_UV_RESPONSE_CLUSTER_G6	TRUE	145	145	0.698389	0.845713	0.845842	CGP	M1810	2	143	69	76	1	1	-0.0402061	-0.0253281	-0.369889	-0.324949	Down	4581
884	C2	DEBIASI_APOPTOSIS_BY_REOVIRUS_INFECTION_DN	TRUE	276	271	0.581137	0.736948	0.737897	CGP	M3063	5	266	158	113	0	5	-0.0180198	0.0206955	0.101309	0.263311	Up	4375		884	C2	DEBIASI_APOPTOSIS_BY_REOVIRUS_INFECTION_DN	TRUE	276	271	0.22748	0.432755	0.433011	CGP	M3063	4	267	154	117	2	2	0.0306376	0.0258701	0.36899	0.400049	Up	2916
885	C2	DEBIASI_APOPTOSIS_BY_REOVIRUS_INFECTION_UP	TRUE	302	293	0.126123	0.278002	0.278932	CGP	M14151	10	283	163	130	4	6	0.0297766	0.0350808	0.408769	0.412543	Up	2517		885	C2	DEBIASI_APOPTOSIS_BY_REOVIRUS_INFECTION_UP	TRUE	302	293	0.0011166	0.00659032	0.00663683	CGP	M14151	21	272	103	190	2	19	-0.181165	-0.115823	-1.67181	-1.27405	Down	940
886	C2	DEBOSSCHER_NFKB_TARGETS_REPRESSED_BY_GLUCOCORTICOIDS	TRUE	23	16	0.0790253	0.201116	0.20199	CGP	M17340	1	15	6	10	0	1	-0.270269	-0.288897	-1.32647	-1.39246	Down	2180		886	C2	DEBOSSCHER_NFKB_TARGETS_REPRESSED_BY_GLUCOCORTICOIDS	TRUE	23	16	2.2396e-06	2.85639e-05	2.89725e-05	CGP	M17340	6	10	3	13	0	6	-0.892488	-0.81649	-5.37615	-5.13278	Down	435
887	C2	DELACROIX_RARG_BOUND_MEF	TRUE	361	349	0.0319385	0.102071	0.102629	CGP	M2461	16	333	173	176	1	15	-0.106683	-0.0553165	-0.736456	-0.363894	Down	1736		887	C2	DELACROIX_RARG_BOUND_MEF	TRUE	361	349	0.548195	0.745255	0.745111	CGP	M2461	15	334	171	178	2	13	-0.0639238	-0.0260542	-0.459175	-0.246369	Down	4081
888	C2	DELACROIX_RAR_BOUND_ES	TRUE	453	425	0.653932	0.788502	0.789459	CGP	M2466	15	410	240	185	0	15	-0.0217156	0.0153615	0.055468	0.305754	Up	4601		888	C2	DELACROIX_RAR_BOUND_ES	TRUE	453	425	0.828764	0.924172	0.924201	CGP	M2466	28	397	217	208	16	12	0.000582633	0.000585398	-0.107847	0.0882486	Up	4975
889	C2	DELACROIX_RAR_TARGETS_DN	TRUE	26	26	0.00515324	0.0239449	0.0241539	CGP	M2465	2	24	9	17	0	2	-0.227615	-0.184002	-1.78866	-1.45747	Down	1194		889	C2	DELACROIX_RAR_TARGETS_DN	TRUE	26	26	0.0705516	0.189918	0.190143	CGP	M2465	3	23	9	17	0	3	-0.194045	-0.150869	-1.80902	-1.42228	Down	2061
890	C2	DELACROIX_RAR_TARGETS_UP	TRUE	47	45	0.125869	0.277677	0.278608	CGP	M2464	3	42	23	22	0	3	-0.102737	-0.0691512	-0.851837	-0.399385	Down	2514		890	C2	DELACROIX_RAR_TARGETS_UP	TRUE	47	45	0.121328	0.281473	0.281645	CGP	M2464	4	41	19	26	0	4	-0.218085	-0.148237	-1.28	-1.07962	Down	2391
891	C2	DELASERNA_MYOD_TARGETS_DN	TRUE	57	56	0.00057638	0.00418555	0.00424791	CGP	M1541	6	50	25	31	0	6	-0.280738	-0.175795	-1.67057	-1.27405	Down	764		891	C2	DELASERNA_MYOD_TARGETS_DN	TRUE	57	56	0.00189757	0.0101815	0.0102483	CGP	M1541	7	49	21	35	0	7	-0.282932	-0.223639	-2.26854	-2.05693	Down	1034
892	C2	DELASERNA_MYOD_TARGETS_UP	TRUE	85	81	0.0287608	0.0942498	0.0948002	CGP	M1557	5	76	33	48	1	4	-0.165661	-0.129662	-0.942859	-0.898486	Down	1693		892	C2	DELASERNA_MYOD_TARGETS_UP	TRUE	85	81	0.611019	0.794082	0.793805	CGP	M1557	4	77	45	36	1	3	0.0230977	0.0460935	0.0658966	0.41837	Up	4269
893	C2	DELASERNA_TARGETS_OF_MYOD_AND_SMARCA4	TRUE	11	9	0.0779213	0.198893	0.199765	CGP	M1624	0	9	2	7	0	0	-0.324331	-0.324331	-1.70429	-1.70429	Down	2173		893	C2	DELASERNA_TARGETS_OF_MYOD_AND_SMARCA4	TRUE	11	9	0.316782	0.532739	0.533109	CGP	M1624	0	9	6	3	0	0	0.119305	0.119305	1.16579	1.16579	Up	3299
894	C2	DELLA_RESPONSE_TO_TSA_AND_BUTYRATE	TRUE	21	20	0.782057	0.876771	0.877556	CGP	M7912	1	19	10	10	0	1	-0.0505785	-0.00878069	0.121453	0.13578	Up	4948		894	C2	DELLA_RESPONSE_TO_TSA_AND_BUTYRATE	TRUE	21	20	0.161524	0.344403	0.34461	CGP	M7912	2	18	8	12	0	2	-0.139571	-0.0672279	-1.56413	-1.07354	Down	2602
895	C2	DELPUECH_FOXO3_TARGETS_DN	TRUE	38	37	0.0572996	0.15879	0.15943	CGP	M2314	1	36	28	9	0	1	0.0609523	0.126178	0.911355	1.1259	Up	2002		895	C2	DELPUECH_FOXO3_TARGETS_DN	TRUE	38	37	0.0125696	0.0491445	0.0492921	CGP	M2314	0	37	9	28	0	0	-0.230792	-0.227858	-2.01611	-2.13755	Down	1419
896	C2	DELPUECH_FOXO3_TARGETS_UP	TRUE	64	64	0.488007	0.667027	0.668259	CGP	M2313	3	61	33	31	1	2	-0.0634993	-0.0434274	-0.370089	-0.150656	Down	4059		896	C2	DELPUECH_FOXO3_TARGETS_UP	TRUE	64	64	0.0549081	0.157676	0.157972	CGP	M2313	6	58	23	41	2	4	-0.130173	-0.11429	-1.41139	-1.13974	Down	1932
897	C2	DELYS_THYROID_CANCER_DN	TRUE	233	228	2.50354e-09	8.26765e-08	8.49659e-08	CGP	M13273	29	199	67	161	1	28	-0.342492	-0.297316	-1.98848	-1.83933	Down	168		897	C2	DELYS_THYROID_CANCER_DN	TRUE	233	228	0.596019	0.785285	0.785095	CGP	M13273	24	204	115	113	10	14	0.000296254	-0.00274986	0.0672744	0.160817	Up	4209
898	C2	DELYS_THYROID_CANCER_UP	TRUE	445	438	0.00818217	0.0347134	0.0349891	CGP	M3645	41	397	200	238	5	36	-0.146002	-0.0890366	-0.872454	-0.528985	Down	1307		898	C2	DELYS_THYROID_CANCER_UP	TRUE	445	438	1.55872e-10	3.71149e-09	3.79197e-09	CGP	M3645	76	362	125	313	5	71	-0.363271	-0.328577	-2.9904	-2.56745	Down	233
899	C2	DEMAGALHAES_AGING_DN	TRUE	16	16	0.483273	0.663499	0.664757	CGP	M2145	2	14	9	7	0	2	-0.173454	-0.104207	-0.698134	-0.210668	Down	4041		899	C2	DEMAGALHAES_AGING_DN	TRUE	16	16	0.316733	0.532739	0.533109	CGP	M2145	0	16	7	9	0	0	-0.0720311	-0.0700128	-1.23743	-0.993308	Down	3298
900	C2	DEMAGALHAES_AGING_UP	TRUE	54	54	0.991738	0.99597	0.996008	CGP	M2144	2	52	29	25	1	1	-0.0147446	0.0068313	-0.0646061	0.0780696	Up	5524		900	C2	DEMAGALHAES_AGING_UP	TRUE	54	54	3.32554e-12	9.91941e-11	1.01577e-10	CGP	M2144	18	36	14	40	2	16	-0.521851	-0.514845	-5.14346	-4.94923	Down	186
901	C2	DEN_INTERACT_WITH_LCA5	TRUE	26	26	0.0652893	0.175837	0.176654	CGP	M1380	0	26	22	4	0	0	0.0766503	0.0845381	1.01969	1.04508	Up	2060		901	C2	DEN_INTERACT_WITH_LCA5	TRUE	26	26	0.329381	0.54585	0.546316	CGP	M1380	0	26	9	17	0	0	-0.0659581	-0.059234	-0.98921	-0.958304	Down	3347
902	C2	DER_IFN_ALPHA_RESPONSE_DN	TRUE	5	4	0.2386	0.424025	0.424968	CGP	M5032	0	4	3	1	0	0	0.078412	0.078412	1.54407	1.54407	Up	3121		902	C2	DER_IFN_ALPHA_RESPONSE_DN	TRUE	5	4	0.969679	0.985408	0.985186	CGP	M5032	0	4	2	2	0	0	0.0248587	0.0248587	-0.0893511	-0.0893511	Up	5457
903	C2	DER_IFN_ALPHA_RESPONSE_UP	TRUE	74	72	3.81154e-12	2.18004e-10	2.22934e-10	CGP	M3652	3	69	58	14	2	1	0.303252	0.324195	2.84128	3.10153	Up	97		903	C2	DER_IFN_ALPHA_RESPONSE_UP	TRUE	74	72	6.62712e-18	3.91141e-16	4.09392e-16	CGP	M3652	14	58	6	66	0	14	-0.514405	-0.480592	-5.5211	-5.36054	Down	94
904	C2	DER_IFN_BETA_RESPONSE_DN	TRUE	8	7	0.484818	0.664789	0.666039	CGP	M17607	1	6	2	5	0	1	-0.301466	-0.301466	-0.798904	-0.798904	Down	4046		904	C2	DER_IFN_BETA_RESPONSE_DN	TRUE	8	7	0.8046	0.908963	0.909102	CGP	M17607	0	7	3	4	0	0	-0.0556003	-0.0556003	-0.570275	-0.570275	Down	4911
905	C2	DER_IFN_BETA_RESPONSE_UP	TRUE	103	102	7.07286e-08	1.75965e-06	1.8003e-06	CGP	M13453	2	100	73	29	2	0	0.200503	0.205022	1.98892	2.07728	Up	223		905	C2	DER_IFN_BETA_RESPONSE_UP	TRUE	103	102	2.83874e-12	8.6062e-11	8.81775e-11	CGP	M13453	15	87	20	82	0	15	-0.381456	-0.342866	-4.12066	-3.9274	Down	183
906	C2	DER_IFN_GAMMA_RESPONSE_DN	TRUE	10	9	0.704228	0.824795	0.825729	CGP	M8478	0	9	4	5	0	0	0.0121821	0.0121821	0.288801	0.288801	Up	4737		906	C2	DER_IFN_GAMMA_RESPONSE_DN	TRUE	10	9	0.489967	0.69701	0.697164	CGP	M8478	1	8	3	6	0	1	-0.13839	-0.13839	-1.08575	-1.08575	Down	3900
907	C2	DER_IFN_GAMMA_RESPONSE_UP	TRUE	71	69	9.66082e-08	2.32027e-06	2.37121e-06	CGP	M15615	2	67	51	18	1	1	0.206914	0.228565	2.19642	2.39481	Up	231		907	C2	DER_IFN_GAMMA_RESPONSE_UP	TRUE	71	69	2.17448e-13	7.58742e-12	7.81391e-12	CGP	M15615	12	57	9	60	0	12	-0.4336	-0.39844	-4.80196	-4.60408	Down	159
908	C2	DEURIG_T_CELL_PROLYMPHOCYTIC_LEUKEMIA_DN	TRUE	323	304	0.0923227	0.224849	0.225796	CGP	M12570	2	302	138	166	1	1	-0.0735696	-0.0568116	-0.580031	-0.470875	Down	2278		908	C2	DEURIG_T_CELL_PROLYMPHOCYTIC_LEUKEMIA_DN	TRUE	323	304	5.00939e-10	1.09418e-08	1.11505e-08	CGP	M12570	46	258	88	216	0	46	-0.356916	-0.249289	-3.08694	-2.58643	Down	254
909	C2	DEURIG_T_CELL_PROLYMPHOCYTIC_LEUKEMIA_UP	TRUE	367	341	0.089512	0.220143	0.2211	CGP	M16431	8	333	233	108	1	7	0.0192544	0.0665259	0.43013	0.758411	Up	2255		909	C2	DEURIG_T_CELL_PROLYMPHOCYTIC_LEUKEMIA_UP	TRUE	367	341	0.826553	0.922947	0.922988	CGP	M16431	12	329	172	169	3	9	-0.0395803	-0.0111642	-0.291903	-0.0697794	Down	4968
910	C2	DE_YY1_TARGETS_DN	TRUE	91	89	0.00707653	0.0308895	0.0311503	CGP	M3278	3	86	39	50	0	3	-0.145759	-0.0859858	-1.14212	-0.825849	Down	1271		910	C2	DE_YY1_TARGETS_DN	TRUE	91	89	0.0605176	0.170087	0.170367	CGP	M3278	3	86	32	57	0	3	-0.108276	-0.0719507	-1.28323	-0.923708	Down	1974
911	C2	DE_YY1_TARGETS_UP	TRUE	20	14	0.785585	0.878405	0.87917	CGP	M2462	3	11	8	6	1	2	-0.109669	-0.0895283	-0.280417	-0.169956	Down	4961		911	C2	DE_YY1_TARGETS_UP	TRUE	20	14	0.603483	0.788907	0.788673	CGP	M2462	0	14	7	7	0	0	0.00969994	0.00367841	0.420491	0.308115	Up	4244
912	C2	DIAZ_CHRONIC_MEYLOGENOUS_LEUKEMIA_DN	TRUE	117	111	0.0395842	0.120799	0.121447	CGP	M17778	3	108	49	62	0	3	-0.120682	-0.0910625	-0.833764	-0.683373	Down	1818		912	C2	DIAZ_CHRONIC_MEYLOGENOUS_LEUKEMIA_DN	TRUE	117	111	2.90407e-11	7.56422e-10	7.75077e-10	CGP	M17778	25	86	34	77	1	24	-0.413996	-0.371677	-3.99187	-3.57089	Down	213
913	C2	DIAZ_CHRONIC_MEYLOGENOUS_LEUKEMIA_UP	TRUE	1399	1387	0.0129412	0.0504552	0.0508219	CGP	M535	4	1383	882	505	0	4	0.0360425	0.0492544	0.570748	0.674339	Up	1423		913	C2	DIAZ_CHRONIC_MEYLOGENOUS_LEUKEMIA_UP	TRUE	1399	1387	0.131788	0.298553	0.298668	CGP	M535	36	1351	585	802	5	31	-0.0644302	-0.0349602	-0.758071	-0.532706	Down	2449
914	C2	DIERICK_SEROTONIN_FUNCTION_GENES	TRUE	7	7	0.933196	0.963831	0.963936	CGP	M1290	1	6	2	5	1	0	-0.0716245	-0.0716245	-0.123304	-0.123304	Down	5370		914	C2	DIERICK_SEROTONIN_FUNCTION_GENES	TRUE	7	7	0.74568	0.874082	0.874146	CGP	M1290	1	6	4	3	0	1	-0.0136904	-0.0136904	-0.689275	-0.689275	Down	4733
915	C2	DING_LUNG_CANCER_BY_MUTATION_RATE	TRUE	20	20	0.0949895	0.229711	0.230758	CGP	M1189	2	18	9	11	0	2	-0.24044	-0.205942	-1.18307	-1.08012	Down	2293		915	C2	DING_LUNG_CANCER_BY_MUTATION_RATE	TRUE	20	20	0.852241	0.936099	0.936188	CGP	M1189	4	16	8	12	3	1	0.104003	0.0589645	0.0159105	0.0397982	Up	5051
916	C2	DING_LUNG_CANCER_EXPRESSION_BY_COPY_NUMBER	TRUE	100	99	0.0180039	0.0656278	0.0660342	CGP	M14670	0	99	65	34	0	0	0.0655325	0.0676829	0.831366	0.928287	Up	1522		916	C2	DING_LUNG_CANCER_EXPRESSION_BY_COPY_NUMBER	TRUE	100	99	0.421569	0.636946	0.63728	CGP	M14670	0	99	40	59	0	0	-0.0425568	-0.0387084	-0.604085	-0.646284	Down	3672
917	C2	DING_LUNG_CANCER_MUTATED_FREQUENTLY	TRUE	12	12	0.263099	0.451493	0.452321	CGP	M16718	0	12	5	7	0	0	-0.0869149	-0.0904774	-0.981676	-0.993008	Down	3233		917	C2	DING_LUNG_CANCER_MUTATED_FREQUENTLY	TRUE	12	12	0.951827	0.978544	0.978245	CGP	M16718	0	12	5	7	0	0	-0.0557619	-0.0235007	-0.10252	0.0605405	Up	5396
918	C2	DING_LUNG_CANCER_MUTATED_RECURRENTLY	TRUE	6	6	0.969846	0.983962	0.984086	CGP	M14019	0	6	5	1	0	0	-0.0324306	-0.0324306	-0.108528	-0.108528	Down	5468		918	C2	DING_LUNG_CANCER_MUTATED_RECURRENTLY	TRUE	6	6	0.829619	0.9248	0.924827	CGP	M14019	0	6	3	3	0	0	-0.0348539	-0.0348539	-0.515088	-0.515088	Down	4977
919	C2	DING_LUNG_CANCER_MUTATED_SIGNIFICANTLY	TRUE	26	26	0.000453516	0.00349946	0.0035519	CGP	M16488	5	21	10	16	1	4	-0.341191	-0.300895	-2.1946	-1.92653	Down	719		919	C2	DING_LUNG_CANCER_MUTATED_SIGNIFICANTLY	TRUE	26	26	0.707046	0.850559	0.850639	CGP	M16488	3	23	10	16	2	1	-0.0349351	-0.0451824	-0.50767	-0.443334	Down	4611
920	C2	DIRMEIER_LMP1_RESPONSE_EARLY	TRUE	63	60	0.0544727	0.152633	0.153271	CGP	M13941	0	60	24	36	0	0	-0.120338	-0.105416	-0.903822	-0.886212	Down	1980		920	C2	DIRMEIER_LMP1_RESPONSE_EARLY	TRUE	63	60	1.46653e-08	2.7121e-07	2.78033e-07	CGP	M13941	11	49	18	42	1	10	-0.423121	-0.361002	-3.94788	-3.59777	Down	300
921	C2	DIRMEIER_LMP1_RESPONSE_LATE_DN	TRUE	30	29	0.00311433	0.0163157	0.0164798	CGP	M16713	1	28	20	9	1	0	0.19839	0.1659	1.61614	1.52969	Up	1059		921	C2	DIRMEIER_LMP1_RESPONSE_LATE_DN	TRUE	30	29	0.000669891	0.00429163	0.00432284	CGP	M16713	7	22	10	19	0	7	-0.331143	-0.292411	-3.14916	-2.67766	Down	866
922	C2	DIRMEIER_LMP1_RESPONSE_LATE_UP	TRUE	56	54	0.730818	0.841548	0.842356	CGP	M4976	0	54	35	19	0	0	-0.00762179	0.0342368	0.0779924	0.466493	Up	4818		922	C2	DIRMEIER_LMP1_RESPONSE_LATE_UP	TRUE	56	54	2.54057e-09	5.23981e-08	5.35175e-08	CGP	M4976	4	50	9	45	0	4	-0.376337	-0.305776	-4.161	-3.92084	Down	269
923	C2	DISTECHE_ESCAPED_FROM_X_INACTIVATION	TRUE	13	13	0.00942735	0.0391196	0.0394456	CGP	M16091	0	13	11	2	0	0	0.153623	0.159776	1.98026	2.02413	Up	1337		923	C2	DISTECHE_ESCAPED_FROM_X_INACTIVATION	TRUE	13	13	0.404903	0.622272	0.622527	CGP	M16091	0	13	10	3	0	0	0.0387234	0.0682038	0.756574	1.20184	Up	3610
924	C2	DITTMER_PTHLH_TARGETS_DN	TRUE	70	70	0.506012	0.680901	0.682044	CGP	M18667	1	69	36	34	0	1	-0.0549164	-0.0273776	-0.347176	-0.252163	Down	4123		924	C2	DITTMER_PTHLH_TARGETS_DN	TRUE	70	70	0.200757	0.398782	0.399045	CGP	M18667	4	66	31	39	1	3	-0.0768891	-0.0480341	-0.973675	-0.673974	Down	2793
925	C2	DITTMER_PTHLH_TARGETS_UP	TRUE	113	112	0.964927	0.981198	0.981348	CGP	M11090	3	109	64	48	0	3	-0.0418265	0.00829116	-0.068234	0.256212	Up	5456		925	C2	DITTMER_PTHLH_TARGETS_UP	TRUE	113	112	0.0941747	0.234929	0.235244	CGP	M11090	2	110	43	69	0	2	-0.0921699	-0.0734313	-1.07172	-1.00064	Down	2224
926	C2	DOANE_BREAST_CANCER_CLASSES_DN	TRUE	33	32	0.145869	0.306808	0.307658	CGP	M11771	0	32	12	20	0	0	-0.106624	-0.0715353	-0.860835	-0.643304	Down	2637		926	C2	DOANE_BREAST_CANCER_CLASSES_DN	TRUE	33	32	0.403345	0.620936	0.621195	CGP	M11771	2	30	17	15	0	2	-0.139122	-0.0957645	-0.845942	-0.805376	Down	3602
927	C2	DOANE_BREAST_CANCER_CLASSES_UP	TRUE	71	66	0.743709	0.850917	0.851853	CGP	M17427	6	60	38	28	4	2	0.0611515	0.048682	0.0700287	0.252457	Up	4848		927	C2	DOANE_BREAST_CANCER_CLASSES_UP	TRUE	71	66	0.0010568	0.00629767	0.00634311	CGP	M17427	11	55	48	18	10	1	0.302326	0.263154	1.84425	1.89559	Up	931
928	C2	DOANE_BREAST_CANCER_ESR1_DN	TRUE	47	42	0.667848	0.798214	0.79911	CGP	M8570	1	41	26	16	0	1	0.0228023	0.0913954	0.143971	0.312202	Up	4641		928	C2	DOANE_BREAST_CANCER_ESR1_DN	TRUE	47	42	0.0924564	0.231998	0.232324	CGP	M8570	7	35	14	28	1	6	-0.277151	-0.287002	-1.36767	-1.50463	Down	2211
929	C2	DOANE_BREAST_CANCER_ESR1_UP	TRUE	111	108	0.351549	0.544464	0.545495	CGP	M19439	9	99	64	44	6	3	0.088299	0.0923393	0.272353	0.444722	Up	3582		929	C2	DOANE_BREAST_CANCER_ESR1_UP	TRUE	111	108	0.0454668	0.136114	0.136284	CGP	M19439	15	93	66	42	12	3	0.16552	0.119809	0.899085	1.0069	Up	1852
930	C2	DOANE_RESPONSE_TO_ANDROGEN_DN	TRUE	242	239	0.314115	0.508375	0.50929	CGP	M12816	8	231	119	120	1	7	-0.0595327	-0.0294754	-0.390693	-0.25448	Down	3428		930	C2	DOANE_RESPONSE_TO_ANDROGEN_DN	TRUE	242	239	0.391798	0.609562	0.609883	CGP	M12816	14	225	113	126	4	10	-0.0547011	-0.0337216	-0.59377	-0.327498	Down	3566
931	C2	DOANE_RESPONSE_TO_ANDROGEN_UP	TRUE	183	166	0.514182	0.687368	0.688471	CGP	M7600	3	163	96	70	3	0	0.025609	0.0280521	0.152789	0.298715	Up	4150		931	C2	DOANE_RESPONSE_TO_ANDROGEN_UP	TRUE	183	166	0.353973	0.571217	0.571723	CGP	M7600	9	157	93	73	4	5	0.0257072	0.037398	0.239009	0.598932	Up	3438
932	C2	DODD_NASOPHARYNGEAL_CARCINOMA_DN	TRUE	1396	1344	0.0518985	0.14765	0.148295	CGP	M14427	42	1302	908	436	4	38	0.0122426	0.0661055	0.415319	0.797202	Up	1950		932	C2	DODD_NASOPHARYNGEAL_CARCINOMA_DN	TRUE	1396	1344	0.000327282	0.00228685	0.00230397	CGP	M14427	73	1271	486	858	6	67	-0.164378	-0.103837	-1.55598	-1.22155	Down	794
933	C2	DODD_NASOPHARYNGEAL_CARCINOMA_UP	TRUE	1785	1596	0.401973	0.594	0.594983	CGP	M19062	54	1542	898	698	18	36	0.0157549	0.0333444	0.142813	0.285819	Up	3754		933	C2	DODD_NASOPHARYNGEAL_CARCINOMA_UP	TRUE	1785	1596	8.58536e-05	0.000727199	0.000735238	CGP	M19062	141	1455	1069	527	88	53	0.146221	0.155923	1.2354	1.50201	Up	655
934	C2	DONATO_CELL_CYCLE_TRETINOIN	TRUE	6	6	0.645379	0.784179	0.785195	CGP	M12434	0	6	3	3	0	0	-0.0094168	-0.0094168	0.459565	0.459565	Up	4566		934	C2	DONATO_CELL_CYCLE_TRETINOIN	TRUE	6	6	0.804911	0.909048	0.909176	CGP	M12434	0	6	3	3	0	0	-0.0160766	-0.0160766	-0.569138	-0.569138	Down	4912
935	C2	DORMOY_ELAVL1_TARGETS	TRUE	18	18	0.171217	0.338892	0.339593	CGP	M2323	1	17	9	9	0	1	-0.139755	-0.0971301	-1.03318	-0.749724	Down	2803		935	C2	DORMOY_ELAVL1_TARGETS	TRUE	18	18	0.154991	0.334861	0.335106	CGP	M2323	1	17	6	12	0	1	-0.190433	-0.172762	-1.62523	-1.5342	Down	2567
936	C2	DORN_ADENOVIRUS_INFECTION_12HR_DN	TRUE	33	33	0.629032	0.772927	0.774017	CGP	M17749	0	33	16	17	0	0	-0.0470759	-0.0324087	-0.328318	-0.133772	Down	4515		936	C2	DORN_ADENOVIRUS_INFECTION_12HR_DN	TRUE	33	33	0.0880564	0.222873	0.223206	CGP	M17749	2	31	10	23	0	2	-0.152345	-0.120008	-1.51081	-1.4087	Down	2192
937	C2	DORN_ADENOVIRUS_INFECTION_12HR_UP	TRUE	29	29	0.00438761	0.0212784	0.0214618	CGP	M10668	3	26	11	18	0	3	-0.279095	-0.272381	-1.71682	-1.73148	Down	1144		937	C2	DORN_ADENOVIRUS_INFECTION_12HR_UP	TRUE	29	29	0.00153203	0.00853383	0.00859499	CGP	M10668	3	26	5	24	0	3	-0.323295	-0.274418	-2.77591	-2.6683	Down	996
938	C2	DORN_ADENOVIRUS_INFECTION_24HR_DN	TRUE	43	43	0.00336638	0.0173898	0.0175601	CGP	M8825	3	40	17	26	0	3	-0.223307	-0.186745	-1.52917	-1.28216	Down	1074		938	C2	DORN_ADENOVIRUS_INFECTION_24HR_DN	TRUE	43	43	0.0280179	0.0939803	0.0941005	CGP	M8825	2	41	12	31	0	2	-0.156327	-0.146421	-1.73004	-1.67406	Down	1654
939	C2	DORN_ADENOVIRUS_INFECTION_24HR_UP	TRUE	12	12	0.20878	0.38649	0.387402	CGP	M9834	0	12	4	8	0	0	-0.189388	-0.198933	-1.106	-1.09271	Down	2997		939	C2	DORN_ADENOVIRUS_INFECTION_24HR_UP	TRUE	12	12	0.0361431	0.114097	0.114237	CGP	M9834	2	10	1	11	0	2	-0.407083	-0.284216	-2.64071	-2.62058	Down	1755
940	C2	DORN_ADENOVIRUS_INFECTION_32HR_DN	TRUE	39	39	0.0028378	0.0152616	0.0154229	CGP	M15590	2	37	12	27	0	2	-0.244858	-0.200288	-1.59216	-1.37713	Down	1031		940	C2	DORN_ADENOVIRUS_INFECTION_32HR_DN	TRUE	39	39	0.0539132	0.155301	0.155598	CGP	M15590	2	37	10	29	0	2	-0.162675	-0.1193	-1.58196	-1.60444	Down	1926
941	C2	DORN_ADENOVIRUS_INFECTION_32HR_UP	TRUE	11	11	0.783413	0.877169	0.877946	CGP	M12801	0	11	7	4	0	0	0.0192163	0.0290598	0.159161	0.249293	Up	4955		941	C2	DORN_ADENOVIRUS_INFECTION_32HR_UP	TRUE	11	11	0.006956	0.0304593	0.0305708	CGP	M12801	2	9	1	10	0	2	-0.403303	-0.381934	-3.51351	-3.30854	Down	1267
942	C2	DORN_ADENOVIRUS_INFECTION_48HR_DN	TRUE	40	40	0.000564467	0.00412552	0.00418752	CGP	M7375	3	37	13	27	0	3	-0.287231	-0.230778	-1.82461	-1.49306	Down	759		942	C2	DORN_ADENOVIRUS_INFECTION_48HR_DN	TRUE	40	40	0.0499104	0.146277	0.146429	CGP	M7375	2	38	10	30	0	2	-0.172556	-0.131373	-1.59148	-1.60153	Down	1893
943	C2	DORN_ADENOVIRUS_INFECTION_48HR_UP	TRUE	14	14	0.875142	0.931917	0.932287	CGP	M6181	0	14	8	6	0	0	0.011297	0.0173598	0.0489978	0.0982368	Up	5210		943	C2	DORN_ADENOVIRUS_INFECTION_48HR_UP	TRUE	14	14	0.00855301	0.0360254	0.0361673	CGP	M6181	2	12	2	12	0	2	-0.336378	-0.309197	-3.09142	-2.86735	Down	1317
944	C2	DORSAM_HOXA9_TARGETS_DN	TRUE	32	32	0.260222	0.447941	0.448777	CGP	M6051	3	29	16	16	0	3	-0.150945	-0.0618402	-0.689669	-0.564272	Down	3223		944	C2	DORSAM_HOXA9_TARGETS_DN	TRUE	32	32	0.492211	0.698123	0.698257	CGP	M6051	0	32	15	17	0	0	-0.0602083	-0.0404552	-0.731072	-0.359797	Down	3911
945	C2	DORSAM_HOXA9_TARGETS_UP	TRUE	35	34	0.508542	0.683434	0.684569	CGP	M10445	0	34	20	14	0	0	-0.00244002	0.0154542	0.281734	0.472069	Up	4128		945	C2	DORSAM_HOXA9_TARGETS_UP	TRUE	35	34	0.778487	0.892962	0.893033	CGP	M10445	0	34	14	20	0	0	-0.0010812	-0.00485639	-0.406181	-0.175529	Down	4836
946	C2	DORSEY_GAB2_TARGETS	TRUE	30	30	8.21965e-07	1.55111e-05	1.58013e-05	CGP	M14557	5	25	7	23	0	5	-0.422658	-0.359785	-2.89569	-2.40383	Down	294		946	C2	DORSEY_GAB2_TARGETS	TRUE	30	30	0.0010408	0.00622235	0.00626758	CGP	M14557	5	25	9	21	0	5	-0.351569	-0.269263	-2.95343	-2.38751	Down	928
947	C2	DOUGLAS_BMI1_TARGETS_DN	TRUE	314	311	0.196055	0.371613	0.372334	CGP	M14279	9	302	179	132	1	8	0.00444053	0.0298239	0.318156	0.454479	Up	2927		947	C2	DOUGLAS_BMI1_TARGETS_DN	TRUE	314	311	0.102255	0.249587	0.249866	CGP	M14279	14	297	136	175	3	11	-0.104081	-0.0580533	-0.929866	-0.648016	Down	2273
948	C2	DOUGLAS_BMI1_TARGETS_UP	TRUE	565	549	0.0150018	0.0570852	0.0574774	CGP	M15103	28	521	265	284	0	28	-0.134675	-0.0784023	-0.777205	-0.469158	Down	1458		948	C2	DOUGLAS_BMI1_TARGETS_UP	TRUE	565	549	0.951335	0.978544	0.978245	CGP	M15103	28	521	277	272	14	14	-0.000305289	-0.00379789	-0.211829	-0.0848672	Down	5392
949	C2	DUAN_PRDM5_TARGETS	TRUE	77	74	0.0524692	0.148824	0.149469	CGP	M2339	5	69	33	41	0	5	-0.139983	-0.101715	-0.886422	-0.615544	Down	1956		949	C2	DUAN_PRDM5_TARGETS	TRUE	77	74	0.252604	0.459641	0.459872	CGP	M2339	8	66	32	42	4	4	-0.0796948	-0.066901	-0.866987	-0.754627	Down	3049
950	C2	DUNNE_TARGETS_OF_AML1_MTG8_FUSION_DN	TRUE	19	19	2.39221e-07	5.2047e-06	5.30338e-06	CGP	M6469	4	15	3	16	0	4	-0.460389	-0.430992	-3.65262	-3.57154	Down	255		950	C2	DUNNE_TARGETS_OF_AML1_MTG8_FUSION_DN	TRUE	19	19	0.0179227	0.0659383	0.0660891	CGP	M6469	2	17	9	10	0	2	-0.224892	-0.17408	-2.69842	-2.08518	Down	1508
951	C2	DUNNE_TARGETS_OF_AML1_MTG8_FUSION_UP	TRUE	53	49	0.294449	0.487642	0.488644	CGP	M2546	2	47	20	29	1	1	-0.061675	-0.0615413	-0.556792	-0.418205	Down	3350		951	C2	DUNNE_TARGETS_OF_AML1_MTG8_FUSION_UP	TRUE	53	49	1.15178e-12	3.65149e-11	3.74705e-11	CGP	M2546	14	35	11	38	0	14	-0.55109	-0.530251	-5.39989	-5.00363	Down	175
952	C2	DURAND_STROMA_NS_UP	TRUE	164	156	0.0169065	0.0626985	0.0631037	CGP	M2582	10	146	70	86	1	9	-0.141076	-0.0961593	-0.905137	-0.660413	Down	1496		952	C2	DURAND_STROMA_NS_UP	TRUE	164	156	0.330569	0.546747	0.547355	CGP	M2582	14	142	79	77	3	11	-0.0817268	-0.0426328	-0.73489	-0.285936	Down	3354
953	C2	DURAND_STROMA_S_UP	TRUE	294	284	6.0398e-12	3.28518e-10	3.35423e-10	CGP	M2581	40	244	94	190	2	38	-0.347767	-0.294292	-2.23703	-2.04333	Down	102		953	C2	DURAND_STROMA_S_UP	TRUE	294	284	0.0675898	0.183368	0.183601	CGP	M2581	25	259	123	161	3	22	-0.12794	-0.0926516	-1.03124	-0.788872	Down	2045
954	C2	DURCHDEWALD_SKIN_CARCINOGENESIS_DN	TRUE	258	254	0.0517175	0.147445	0.148095	CGP	M1684	10	244	118	136	0	10	-0.105049	-0.0603635	-0.688139	-0.4863	Down	1946		954	C2	DURCHDEWALD_SKIN_CARCINOGENESIS_DN	TRUE	258	254	0.15083	0.328546	0.328683	CGP	M1684	9	245	106	148	1	8	-0.0895209	-0.0609993	-0.836609	-0.715218	Down	2547
955	C2	DURCHDEWALD_SKIN_CARCINOGENESIS_UP	TRUE	87	81	0.853062	0.91881	0.919274	CGP	M1683	5	76	44	37	2	3	-0.0469729	-0.0253785	0.00437772	0.176865	Up	5151		955	C2	DURCHDEWALD_SKIN_CARCINOGENESIS_UP	TRUE	87	81	0.605663	0.789691	0.789438	CGP	M1683	4	77	33	48	2	2	-0.0589254	-0.0484813	-0.484381	-0.357709	Down	4255
956	C2	DUTERTRE_ESTRADIOL_RESPONSE_24HR_DN	TRUE	504	502	1.91557e-05	0.000253641	0.000259404	CGP	M2157	27	475	180	322	3	24	-0.167667	-0.141564	-1.30845	-1.14863	Down	419		956	C2	DUTERTRE_ESTRADIOL_RESPONSE_24HR_DN	TRUE	504	502	0.160117	0.341927	0.342138	CGP	M2157	22	480	218	284	10	12	-0.0551828	-0.0589051	-0.774674	-0.614732	Down	2598
957	C2	DUTERTRE_ESTRADIOL_RESPONSE_24HR_UP	TRUE	323	321	5.13989e-07	1.02946e-05	1.04663e-05	CGP	M2156	7	314	273	48	1	6	0.152562	0.196358	1.44088	1.73183	Up	277		957	C2	DUTERTRE_ESTRADIOL_RESPONSE_24HR_UP	TRUE	323	321	3.38359e-06	4.17159e-05	4.23758e-05	CGP	M2156	8	313	71	250	5	3	-0.214526	-0.238822	-2.19487	-2.39677	Down	450
958	C2	DUTERTRE_ESTRADIOL_RESPONSE_6HR_DN	TRUE	91	91	0.00500925	0.0234489	0.0236565	CGP	M2154	5	86	36	55	0	5	-0.162878	-0.131089	-1.19157	-0.909657	Down	1184		958	C2	DUTERTRE_ESTRADIOL_RESPONSE_6HR_DN	TRUE	91	91	0.0972994	0.240667	0.240969	CGP	M2154	9	82	37	54	4	5	-0.109293	-0.11416	-1.13478	-0.91787	Down	2243
959	C2	DUTERTRE_ESTRADIOL_RESPONSE_6HR_UP	TRUE	228	226	0.0105531	0.0428294	0.0431692	CGP	M2151	3	223	158	68	0	3	0.0618249	0.0986476	0.743517	1.01217	Up	1365		959	C2	DUTERTRE_ESTRADIOL_RESPONSE_6HR_UP	TRUE	228	226	0.106773	0.257471	0.257727	CGP	M2151	4	222	83	143	3	1	-0.0786323	-0.0920253	-0.91181	-0.998415	Down	2300
960	C2	DUTTA_APOPTOSIS_VIA_NFKB	TRUE	32	31	0.245529	0.431894	0.432804	CGP	M9440	0	31	20	11	0	0	0.0608053	0.0600649	0.577527	0.533073	Up	3154		960	C2	DUTTA_APOPTOSIS_VIA_NFKB	TRUE	32	31	8.01518e-06	8.96537e-05	9.10485e-05	CGP	M9440	6	25	8	23	0	6	-0.427095	-0.366118	-3.87347	-3.63537	Down	496
961	C2	EBAUER_MYOGENIC_TARGETS_OF_PAX3_FOXO1_FUSION	TRUE	48	46	6.50024e-06	9.80375e-05	9.98677e-05	CGP	M16123	8	38	12	34	1	7	-0.369117	-0.315132	-2.26974	-2.15587	Down	367		961	C2	EBAUER_MYOGENIC_TARGETS_OF_PAX3_FOXO1_FUSION	TRUE	48	46	0.0199817	0.0716998	0.0718416	CGP	M16123	5	41	20	26	0	5	-0.306173	-0.175233	-1.84426	-1.41368	Down	1546
962	C2	EBAUER_TARGETS_OF_PAX3_FOXO1_FUSION_DN	TRUE	49	47	0.207844	0.38553	0.386448	CGP	M7778	2	45	15	32	0	2	-0.128666	-0.101094	-0.662029	-0.581778	Down	2991		962	C2	EBAUER_TARGETS_OF_PAX3_FOXO1_FUSION_DN	TRUE	49	47	0.355801	0.573666	0.574169	CGP	M7778	5	42	29	18	5	0	0.136052	0.115406	0.431894	0.762447	Up	3441
963	C2	EBAUER_TARGETS_OF_PAX3_FOXO1_FUSION_UP	TRUE	198	180	0.000588938	0.00425446	0.00431731	CGP	M78	17	163	70	110	4	13	-0.176751	-0.142487	-1.22797	-1.06782	Down	768		963	C2	EBAUER_TARGETS_OF_PAX3_FOXO1_FUSION_UP	TRUE	198	180	0.00630298	0.02802	0.0281281	CGP	M78	16	164	78	102	4	12	-0.200378	-0.146602	-1.55782	-1.16681	Down	1248
964	C2	EGUCHI_CELL_CYCLE_RB1_TARGETS	TRUE	23	23	0.000178033	0.00159962	0.00163004	CGP	M4455	0	23	23	0	0	0	0.269583	0.267419	2.2488	2.16839	Up	617		964	C2	EGUCHI_CELL_CYCLE_RB1_TARGETS	TRUE	23	23	7.26539e-07	1.01023e-05	1.02687e-05	CGP	M4455	0	23	0	23	0	0	-0.476046	-0.479947	-4.58732	-4.66289	Down	399
965	C2	EHLERS_ANEUPLOIDY_DN	TRUE	12	11	0.539719	0.705219	0.706182	CGP	M2785	0	11	3	8	0	0	-0.0424059	-0.080068	-0.574086	-0.587967	Down	4246		965	C2	EHLERS_ANEUPLOIDY_DN	TRUE	12	11	0.35368	0.571217	0.571723	CGP	M2785	0	11	3	8	0	0	-0.084164	-0.12372	-1.30496	-1.3464	Down	3435
966	C2	EHLERS_ANEUPLOIDY_UP	TRUE	41	40	0.283049	0.475145	0.475902	CGP	M7775	0	40	17	23	0	0	-0.073623	-0.0470097	-0.602422	-0.525494	Down	3305		966	C2	EHLERS_ANEUPLOIDY_UP	TRUE	41	40	0.610387	0.793817	0.793546	CGP	M7775	2	38	21	19	1	1	-0.0443869	-0.00167311	-0.616793	0.0263036	Down	4266
967	C2	EHRLICH_ICF_SYNDROM_DN	TRUE	17	13	0.577592	0.73413	0.735092	CGP	M2375	1	12	6	7	0	1	-0.0466323	-0.0102867	0.381895	0.402765	Up	4365		967	C2	EHRLICH_ICF_SYNDROM_DN	TRUE	17	13	0.00297668	0.0149728	0.0150563	CGP	M2375	1	12	4	9	0	1	-0.432281	-0.335699	-3.59175	-3.51146	Down	1101
968	C2	EHRLICH_ICF_SYNDROM_UP	TRUE	13	10	0.00750613	0.0323323	0.0325977	CGP	M5053	1	9	2	8	0	1	-0.271546	-0.236066	-2.45904	-2.3669	Down	1288		968	C2	EHRLICH_ICF_SYNDROM_UP	TRUE	13	10	0.00682509	0.0300044	0.0301159	CGP	M5053	1	9	3	7	0	1	-0.416221	-0.341514	-3.83402	-3.45281	Down	1262
969	C2	EINAV_INTERFERON_SIGNATURE_IN_CANCER	TRUE	27	27	1.93075e-12	1.16432e-10	1.19272e-10	CGP	M5091	1	26	23	4	1	0	0.50401	0.528021	4.07541	4.36587	Up	92		969	C2	EINAV_INTERFERON_SIGNATURE_IN_CANCER	TRUE	27	27	1.08298e-11	2.9598e-10	3.03788e-10	CGP	M5091	8	19	3	24	0	8	-0.615242	-0.632865	-6.06127	-6.29516	Down	203
970	C2	ELLWOOD_MYC_TARGETS_DN	TRUE	41	40	0.20478	0.382337	0.383083	CGP	M6951	0	40	24	16	0	0	0.0460501	0.0539326	0.569559	0.675326	Up	2971		970	C2	ELLWOOD_MYC_TARGETS_DN	TRUE	41	40	0.203522	0.40159	0.401829	CGP	M6951	3	37	28	12	2	1	0.114359	0.0646778	0.731129	0.760958	Up	2811
971	C2	ELLWOOD_MYC_TARGETS_UP	TRUE	13	12	0.890718	0.941022	0.941323	CGP	M2607	0	12	8	4	0	0	-0.0125276	0.00254647	0.0482201	0.163584	Up	5250		971	C2	ELLWOOD_MYC_TARGETS_UP	TRUE	13	12	0.38681	0.604002	0.604342	CGP	M2607	0	12	3	9	0	0	-0.0896062	-0.082895	-1.18781	-1.18278	Down	3553
972	C2	ELVIDGE_HIF1A_AND_HIF2A_TARGETS_DN	TRUE	105	104	2.17068e-06	3.75169e-05	3.82512e-05	CGP	M6189	5	99	32	72	0	5	-0.25112	-0.205953	-1.86662	-1.58041	Down	321		972	C2	ELVIDGE_HIF1A_AND_HIF2A_TARGETS_DN	TRUE	105	104	0.487962	0.696299	0.696473	CGP	M6189	3	101	47	57	0	3	-0.0676817	-0.0419096	-0.561587	-0.420811	Down	3888
973	C2	ELVIDGE_HIF1A_AND_HIF2A_TARGETS_UP	TRUE	41	41	0.0556567	0.155402	0.156043	CGP	M7062	0	41	34	7	0	0	0.0713615	0.106957	0.8793	1.09651	Up	1987		973	C2	ELVIDGE_HIF1A_AND_HIF2A_TARGETS_UP	TRUE	41	41	0.144866	0.319697	0.319741	CGP	M7062	1	40	12	29	0	1	-0.100748	-0.0599018	-1.25724	-0.833938	Down	2514
974	C2	ELVIDGE_HIF1A_TARGETS_DN	TRUE	92	90	4.33728e-05	0.000498203	0.000507369	CGP	M2513	3	87	28	62	0	3	-0.216037	-0.177133	-1.67577	-1.39275	Down	483		974	C2	ELVIDGE_HIF1A_TARGETS_DN	TRUE	92	90	0.467052	0.678503	0.678787	CGP	M2513	2	88	41	49	0	2	-0.0695783	-0.0485463	-0.595972	-0.445907	Down	3819
975	C2	ELVIDGE_HIF1A_TARGETS_UP	TRUE	67	67	0.0909702	0.222301	0.223247	CGP	M17905	1	66	49	18	0	1	0.0402673	0.0769362	0.642008	0.810056	Up	2269		975	C2	ELVIDGE_HIF1A_TARGETS_UP	TRUE	67	67	0.134993	0.303831	0.303929	CGP	M17905	2	65	23	44	0	2	-0.0899346	-0.0592013	-1.11162	-0.865335	Down	2465
976	C2	ELVIDGE_HIF2A_TARGETS_UP	TRUE	6	6	0.368404	0.560844	0.561801	CGP	M8397	1	5	4	2	0	1	-0.179003	-0.179003	-1.13858	-1.13858	Down	3643		976	C2	ELVIDGE_HIF2A_TARGETS_UP	TRUE	6	6	0.079947	0.206974	0.207236	CGP	M8397	0	6	1	5	0	0	-0.279095	-0.279095	-3.02895	-3.02895	Down	2143
977	C2	ELVIDGE_HYPOXIA_BY_DMOG_DN	TRUE	59	59	0.0771456	0.197784	0.198663	CGP	M7030	2	57	43	16	1	1	0.0823635	0.0968545	0.702679	0.878777	Up	2164		977	C2	ELVIDGE_HYPOXIA_BY_DMOG_DN	TRUE	59	59	0.126262	0.289464	0.289608	CGP	M7030	3	56	21	38	0	3	-0.121048	-0.0917151	-1.17031	-0.935177	Down	2420
978	C2	ELVIDGE_HYPOXIA_BY_DMOG_UP	TRUE	133	131	1.49067e-05	0.000205217	0.000209609	CGP	M9197	4	127	41	90	0	4	-0.219585	-0.188922	-1.61535	-1.44869	Down	403		978	C2	ELVIDGE_HYPOXIA_BY_DMOG_UP	TRUE	133	131	0.272391	0.482666	0.482787	CGP	M9197	6	125	54	77	2	4	-0.0776799	-0.0650243	-0.755198	-0.614993	Down	3131
979	C2	ELVIDGE_HYPOXIA_DN	TRUE	147	147	0.00282477	0.0152154	0.0153768	CGP	M10175	2	145	107	40	1	1	0.0848963	0.0935606	0.963037	1.06908	Up	1030		979	C2	ELVIDGE_HYPOXIA_DN	TRUE	147	147	0.0411548	0.126427	0.12662	CGP	M10175	3	144	50	97	0	3	-0.0964112	-0.0703695	-1.19775	-1.07449	Down	1806
980	C2	ELVIDGE_HYPOXIA_UP	TRUE	172	170	4.45856e-06	7.06745e-05	7.20975e-05	CGP	M7363	7	163	58	112	0	7	-0.221547	-0.18806	-1.62592	-1.4315	Down	350		980	C2	ELVIDGE_HYPOXIA_UP	TRUE	172	170	0.316557	0.532683	0.533056	CGP	M7363	7	163	71	99	2	5	-0.0761837	-0.0595854	-0.675237	-0.554722	Down	3297
981	C2	ENGELMANN_CANCER_PROGENITORS_DN	TRUE	68	65	0.0607562	0.166539	0.167186	CGP	M9246	6	59	28	37	1	5	-0.14304	-0.131556	-0.884943	-0.673501	Down	2024		981	C2	ENGELMANN_CANCER_PROGENITORS_DN	TRUE	68	65	0.44377	0.658327	0.658557	CGP	M9246	8	57	34	31	5	3	0.0617718	0.0596632	0.273046	0.523191	Up	3739
982	C2	ENGELMANN_CANCER_PROGENITORS_UP	TRUE	47	45	0.00592585	0.0268162	0.0270601	CGP	M13135	2	43	19	26	0	2	-0.212279	-0.169069	-1.40343	-1.20221	Down	1226		982	C2	ENGELMANN_CANCER_PROGENITORS_UP	TRUE	47	45	0.240914	0.445086	0.445226	CGP	M13135	3	42	19	26	2	1	-0.0704937	-0.105881	-1.00366	-1.02731	Down	3003
983	C2	ENK_UV_RESPONSE_EPIDERMIS_DN	TRUE	513	506	0.0283234	0.0932018	0.093752	CGP	M4508	15	491	227	279	2	13	-0.109181	-0.0752953	-0.700291	-0.54934	Down	1686		983	C2	ENK_UV_RESPONSE_EPIDERMIS_DN	TRUE	513	506	0.0500285	0.146396	0.146545	CGP	M4508	31	475	210	296	6	25	-0.108066	-0.0821041	-1.00829	-0.818799	Down	1895
984	C2	ENK_UV_RESPONSE_EPIDERMIS_UP	TRUE	296	288	0.0892905	0.220073	0.221035	CGP	M19848	11	277	183	105	1	10	0.018734	0.0629602	0.44724	0.710449	Up	2251		984	C2	ENK_UV_RESPONSE_EPIDERMIS_UP	TRUE	296	288	0.0294532	0.0976281	0.0977403	CGP	M19848	18	270	114	174	3	15	-0.130497	-0.105609	-1.16804	-1.00339	Down	1673
985	C2	ENK_UV_RESPONSE_KERATINOCYTE_DN	TRUE	481	478	0.255908	0.443762	0.444625	CGP	M3898	4	474	287	191	0	4	0.00251864	0.0289127	0.26142	0.367171	Up	3198		985	C2	ENK_UV_RESPONSE_KERATINOCYTE_DN	TRUE	481	478	0.254171	0.460894	0.46111	CGP	M3898	9	469	200	278	1	8	-0.0584302	-0.0385828	-0.651839	-0.542654	Down	3059
986	C2	ENK_UV_RESPONSE_KERATINOCYTE_UP	TRUE	534	508	0.129404	0.282096	0.283001	CGP	M10791	14	494	303	205	2	12	0.010297	0.0357198	0.365352	0.523163	Up	2545		986	C2	ENK_UV_RESPONSE_KERATINOCYTE_UP	TRUE	534	508	0.136435	0.306072	0.306155	CGP	M10791	32	476	219	289	10	22	-0.0789703	-0.063819	-0.814104	-0.585305	Down	2472
987	C2	EPPERT_CE_HSC_LSC	TRUE	41	39	0.0467526	0.13695	0.137605	CGP	M19233	2	37	15	24	0	2	-0.174759	-0.146757	-1.07459	-0.991147	Down	1894		987	C2	EPPERT_CE_HSC_LSC	TRUE	41	39	0.0576774	0.164249	0.164541	CGP	M19233	4	35	16	23	1	3	-0.215911	-0.203831	-1.57806	-1.54139	Down	1947
988	C2	EPPERT_HSC_R	TRUE	125	119	0.0181568	0.0660119	0.066418	CGP	M19231	7	112	53	66	1	6	-0.131767	-0.0971698	-0.939887	-0.686094	Down	1526		988	C2	EPPERT_HSC_R	TRUE	125	119	0.0930493	0.233275	0.2336	CGP	M19231	11	108	55	64	4	7	-0.0801312	-0.107156	-1.07996	-0.923302	Down	2213
989	C2	EPPERT_LSC_R	TRUE	41	39	0.37004	0.562307	0.563256	CGP	M19230	0	39	23	16	0	0	0.0340029	0.0291137	0.393297	0.313819	Up	3651		989	C2	EPPERT_LSC_R	TRUE	41	39	0.105699	0.25619	0.256458	CGP	M19230	1	38	22	17	1	0	0.0864067	0.0719589	1.00048	1.07614	Up	2289
990	C2	EPPERT_PROGENITOR	TRUE	137	135	0.560736	0.720879	0.721738	CGP	M19232	1	134	79	56	0	1	-0.0126744	0.0272997	0.130291	0.408625	Up	4312		990	C2	EPPERT_PROGENITOR	TRUE	137	135	0.181612	0.37415	0.374533	CGP	M19232	6	129	55	80	2	4	-0.0760651	-0.0618033	-0.868167	-0.793374	Down	2693
991	C2	FAELT_B_CLL_WITH_VH3_21_DN	TRUE	49	49	0.0571538	0.158545	0.159185	CGP	M7218	0	49	35	14	0	0	0.0778043	0.0742884	0.818547	0.9025	Up	2000		991	C2	FAELT_B_CLL_WITH_VH3_21_DN	TRUE	49	49	0.0192944	0.0698071	0.0699532	CGP	M7218	2	47	15	34	0	2	-0.159981	-0.104647	-1.79612	-1.43618	Down	1533
992	C2	FAELT_B_CLL_WITH_VH3_21_UP	TRUE	44	42	0.0152077	0.0576312	0.0580234	CGP	M15164	0	42	31	11	0	0	0.101874	0.109377	1.12896	1.31119	Up	1464		992	C2	FAELT_B_CLL_WITH_VH3_21_UP	TRUE	44	42	0.182505	0.375292	0.37567	CGP	M15164	1	41	18	24	0	1	-0.107753	-0.0540043	-1.19703	-0.712571	Down	2698
993	C2	FAELT_B_CLL_WITH_VH_REARRANGEMENTS_DN	TRUE	49	48	0.564588	0.724072	0.724919	CGP	M10389	0	48	28	20	0	0	0.0184949	0.0347394	0.203074	0.389251	Up	4326		993	C2	FAELT_B_CLL_WITH_VH_REARRANGEMENTS_DN	TRUE	49	48	0.789058	0.899279	0.899303	CGP	M10389	1	47	21	27	0	1	-0.0544843	-0.0246137	-0.349691	-0.303524	Down	4868
994	C2	FAELT_B_CLL_WITH_VH_REARRANGEMENTS_UP	TRUE	48	48	0.269708	0.459422	0.460227	CGP	M7202	0	48	23	25	0	0	-0.0989805	-0.0777668	-0.598577	-0.401173	Down	3257		994	C2	FAELT_B_CLL_WITH_VH_REARRANGEMENTS_UP	TRUE	48	48	0.00216342	0.0113769	0.011448	CGP	M7202	2	46	18	30	0	2	-0.20029	-0.169588	-2.36528	-2.01056	Down	1055
995	C2	FALVELLA_SMOKERS_WITH_LUNG_CANCER	TRUE	81	77	0.119564	0.267798	0.268747	CGP	M18536	6	71	31	46	0	6	-0.151429	-0.0901226	-0.710084	-0.561268	Down	2475		995	C2	FALVELLA_SMOKERS_WITH_LUNG_CANCER	TRUE	81	77	0.130704	0.296705	0.296825	CGP	M18536	6	71	35	42	1	5	-0.117271	-0.0907452	-1.07617	-0.927734	Down	2444
996	C2	FARDIN_HYPOXIA_11	TRUE	32	32	0.294616	0.487732	0.488729	CGP	M2345	0	32	14	18	0	0	-0.0813516	-0.0692988	-0.630553	-0.665599	Down	3351		996	C2	FARDIN_HYPOXIA_11	TRUE	32	32	0.837761	0.928485	0.928648	CGP	M2345	0	32	13	19	0	0	-0.0390788	-0.032694	-0.328724	-0.342123	Down	5003
997	C2	FARDIN_HYPOXIA_9	TRUE	7	7	0.592543	0.746336	0.747415	CGP	M2344	0	7	5	2	0	0	0.0461305	0.0461305	0.495913	0.495913	Up	4404		997	C2	FARDIN_HYPOXIA_9	TRUE	7	7	0.230095	0.435688	0.435927	CGP	M2344	0	7	1	6	0	0	-0.199042	-0.199042	-1.96729	-1.96729	Down	2930
998	C2	FARMER_BREAST_CANCER_APOCRINE_VS_BASAL	TRUE	328	319	0.121629	0.271112	0.272057	CGP	M2631	11	308	195	124	6	5	0.0464958	0.058287	0.401417	0.569754	Up	2489		998	C2	FARMER_BREAST_CANCER_APOCRINE_VS_BASAL	TRUE	328	319	0.633744	0.807603	0.807447	CGP	M2631	19	300	146	173	10	9	-0.0319417	-0.039529	-0.38209	-0.397188	Down	4350
999	C2	FARMER_BREAST_CANCER_APOCRINE_VS_LUMINAL	TRUE	327	316	0.498772	0.675088	0.676263	CGP	M4008	14	302	172	144	5	9	0.00783742	0.022788	0.139227	0.231107	Up	4099		999	C2	FARMER_BREAST_CANCER_APOCRINE_VS_LUMINAL	TRUE	327	316	0.795862	0.903878	0.903873	CGP	M4008	25	291	151	165	16	9	0.018645	0.000501225	-0.0594995	-0.00889688	Up	4885
1000	C2	FARMER_BREAST_CANCER_BASAL_VS_LULMINAL	TRUE	329	323	0.658197	0.792121	0.793068	CGP	M5652	9	314	186	137	4	5	0.0206288	0.0395485	0.0602748	0.287682	Up	4610		1000	C2	FARMER_BREAST_CANCER_BASAL_VS_LULMINAL	TRUE	329	323	0.65238	0.818909	0.818746	CGP	M5652	24	299	143	180	9	15	-0.0694338	-0.0616507	-0.374781	-0.360628	Down	4418
1001	C2	FARMER_BREAST_CANCER_CLUSTER_1	TRUE	48	39	0.000814366	0.00556396	0.00563865	CGP	M15015	1	38	22	17	1	0	0.2204	0.220507	1.66133	1.58121	Up	811		1001	C2	FARMER_BREAST_CANCER_CLUSTER_1	TRUE	48	39	3.91065e-45	2.16963e-42	2.6876e-42	CGP	M15015	28	11	0	39	0	28	-1.519	-1.51245	-11.3691	-11.4673	Down	10
1002	C2	FARMER_BREAST_CANCER_CLUSTER_2	TRUE	33	33	0.000356501	0.00285407	0.00289947	CGP	M17333	0	33	29	4	0	0	0.246605	0.250841	1.84712	1.90687	Up	693		1002	C2	FARMER_BREAST_CANCER_CLUSTER_2	TRUE	33	33	1.64415e-06	2.14629e-05	2.1782e-05	CGP	M17333	0	33	3	30	0	0	-0.439608	-0.455957	-3.89092	-4.16237	Down	425
1003	C2	FARMER_BREAST_CANCER_CLUSTER_3	TRUE	16	16	0.4091	0.601401	0.602527	CGP	M19675	1	15	8	8	1	0	0.0897935	0.0662466	0.537031	0.477726	Up	3774		1003	C2	FARMER_BREAST_CANCER_CLUSTER_3	TRUE	16	16	0.439687	0.654693	0.654944	CGP	M19675	1	15	7	9	0	1	-0.157181	-0.137008	-0.998688	-0.926919	Down	3726
1004	C2	FARMER_BREAST_CANCER_CLUSTER_4	TRUE	19	19	4.24663e-44	4.71206e-41	5.83699e-41	CGP	M15125	14	5	0	19	0	14	-1.30007	-1.29925	-10.0296	-10.1769	Down	5		1004	C2	FARMER_BREAST_CANCER_CLUSTER_4	TRUE	19	19	2.549e-06	3.20676e-05	3.25916e-05	CGP	M15125	4	15	4	15	0	4	-0.531632	-0.49651	-4.96159	-4.8946	Down	441
1005	C2	FARMER_BREAST_CANCER_CLUSTER_5	TRUE	19	19	0.770904	0.869658	0.870493	CGP	M682	0	19	6	13	0	0	-0.00544592	-0.00959066	-0.254056	-0.290881	Down	4918		1005	C2	FARMER_BREAST_CANCER_CLUSTER_5	TRUE	19	19	0.556768	0.752667	0.752485	CGP	M682	0	19	5	14	0	0	-0.0466644	-0.0413499	-0.729633	-0.691679	Down	4104
1006	C2	FARMER_BREAST_CANCER_CLUSTER_6	TRUE	14	14	0.351625	0.544464	0.545495	CGP	M19779	0	14	8	6	0	0	0.139233	0.139425	0.649686	0.739941	Up	3583		1006	C2	FARMER_BREAST_CANCER_CLUSTER_6	TRUE	14	14	0.419751	0.635757	0.636105	CGP	M19779	2	12	9	5	1	1	0.0851012	0.101574	0.697159	1.04759	Up	3663
1007	C2	FARMER_BREAST_CANCER_CLUSTER_7	TRUE	20	20	0.264049	0.452562	0.453385	CGP	M10394	3	17	14	6	1	2	0.0742244	0.120681	0.655076	1.04328	Up	3237		1007	C2	FARMER_BREAST_CANCER_CLUSTER_7	TRUE	20	20	0.554737	0.750837	0.750663	CGP	M10394	1	19	12	8	1	0	0.0393706	-0.0126689	0.410817	0.0950432	Up	4099
1008	C2	FARMER_BREAST_CANCER_CLUSTER_8	TRUE	6	6	0.958648	0.978993	0.979173	CGP	M7081	0	6	4	2	0	0	0.0325056	0.0325056	-0.00506657	-0.00506657	Up	5431		1008	C2	FARMER_BREAST_CANCER_CLUSTER_8	TRUE	6	6	0.352017	0.570401	0.570928	CGP	M7081	0	6	3	3	0	0	0.18642	0.18642	1.33482	1.33482	Up	3423
1009	C2	FERNANDEZ_BOUND_BY_MYC	TRUE	180	170	0.431574	0.622105	0.6233	CGP	M3456	5	165	99	71	0	5	0.000709111	0.0438688	0.187145	0.438733	Up	3848		1009	C2	FERNANDEZ_BOUND_BY_MYC	TRUE	180	170	0.334678	0.55114	0.551741	CGP	M3456	6	164	76	94	1	5	-0.0673018	-0.0453879	-0.647807	-0.556063	Down	3369
1010	C2	FERRANDO_HOX11_NEIGHBORS	TRUE	23	21	0.367808	0.56045	0.561412	CGP	M2059	0	21	13	8	0	0	-0.0353424	-0.00639162	0.518947	0.545287	Up	3641		1010	C2	FERRANDO_HOX11_NEIGHBORS	TRUE	23	21	0.000840128	0.00519624	0.00523106	CGP	M2059	4	17	3	18	0	4	-0.496848	-0.405956	-3.28664	-3.36019	Down	897
1011	C2	FERRANDO_LYL1_NEIGHBORS	TRUE	16	15	0.629152	0.772927	0.774017	CGP	M4175	0	15	5	10	0	0	-0.0999288	-0.10149	-0.416712	-0.482594	Down	4516		1011	C2	FERRANDO_LYL1_NEIGHBORS	TRUE	16	15	0.000815145	0.00508138	0.00511606	CGP	M4175	2	13	5	10	0	2	-0.373446	-0.351064	-3.98579	-3.76928	Down	890
1012	C2	FERRANDO_TAL1_NEIGHBORS	TRUE	20	18	0.51128	0.684863	0.685975	CGP	M1007	0	18	8	10	0	0	-0.0875806	-0.106147	-0.511727	-0.448922	Down	4139		1012	C2	FERRANDO_TAL1_NEIGHBORS	TRUE	20	18	1.2782e-10	3.11028e-09	3.17988e-09	CGP	M1007	8	10	3	15	0	8	-0.834427	-0.827005	-7.16852	-7.20384	Down	228
1013	C2	FERRANDO_T_ALL_WITH_MLL_ENL_FUSION_DN	TRUE	89	84	0.000921685	0.00611664	0.00620248	CGP	M7715	1	83	63	21	0	1	0.0864675	0.122836	1.24481	1.41212	Up	836		1013	C2	FERRANDO_T_ALL_WITH_MLL_ENL_FUSION_DN	TRUE	89	84	3.51755e-06	4.30803e-05	4.37546e-05	CGP	M7715	7	77	17	67	0	7	-0.286795	-0.195278	-2.95707	-2.31674	Down	453
1014	C2	FERRANDO_T_ALL_WITH_MLL_ENL_FUSION_UP	TRUE	89	82	0.264147	0.45259	0.453412	CGP	M6434	1	81	40	42	0	1	-0.0784254	-0.0445972	-0.525967	-0.245165	Down	3238		1014	C2	FERRANDO_T_ALL_WITH_MLL_ENL_FUSION_UP	TRUE	89	82	7.31936e-05	0.000630556	0.000637747	CGP	M6434	13	69	29	53	1	12	-0.274642	-0.193952	-2.67125	-1.88619	Down	644
1015	C2	FERRARI_RESPONSE_TO_FENRETINIDE_DN	TRUE	5	5	0.138885	0.29659	0.297464	CGP	M1585	0	5	2	3	0	0	-0.224055	-0.224055	-1.88519	-1.88519	Down	2597		1015	C2	FERRARI_RESPONSE_TO_FENRETINIDE_DN	TRUE	5	5	0.409108	0.626435	0.626665	CGP	M1585	1	4	4	1	1	0	0.281003	0.281003	1.28131	1.28131	Up	3622
1016	C2	FERRARI_RESPONSE_TO_FENRETINIDE_UP	TRUE	22	21	0.187877	0.360546	0.361296	CGP	M14827	1	20	8	13	0	1	-0.187858	-0.17302	-0.910409	-1.04508	Down	2891		1016	C2	FERRARI_RESPONSE_TO_FENRETINIDE_UP	TRUE	22	21	0.0130222	0.0506997	0.0508494	CGP	M14827	2	19	5	16	0	2	-0.333246	-0.314816	-2.50642	-2.35847	Down	1425
1017	C2	FERREIRA_EWINGS_SARCOMA_UNSTABLE_VS_STABLE_DN	TRUE	95	91	0.307439	0.500931	0.50187	CGP	M11984	3	88	56	35	1	2	-0.00369664	0.0134344	0.329204	0.383305	Up	3405		1017	C2	FERREIRA_EWINGS_SARCOMA_UNSTABLE_VS_STABLE_DN	TRUE	95	91	0.836302	0.928088	0.928076	CGP	M11984	5	86	47	44	0	5	-0.0734899	0.00309863	-0.34045	0.0566444	Down	4999
1018	C2	FERREIRA_EWINGS_SARCOMA_UNSTABLE_VS_STABLE_UP	TRUE	162	159	0.0348285	0.10954	0.110113	CGP	M19957	4	155	111	48	0	4	0.056716	0.100804	0.638245	0.970406	Up	1764		1018	C2	FERREIRA_EWINGS_SARCOMA_UNSTABLE_VS_STABLE_UP	TRUE	162	159	2.37184e-05	0.000235824	0.000238835	CGP	M19957	5	154	39	120	1	4	-0.217093	-0.209859	-2.27241	-2.28798	Down	558
1019	C2	FEVR_CTNNB1_TARGETS_DN	TRUE	555	543	0.00291117	0.0155151	0.0156764	CGP	M2343	6	537	379	164	1	5	0.056093	0.0857352	0.775629	0.960398	Up	1041		1019	C2	FEVR_CTNNB1_TARGETS_DN	TRUE	555	543	0.0621448	0.172908	0.173174	CGP	M2343	11	532	188	355	6	5	-0.0781194	-0.0776744	-0.931286	-0.99027	Down	1994
1020	C2	FEVR_CTNNB1_TARGETS_UP	TRUE	687	650	0.818511	0.896112	0.896706	CGP	M2342	24	626	345	305	5	19	-0.0136648	0.00233328	-0.00621888	0.111308	Up	5067		1020	C2	FEVR_CTNNB1_TARGETS_UP	TRUE	687	650	0.0779922	0.203624	0.2039	CGP	M2342	67	583	296	354	21	46	-0.076675	-0.0575124	-0.935272	-0.577946	Down	2125
1021	C2	FIGUEROA_AML_METHYLATION_CLUSTER_1_DN	TRUE	45	40	0.455607	0.642241	0.643481	CGP	M2161	0	40	25	15	0	0	-0.0243106	0.0113967	0.307184	0.470207	Up	3935		1021	C2	FIGUEROA_AML_METHYLATION_CLUSTER_1_DN	TRUE	45	40	0.138513	0.30887	0.308942	CGP	M2161	7	33	19	21	3	4	-0.0891812	-0.0786445	-1.37896	-0.757431	Down	2488
1022	C2	FIGUEROA_AML_METHYLATION_CLUSTER_1_UP	TRUE	118	108	0.279369	0.471679	0.47246	CGP	M2159	4	104	52	56	1	3	-0.0507368	-0.0376146	-0.47781	-0.255715	Down	3286		1022	C2	FIGUEROA_AML_METHYLATION_CLUSTER_1_UP	TRUE	118	108	0.20491	0.403708	0.403943	CGP	M2159	4	104	60	48	0	4	0.0215866	0.0567848	0.488143	0.646614	Up	2816
1023	C2	FIGUEROA_AML_METHYLATION_CLUSTER_2_DN	TRUE	9	8	0.447724	0.635775	0.637057	CGP	M2163	0	8	3	5	0	0	-0.172589	-0.172589	-0.809445	-0.809445	Down	3907		1023	C2	FIGUEROA_AML_METHYLATION_CLUSTER_2_DN	TRUE	9	8	0.00099795	0.00601807	0.00606268	CGP	M2163	5	3	4	4	1	4	-0.796163	-0.796163	-5.7243	-5.7243	Down	920
1024	C2	FIGUEROA_AML_METHYLATION_CLUSTER_2_UP	TRUE	53	45	0.534281	0.702647	0.703653	CGP	M2162	1	44	22	23	1	0	-0.0382685	-0.038995	-0.362386	-0.318185	Down	4218		1024	C2	FIGUEROA_AML_METHYLATION_CLUSTER_2_UP	TRUE	53	45	0.454985	0.667616	0.667959	CGP	M2162	1	44	21	24	0	1	-1.16843e-05	0.0144595	0.360431	0.238481	Up	3781
1025	C2	FIGUEROA_AML_METHYLATION_CLUSTER_3_DN	TRUE	40	37	0.372848	0.564564	0.565495	CGP	M2169	0	37	19	18	0	0	-0.0784444	-0.0741644	-0.539386	-0.299057	Down	3664		1025	C2	FIGUEROA_AML_METHYLATION_CLUSTER_3_DN	TRUE	40	37	0.587127	0.778347	0.778212	CGP	M2169	4	33	20	17	2	2	-0.0394743	-0.0471488	-0.653436	-0.294998	Down	4185
1026	C2	FIGUEROA_AML_METHYLATION_CLUSTER_3_UP	TRUE	166	153	0.203125	0.38085	0.381544	CGP	M2168	5	148	69	84	1	4	-0.0728671	-0.0551887	-0.508245	-0.355893	Down	2959		1026	C2	FIGUEROA_AML_METHYLATION_CLUSTER_3_UP	TRUE	166	153	0.192855	0.389075	0.389392	CGP	M2168	5	148	81	72	1	4	0.0511872	0.0491937	0.46556	0.491467	Up	2750
1027	C2	FIGUEROA_AML_METHYLATION_CLUSTER_4_DN	TRUE	15	14	0.431285	0.621983	0.623181	CGP	M2171	0	14	7	7	0	0	-0.144699	-0.13695	-0.662992	-0.640672	Down	3847		1027	C2	FIGUEROA_AML_METHYLATION_CLUSTER_4_DN	TRUE	15	14	0.145694	0.321141	0.321311	CGP	M2171	5	9	6	8	1	4	-0.171351	-0.175169	-1.96807	-1.60728	Down	2517
1028	C2	FIGUEROA_AML_METHYLATION_CLUSTER_4_UP	TRUE	108	101	0.537973	0.704763	0.705744	CGP	M2170	5	96	50	51	1	4	-0.0406367	-0.0170724	-0.307936	-0.106957	Down	4235		1028	C2	FIGUEROA_AML_METHYLATION_CLUSTER_4_UP	TRUE	108	101	0.515739	0.719669	0.719696	CGP	M2170	5	96	54	47	2	3	0.00116743	0.0186906	0.157351	0.391843	Up	3974
1029	C2	FIGUEROA_AML_METHYLATION_CLUSTER_5_DN	TRUE	46	39	0.253862	0.441651	0.442528	CGP	M2174	1	38	17	22	0	1	-0.130835	-0.11959	-0.640657	-0.526073	Down	3189		1029	C2	FIGUEROA_AML_METHYLATION_CLUSTER_5_DN	TRUE	46	39	0.0335955	0.107614	0.107702	CGP	M2174	10	29	19	20	2	8	-0.228641	-0.147029	-2.00386	-1.2798	Down	1732
1030	C2	FIGUEROA_AML_METHYLATION_CLUSTER_5_UP	TRUE	12	11	0.37092	0.562453	0.563385	CGP	M2172	0	11	7	4	0	0	0.0524584	0.073575	0.709958	0.435776	Up	3655		1030	C2	FIGUEROA_AML_METHYLATION_CLUSTER_5_UP	TRUE	12	11	0.501558	0.707331	0.70743	CGP	M2172	0	11	3	8	0	0	-0.148915	-0.157808	-0.979958	-1.14178	Down	3934
1031	C2	FIGUEROA_AML_METHYLATION_CLUSTER_6_DN	TRUE	36	27	0.367558	0.560378	0.561343	CGP	M2178	1	26	12	15	0	1	-0.124646	-0.110862	-0.590724	-0.436341	Down	3639		1031	C2	FIGUEROA_AML_METHYLATION_CLUSTER_6_DN	TRUE	36	27	0.063864	0.176398	0.176655	CGP	M2178	8	19	14	13	2	6	-0.280681	-0.207917	-2.06904	-1.41876	Down	2007
1032	C2	FIGUEROA_AML_METHYLATION_CLUSTER_6_UP	TRUE	136	130	0.470554	0.653803	0.65513	CGP	M2177	6	124	62	68	1	5	-0.0429743	-0.0155011	-0.327102	-0.0971224	Down	3993		1032	C2	FIGUEROA_AML_METHYLATION_CLUSTER_6_UP	TRUE	136	130	0.155148	0.335057	0.3353	CGP	M2177	4	126	71	59	2	2	0.0536718	0.0541724	0.5603	0.591176	Up	2569
1033	C2	FIGUEROA_AML_METHYLATION_CLUSTER_7_DN	TRUE	5	5	0.0412926	0.124778	0.125429	CGP	M2181	0	5	1	4	0	0	-0.468485	-0.468485	-2.58096	-2.58096	Down	1836		1033	C2	FIGUEROA_AML_METHYLATION_CLUSTER_7_DN	TRUE	5	5	0.0172087	0.0635646	0.0637129	CGP	M2181	2	3	5	0	2	0	0.813553	0.813553	4.03964	4.03964	Up	1502
1034	C2	FIGUEROA_AML_METHYLATION_CLUSTER_7_UP	TRUE	113	102	0.588932	0.743604	0.744698	CGP	M2179	4	98	53	49	1	3	-0.0373179	-0.0124808	-0.281217	-0.0717412	Down	4394		1034	C2	FIGUEROA_AML_METHYLATION_CLUSTER_7_UP	TRUE	113	102	0.834359	0.927356	0.927358	CGP	M2179	4	98	49	53	1	3	-0.0337724	-0.011173	-0.078068	0.0469525	Up	4991
1035	C2	FINAK_BREAST_CANCER_SDPP_SIGNATURE	TRUE	26	24	0.0515364	0.147232	0.147885	CGP	M12461	3	21	9	15	0	3	-0.287329	-0.190617	-1.27373	-1.01113	Down	1942		1035	C2	FINAK_BREAST_CANCER_SDPP_SIGNATURE	TRUE	26	24	2.47355e-09	5.12063e-08	5.23062e-08	CGP	M12461	11	13	6	18	0	11	-0.769234	-0.742136	-5.95938	-5.60105	Down	268
1036	C2	FINETTI_BREAST_CANCERS_KINOME_BLUE	TRUE	21	21	0.25974	0.447904	0.448748	CGP	M2862	2	19	8	13	1	1	-0.0866491	-0.0875151	-0.791973	-0.738371	Down	3217		1036	C2	FINETTI_BREAST_CANCERS_KINOME_BLUE	TRUE	21	21	0.000696376	0.0044408	0.00447275	CGP	M2862	1	20	17	4	1	0	0.315693	0.297313	2.9722	3.17481	Up	870
1037	C2	FINETTI_BREAST_CANCERS_KINOME_GRAY	TRUE	15	15	0.924553	0.960622	0.960764	CGP	M9693	0	15	8	7	0	0	-0.00975063	-0.00772378	-0.132712	-0.100171	Down	5339		1037	C2	FINETTI_BREAST_CANCERS_KINOME_GRAY	TRUE	15	15	0.70328	0.848139	0.848239	CGP	M9693	0	15	8	7	0	0	0.00393016	0.00263414	0.241487	0.142782	Up	4600
1038	C2	FINETTI_BREAST_CANCER_KINOME_GREEN	TRUE	16	16	0.646839	0.784921	0.785927	CGP	M12692	0	16	6	10	0	0	-0.0533054	-0.0624441	-0.386117	-0.45609	Down	4572		1038	C2	FINETTI_BREAST_CANCER_KINOME_GREEN	TRUE	16	16	2.43794e-23	2.29249e-21	2.43706e-21	CGP	M12692	11	5	0	16	0	11	-1.19811	-1.16129	-11.4162	-11.3553	Down	59
1039	C2	FINETTI_BREAST_CANCER_KINOME_RED	TRUE	16	16	0.00733387	0.0317443	0.0320075	CGP	M9389	0	16	15	1	0	0	0.248793	0.248029	1.86036	1.89661	Up	1281		1039	C2	FINETTI_BREAST_CANCER_KINOME_RED	TRUE	16	16	6.62582e-05	0.000578898	0.000585671	CGP	M9389	0	16	0	16	0	0	-0.482543	-0.495772	-4.30824	-4.46579	Down	635
1040	C2	FIRESTEIN_CTNNB1_PATHWAY	TRUE	31	31	0.911396	0.954042	0.954267	CGP	M1489	0	31	15	16	0	0	-0.00411571	-0.0214564	-0.121095	-0.222982	Down	5300		1040	C2	FIRESTEIN_CTNNB1_PATHWAY	TRUE	31	31	0.6603	0.82415	0.823952	CGP	M1489	0	31	14	17	0	0	-0.0649935	-0.0612826	-0.525731	-0.374872	Down	4445
1041	C2	FIRESTEIN_CTNNB1_PATHWAY_AND_PROLIFERATION	TRUE	9	9	0.92343	0.960118	0.960283	CGP	M16807	0	9	4	5	0	0	0.0189367	0.0189367	0.0258229	0.0258229	Up	5336		1041	C2	FIRESTEIN_CTNNB1_PATHWAY_AND_PROLIFERATION	TRUE	9	9	0.832131	0.926482	0.926499	CGP	M16807	0	9	5	4	0	0	-0.0059148	-0.0059148	0.115132	0.115132	Up	4983
1042	C2	FIRESTEIN_PROLIFERATION	TRUE	163	158	0.402314	0.594101	0.595082	CGP	M5354	4	154	75	83	1	3	-0.0707443	-0.0498695	-0.35751	-0.22236	Down	3757		1042	C2	FIRESTEIN_PROLIFERATION	TRUE	163	158	0.286114	0.498073	0.498432	CGP	M5354	12	146	80	78	4	8	-0.0439548	-0.0312054	-0.774307	-0.284988	Down	3187
1043	C2	FISCHER_DIRECT_P53_TARGETS_META_ANALYSIS	TRUE	311	301	0.28338	0.475537	0.476291	CGP	M61	6	295	145	156	0	6	-0.075706	-0.0389257	-0.396862	-0.278596	Down	3306		1043	C2	FISCHER_DIRECT_P53_TARGETS_META_ANALYSIS	TRUE	311	301	0.512049	0.716959	0.717011	CGP	M61	11	290	164	137	5	6	0.0194646	0.022186	0.0985803	0.331603	Up	3962
1044	C2	FISCHER_DREAM_TARGETS	TRUE	967	961	2.72771e-07	5.86563e-06	5.97488e-06	CGP	M149	0	961	754	207	0	0	0.126984	0.127882	1.29643	1.36892	Up	258		1044	C2	FISCHER_DREAM_TARGETS	TRUE	967	961	0.000283876	0.00201657	0.00203223	CGP	M149	3	958	270	691	0	3	-0.151697	-0.130606	-1.56171	-1.58142	Down	781
1045	C2	FISCHER_G1_S_CELL_CYCLE	TRUE	200	198	0.000622321	0.00442646	0.00449019	CGP	M107	5	193	143	55	0	5	0.0787498	0.130823	1.04278	1.33079	Up	780		1045	C2	FISCHER_G1_S_CELL_CYCLE	TRUE	200	198	0.0284682	0.0950311	0.0951479	CGP	M107	7	191	62	136	5	2	-0.100931	-0.120477	-1.19806	-1.31994	Down	1662
1046	C2	FISCHER_G2_M_CELL_CYCLE	TRUE	236	235	0.0204801	0.0724552	0.0728704	CGP	M130	3	232	167	68	0	3	0.0912119	0.118314	0.662565	0.935527	Up	1568		1046	C2	FISCHER_G2_M_CELL_CYCLE	TRUE	236	235	1.52805e-05	0.000160866	0.000163131	CGP	M130	4	231	64	171	0	4	-0.240818	-0.231877	-2.15656	-2.27877	Down	527
1047	C2	FLECHNER_BIOPSY_KIDNEY_TRANSPLANT_OK_VS_DONOR_DN	TRUE	23	21	0.782267	0.876771	0.877556	CGP	M15841	0	21	11	10	0	0	-0.0226576	-0.00397561	0.115808	0.185054	Up	4950		1047	C2	FLECHNER_BIOPSY_KIDNEY_TRANSPLANT_OK_VS_DONOR_DN	TRUE	23	21	0.696213	0.844488	0.844633	CGP	M15841	1	20	9	12	0	1	-0.0514741	-0.0301183	-0.540545	-0.519445	Down	4573
1048	C2	FLECHNER_BIOPSY_KIDNEY_TRANSPLANT_OK_VS_DONOR_UP	TRUE	568	557	0.651102	0.786713	0.787678	CGP	M4023	20	537	297	260	4	16	-0.0542936	-0.0132159	-0.206733	0.0162549	Down	4589		1048	C2	FLECHNER_BIOPSY_KIDNEY_TRANSPLANT_OK_VS_DONOR_UP	TRUE	568	557	0.0336806	0.107762	0.107849	CGP	M4023	33	524	227	330	9	24	-0.0954911	-0.0583233	-1.08436	-0.779896	Down	1734
1049	C2	FLECHNER_BIOPSY_KIDNEY_TRANSPLANT_REJECTED_VS_OK_DN	TRUE	553	537	0.313585	0.507814	0.508731	CGP	M1475	13	524	329	208	4	9	-0.00623726	0.023808	0.216323	0.438107	Up	3426		1049	C2	FLECHNER_BIOPSY_KIDNEY_TRANSPLANT_REJECTED_VS_OK_DN	TRUE	553	537	0.049259	0.145135	0.145293	CGP	M1475	26	511	306	231	20	6	0.0804254	0.0573335	0.637099	0.640178	Up	1883
1050	C2	FLECHNER_BIOPSY_KIDNEY_TRANSPLANT_REJECTED_VS_OK_UP	TRUE	88	87	0.533821	0.702476	0.703487	CGP	M19695	4	83	47	40	1	3	0.00332023	0.0195765	0.180504	0.241123	Up	4216		1050	C2	FLECHNER_BIOPSY_KIDNEY_TRANSPLANT_REJECTED_VS_OK_UP	TRUE	88	87	6.27509e-56	1.16047e-52	1.15001e-52	CGP	M19695	45	42	2	85	0	45	-1.03619	-1.01782	-9.86535	-9.88617	Down	3
1051	C2	FLECHNER_PBL_KIDNEY_TRANSPLANT_OK_VS_DONOR_DN	TRUE	42	39	0.268841	0.458154	0.458958	CGP	M9905	0	39	16	23	0	0	-0.0626968	-0.0463001	-0.624736	-0.533538	Down	3254		1051	C2	FLECHNER_PBL_KIDNEY_TRANSPLANT_OK_VS_DONOR_DN	TRUE	42	39	0.00279295	0.014242	0.0143243	CGP	M9905	4	35	13	26	0	4	-0.225594	-0.159662	-2.521	-1.94701	Down	1088
1052	C2	FLECHNER_PBL_KIDNEY_TRANSPLANT_OK_VS_DONOR_UP	TRUE	153	151	0.094927	0.229711	0.230758	CGP	M19681	1	150	96	55	0	1	0.0251009	0.0464887	0.501151	0.655042	Up	2292		1052	C2	FLECHNER_PBL_KIDNEY_TRANSPLANT_OK_VS_DONOR_UP	TRUE	153	151	0.00556198	0.0252107	0.0253144	CGP	M19681	7	144	59	92	0	7	-0.150834	-0.0790241	-1.61668	-1.04572	Down	1224
1053	C2	FLECHNER_PBL_KIDNEY_TRANSPLANT_REJECTED_VS_OK_DN	TRUE	50	49	0.0066266	0.0293645	0.0296204	CGP	M3682	0	49	39	10	0	0	0.0775212	0.102892	1.19642	1.39871	Up	1252		1053	C2	FLECHNER_PBL_KIDNEY_TRANSPLANT_REJECTED_VS_OK_DN	TRUE	50	49	0.0895343	0.225789	0.226118	CGP	M3682	3	46	16	33	0	3	-0.145247	-0.0587411	-1.3738	-0.857995	Down	2200
1054	C2	FLECHNER_PBL_KIDNEY_TRANSPLANT_REJECTED_VS_OK_UP	TRUE	65	63	0.651973	0.78685	0.787813	CGP	M10243	0	63	33	30	0	0	-0.00315764	0.0237086	0.12662	0.282679	Up	4597		1054	C2	FLECHNER_PBL_KIDNEY_TRANSPLANT_REJECTED_VS_OK_UP	TRUE	65	63	0.0829234	0.212892	0.213143	CGP	M10243	2	61	24	39	0	2	-0.0924005	-0.070753	-1.29467	-1.00479	Down	2161
1055	C2	FLORIO_HUMAN_NEOCORTEX	TRUE	44	23	0.494106	0.671198	0.672391	CGP	M799	0	23	9	14	0	0	-0.144557	-0.145907	-0.479733	-0.555513	Down	4082		1055	C2	FLORIO_HUMAN_NEOCORTEX	TRUE	44	23	0.219027	0.422224	0.422381	CGP	M799	4	19	10	13	3	1	-0.0741619	-0.0653947	-1.39717	-0.827585	Down	2878
1056	C2	FLORIO_NEOCORTEX_BASAL_RADIAL_GLIA_DN	TRUE	190	189	0.287639	0.479657	0.480534	CGP	M761	10	179	133	56	1	9	0.0179657	0.103896	0.251576	0.837545	Up	3327		1056	C2	FLORIO_NEOCORTEX_BASAL_RADIAL_GLIA_DN	TRUE	190	189	8.45645e-12	2.36952e-10	2.43422e-10	CGP	M761	7	182	22	167	2	5	-0.392419	-0.421802	-3.41287	-3.72137	Down	198
1057	C2	FLORIO_NEOCORTEX_BASAL_RADIAL_GLIA_UP	TRUE	381	316	0.00307758	0.0161843	0.0163483	CGP	M798	25	291	121	195	1	24	-0.182628	-0.157955	-0.971979	-0.847752	Down	1055		1057	C2	FLORIO_NEOCORTEX_BASAL_RADIAL_GLIA_UP	TRUE	381	316	0.00573351	0.0258404	0.0259447	CGP	M798	61	255	138	178	19	42	-0.166657	-0.127948	-1.48904	-1.04711	Down	1231
1058	C2	FLOTHO_PEDIATRIC_ALL_THERAPY_RESPONSE_DN	TRUE	31	28	0.921583	0.959533	0.959707	CGP	M4866	0	28	15	13	0	0	-0.0205807	0.00725576	-0.0105731	0.12354	Up	5328		1058	C2	FLOTHO_PEDIATRIC_ALL_THERAPY_RESPONSE_DN	TRUE	31	28	0.0593658	0.167444	0.167725	CGP	M4866	0	28	7	21	0	0	-0.158876	-0.160309	-1.72397	-1.73097	Down	1967
1059	C2	FLOTHO_PEDIATRIC_ALL_THERAPY_RESPONSE_UP	TRUE	52	51	0.465641	0.650046	0.65122	CGP	M16479	0	51	25	26	0	0	-0.0393412	-0.0196039	-0.401551	-0.272164	Down	3969		1059	C2	FLOTHO_PEDIATRIC_ALL_THERAPY_RESPONSE_UP	TRUE	52	51	0.470739	0.680829	0.681085	CGP	M16479	2	49	36	15	0	2	-0.019361	0.0680594	0.223919	0.991174	Up	3836
1060	C2	FONTAINE_FOLLICULAR_THYROID_ADENOMA_DN	TRUE	70	69	0.979816	0.99104	0.991141	CGP	M5370	6	63	39	30	1	5	-0.0530855	-0.022804	-0.0759567	0.275426	Up	5485		1060	C2	FONTAINE_FOLLICULAR_THYROID_ADENOMA_DN	TRUE	70	69	9.47361e-05	0.000792754	0.000801322	CGP	M5370	12	57	21	48	1	11	-0.312811	-0.262882	-2.67893	-2.29181	Down	663
1061	C2	FONTAINE_FOLLICULAR_THYROID_ADENOMA_UP	TRUE	76	71	0.402603	0.594208	0.595184	CGP	M4605	1	70	46	25	0	1	-0.00495577	0.0419613	0.268412	0.486371	Up	3758		1061	C2	FONTAINE_FOLLICULAR_THYROID_ADENOMA_UP	TRUE	76	71	0.373001	0.591768	0.592192	CGP	M4605	5	66	45	26	2	3	-0.011816	0.0278945	0.341849	0.646146	Up	3497
1062	C2	FONTAINE_PAPILLARY_THYROID_CARCINOMA_DN	TRUE	79	74	0.251461	0.438988	0.439877	CGP	M14275	7	67	38	36	0	7	-0.133581	-0.0890943	-0.557792	-0.308862	Down	3178		1062	C2	FONTAINE_PAPILLARY_THYROID_CARCINOMA_DN	TRUE	79	74	0.468436	0.679138	0.679408	CGP	M14275	16	58	42	32	6	10	-0.0939992	-0.0591429	-0.740169	-0.0345835	Down	3826
1063	C2	FONTAINE_PAPILLARY_THYROID_CARCINOMA_UP	TRUE	66	61	0.80159	0.8882	0.888895	CGP	M12353	2	59	33	28	0	2	-0.0359457	-0.00999613	-0.198435	0.110761	Down	5007		1063	C2	FONTAINE_PAPILLARY_THYROID_CARCINOMA_UP	TRUE	66	61	0.525269	0.72666	0.726626	CGP	M12353	4	57	26	35	1	3	-0.0858438	-0.0654797	-0.602991	-0.416023	Down	4009
1064	C2	FONTAINE_THYROID_TUMOR_UNCERTAIN_MALIGNANCY_DN	TRUE	26	24	0.458201	0.643895	0.645118	CGP	M18834	1	23	9	15	0	1	-0.0800464	-0.0612905	-0.520713	-0.436885	Down	3948		1064	C2	FONTAINE_THYROID_TUMOR_UNCERTAIN_MALIGNANCY_DN	TRUE	26	24	0.00154868	0.00861795	0.00867958	CGP	M18834	7	17	8	16	2	5	-0.329903	-0.374544	-3.20798	-3.18447	Down	997
1065	C2	FONTAINE_THYROID_TUMOR_UNCERTAIN_MALIGNANCY_UP	TRUE	38	34	0.655561	0.789805	0.790758	CGP	M4957	0	34	21	13	0	0	0.026269	0.0310668	0.170357	0.26447	Up	4605		1065	C2	FONTAINE_THYROID_TUMOR_UNCERTAIN_MALIGNANCY_UP	TRUE	38	34	0.856996	0.937729	0.937785	CGP	M4957	2	32	15	19	1	1	0.0206684	0.012379	-0.0700135	0.0116625	Up	5070
1066	C2	FORTSCHEGGER_PHF8_TARGETS_DN	TRUE	782	749	0.538937	0.705057	0.706026	CGP	M2488	16	733	398	351	1	15	-0.0377477	-0.00867177	-0.244217	-0.0465049	Down	4240		1066	C2	FORTSCHEGGER_PHF8_TARGETS_DN	TRUE	782	749	0.202001	0.399907	0.400156	CGP	M2488	31	718	338	411	6	25	-0.0741087	-0.0477746	-0.703292	-0.483879	Down	2802
1067	C2	FORTSCHEGGER_PHF8_TARGETS_UP	TRUE	276	256	0.513959	0.687261	0.688367	CGP	M2487	10	246	150	106	0	10	-0.026115	0.020888	0.131765	0.345518	Up	4149		1067	C2	FORTSCHEGGER_PHF8_TARGETS_UP	TRUE	276	256	0.641449	0.812688	0.812601	CGP	M2487	5	251	132	124	2	3	0.0111908	0.0168364	0.0326872	0.134389	Up	4379
1068	C2	FOSTER_KDM1A_TARGETS_DN	TRUE	200	190	0.0853385	0.213173	0.214047	CGP	M2514	1	189	114	76	0	1	0.0340977	0.0540561	0.497949	0.592516	Up	2221		1068	C2	FOSTER_KDM1A_TARGETS_DN	TRUE	200	190	0.374648	0.593701	0.59412	CGP	M2514	3	187	109	81	0	3	-0.00877099	0.0147959	0.237082	0.372867	Up	3501
1069	C2	FOSTER_KDM1A_TARGETS_UP	TRUE	244	199	0.764285	0.864828	0.865686	CGP	M2512	15	184	96	103	6	9	-0.0279484	-0.0177077	-0.168842	-0.0874035	Down	4903		1069	C2	FOSTER_KDM1A_TARGETS_UP	TRUE	244	199	0.193984	0.39036	0.390668	CGP	M2512	29	170	96	103	11	18	-0.0650061	-0.0545189	-0.865437	-0.407581	Down	2757
1070	C2	FOSTER_TOLERANT_MACROPHAGE_DN	TRUE	406	398	0.0319025	0.102014	0.102573	CGP	M12676	15	383	169	229	3	12	-0.0911246	-0.0715578	-0.704007	-0.611367	Down	1735		1070	C2	FOSTER_TOLERANT_MACROPHAGE_DN	TRUE	406	398	3.71103e-07	5.44677e-06	5.54436e-06	CGP	M12676	37	361	129	269	1	36	-0.255542	-0.202071	-2.41604	-2.11211	Down	378
1071	C2	FOSTER_TOLERANT_MACROPHAGE_UP	TRUE	158	148	0.87381	0.931035	0.931409	CGP	M12595	7	141	82	66	3	4	-0.00421503	0.0063117	-0.018037	0.193779	Up	5207		1071	C2	FOSTER_TOLERANT_MACROPHAGE_UP	TRUE	158	148	5.69596e-07	8.08214e-06	8.21952e-06	CGP	M12595	21	127	50	98	1	20	-0.322637	-0.261342	-2.81924	-2.40888	Down	391
1072	C2	FOURNIER_ACINAR_DEVELOPMENT_EARLY_DN	TRUE	6	6	0.0082906	0.0350314	0.0353073	CGP	M14136	0	6	1	5	0	0	-0.27516	-0.27516	-3.08529	-3.08529	Down	1313		1072	C2	FOURNIER_ACINAR_DEVELOPMENT_EARLY_DN	TRUE	6	6	0.300314	0.514637	0.514929	CGP	M14136	0	6	3	3	0	0	-0.183629	-0.183629	-1.93548	-1.93548	Down	3237
1073	C2	FOURNIER_ACINAR_DEVELOPMENT_EARLY_UP	TRUE	20	20	0.637171	0.778312	0.779363	CGP	M18424	0	20	9	11	0	0	-0.110314	-0.0928176	-0.372549	-0.462412	Down	4541		1073	C2	FOURNIER_ACINAR_DEVELOPMENT_EARLY_UP	TRUE	20	20	0.891832	0.95335	0.953206	CGP	M18424	0	20	9	11	0	0	0.00120094	0.00203661	-0.0446099	0.00125912	Up	5190
1074	C2	FOURNIER_ACINAR_DEVELOPMENT_LATE_2	TRUE	281	280	0.0315849	0.101349	0.10191	CGP	M4077	2	278	195	85	0	2	0.0476353	0.0871553	0.58389	0.967281	Up	1729		1074	C2	FOURNIER_ACINAR_DEVELOPMENT_LATE_2	TRUE	281	280	0.000483121	0.00318332	0.0032041	CGP	M4077	1	279	78	202	0	1	-0.158382	-0.136403	-1.72804	-1.70738	Down	842
1075	C2	FOURNIER_ACINAR_DEVELOPMENT_LATE_DN	TRUE	22	22	0.637808	0.778561	0.779606	CGP	M13202	0	22	12	10	0	0	0.0544208	0.0752388	0.228109	0.444626	Up	4545		1075	C2	FOURNIER_ACINAR_DEVELOPMENT_LATE_DN	TRUE	22	22	0.0104473	0.0424076	0.0425546	CGP	M13202	0	22	4	18	0	0	-0.248665	-0.263073	-2.49617	-2.7799	Down	1366
1076	C2	FOURNIER_ACINAR_DEVELOPMENT_LATE_UP	TRUE	11	11	0.0464683	0.136478	0.137135	CGP	M644	0	11	4	7	0	0	-0.201465	-0.207685	-1.7761	-1.6202	Down	1889		1076	C2	FOURNIER_ACINAR_DEVELOPMENT_LATE_UP	TRUE	11	11	0.0250695	0.0862278	0.0863609	CGP	M644	3	8	3	8	0	3	-0.422668	-0.408891	-3.04607	-2.89975	Down	1613
1077	C2	FRASOR_RESPONSE_TO_ESTRADIOL_DN	TRUE	78	75	0.0292073	0.0954874	0.0960418	CGP	M3002	4	71	34	41	0	4	-0.128858	-0.100206	-0.982594	-0.729983	Down	1697		1077	C2	FRASOR_RESPONSE_TO_ESTRADIOL_DN	TRUE	78	75	0.518692	0.72199	0.722004	CGP	M3002	4	71	36	39	0	4	-0.0911166	-0.0383699	-0.577852	-0.330523	Down	3985
1078	C2	FRASOR_RESPONSE_TO_ESTRADIOL_UP	TRUE	35	34	0.00308686	0.0162024	0.016366	CGP	M17641	3	31	14	20	0	3	-0.252147	-0.223783	-1.66861	-1.48165	Down	1057		1078	C2	FRASOR_RESPONSE_TO_ESTRADIOL_UP	TRUE	35	34	0.2278	0.433117	0.433372	CGP	M17641	3	31	16	18	2	1	-0.113867	-0.144825	-1.14323	-0.9355	Down	2918
1079	C2	FRASOR_RESPONSE_TO_SERM_OR_FULVESTRANT_DN	TRUE	49	49	0.000136574	0.00127962	0.00130319	CGP	M11250	1	48	43	6	0	1	0.168546	0.200153	1.71038	1.88259	Up	592		1079	C2	FRASOR_RESPONSE_TO_SERM_OR_FULVESTRANT_DN	TRUE	49	49	0.00221199	0.0115884	0.0116601	CGP	M11250	0	49	10	39	0	0	-0.233519	-0.22768	-2.2174	-2.34659	Down	1059
1080	C2	FRASOR_RESPONSE_TO_SERM_OR_FULVESTRANT_UP	TRUE	23	21	0.228414	0.411041	0.411879	CGP	M8108	1	20	8	13	0	1	-0.123371	-0.0561302	-0.868222	-0.52093	Down	3083		1080	C2	FRASOR_RESPONSE_TO_SERM_OR_FULVESTRANT_UP	TRUE	23	21	0.16914	0.355181	0.355342	CGP	M8108	0	21	8	13	0	0	-0.149894	-0.122032	-1.4516	-1.51843	Down	2642
1081	C2	FRASOR_TAMOXIFEN_RESPONSE_DN	TRUE	12	12	0.164002	0.330386	0.331136	CGP	M5082	0	12	9	3	0	0	0.112628	0.136328	1.07206	1.12551	Up	2754		1081	C2	FRASOR_TAMOXIFEN_RESPONSE_DN	TRUE	12	12	0.939397	0.974401	0.974153	CGP	M5082	0	12	7	5	0	0	-0.00504311	0.000820617	-0.281135	0.006523	Down	5347
1082	C2	FRASOR_TAMOXIFEN_RESPONSE_UP	TRUE	51	48	0.522444	0.69409	0.69516	CGP	M17651	2	46	24	24	0	2	-0.0699129	-0.034431	-0.366486	-0.301802	Down	4176		1082	C2	FRASOR_TAMOXIFEN_RESPONSE_UP	TRUE	51	48	0.290233	0.502721	0.503059	CGP	M17651	0	48	21	27	0	0	-0.0925768	-0.0822783	-0.887743	-0.85285	Down	3203
1083	C2	FREDERICK_PRKCI_TARGETS	TRUE	10	8	0.197173	0.372841	0.373555	CGP	M13167	1	7	2	6	0	1	-0.203989	-0.203989	-1.36591	-1.36591	Down	2934		1083	C2	FREDERICK_PRKCI_TARGETS	TRUE	10	8	0.205011	0.403759	0.403991	CGP	M13167	1	7	2	6	0	1	-0.223261	-0.223261	-2.04079	-2.04079	Down	2817
1084	C2	FRIDMAN_IMMORTALIZATION_DN	TRUE	33	33	3.19093e-06	5.33231e-05	5.43149e-05	CGP	M7404	8	25	11	22	1	7	-0.419774	-0.384039	-2.6483	-2.64003	Down	332		1084	C2	FRIDMAN_IMMORTALIZATION_DN	TRUE	33	33	0.00313419	0.0156231	0.0157081	CGP	M7404	3	30	9	24	0	3	-0.255146	-0.222847	-2.50442	-2.23148	Down	1113
1085	C2	FRIDMAN_SENESCENCE_DN	TRUE	13	12	3.58726e-05	0.000426169	0.000434422	CGP	M9487	2	10	3	9	0	2	-0.503252	-0.446258	-3.59546	-3.20727	Down	467		1085	C2	FRIDMAN_SENESCENCE_DN	TRUE	13	12	0.599258	0.78635	0.786142	CGP	M9487	1	11	5	7	1	0	-0.0127557	-0.0391977	-0.790775	-0.846943	Down	4228
1086	C2	FRIDMAN_SENESCENCE_UP	TRUE	77	77	2.21164e-05	0.000287358	0.00029371	CGP	M9143	13	64	28	49	1	12	-0.298646	-0.25742	-1.84395	-1.67994	Down	427		1086	C2	FRIDMAN_SENESCENCE_UP	TRUE	77	77	0.000435056	0.00288272	0.00290175	CGP	M9143	8	69	26	51	1	7	-0.252848	-0.229969	-2.30359	-2.0453	Down	837
1087	C2	FUJII_YBX1_TARGETS_DN	TRUE	193	193	0.00504696	0.0235695	0.0237774	CGP	M14340	3	190	136	57	0	3	0.0736928	0.11301	0.84489	1.11686	Up	1188		1087	C2	FUJII_YBX1_TARGETS_DN	TRUE	193	193	0.000372454	0.00252613	0.00254379	CGP	M14340	6	187	54	139	2	4	-0.171072	-0.176513	-1.8626	-1.92895	Down	818
1088	C2	FUJII_YBX1_TARGETS_UP	TRUE	43	41	0.612612	0.760227	0.76138	CGP	M15267	6	35	21	20	2	4	-0.0441172	-0.0251389	-0.330577	-0.134849	Down	4470		1088	C2	FUJII_YBX1_TARGETS_UP	TRUE	43	41	0.00335147	0.0165133	0.0166003	CGP	M15267	6	35	13	28	0	6	-0.29011	-0.231835	-2.41204	-2.12417	Down	1126
1089	C2	FUJIWARA_PARK2_HEPATOCYTE_PROLIFERATION_DN	TRUE	8	8	0.00343347	0.0176542	0.0178255	CGP	M1342	0	8	0	8	0	0	-0.453514	-0.453514	-2.94861	-2.94861	Down	1079		1089	C2	FUJIWARA_PARK2_HEPATOCYTE_PROLIFERATION_DN	TRUE	8	8	0.769338	0.888302	0.888431	CGP	M1342	1	7	4	4	1	0	-0.0206467	-0.0206467	-0.597207	-0.597207	Down	4805
1090	C2	FUJIWARA_PARK2_HEPATOCYTE_PROLIFERATION_UP	TRUE	10	8	0.489198	0.667832	0.669057	CGP	M1338	0	8	5	3	0	0	-0.0566491	-0.0566491	0.615152	0.615152	Up	4064		1090	C2	FUJIWARA_PARK2_HEPATOCYTE_PROLIFERATION_UP	TRUE	10	8	0.879819	0.947628	0.94755	CGP	M1338	0	8	4	4	0	0	0.0457908	0.0457908	0.0418171	0.0418171	Up	5151
1091	C2	FUJIWARA_PARK2_IN_LIVER_CANCER_DN	TRUE	5	5	0.0851237	0.21302	0.213899	CGP	M1344	0	5	4	1	0	0	0.199038	0.199038	2.04029	2.04029	Up	2217		1091	C2	FUJIWARA_PARK2_IN_LIVER_CANCER_DN	TRUE	5	5	0.40745	0.625069	0.625314	CGP	M1344	0	5	2	3	0	0	-0.162969	-0.162969	-1.64895	-1.64895	Down	3616
1092	C2	FUJIWARA_PARK2_IN_LIVER_CANCER_UP	TRUE	8	6	0.441181	0.631231	0.632549	CGP	M1343	0	6	2	4	0	0	-0.0490499	-0.0490499	-0.930824	-0.930824	Down	3877		1092	C2	FUJIWARA_PARK2_IN_LIVER_CANCER_UP	TRUE	8	6	0.403698	0.620936	0.621195	CGP	M1343	1	5	2	4	0	1	-0.285752	-0.285752	-1.54589	-1.54589	Down	3607
1093	C2	FUKUSHIMA_TNFSF11_TARGETS	TRUE	14	14	0.000429361	0.00335035	0.00340148	CGP	M2207	1	13	1	13	0	1	-0.38005	-0.357864	-2.75896	-2.71796	Down	711		1093	C2	FUKUSHIMA_TNFSF11_TARGETS	TRUE	14	14	0.969286	0.985408	0.985186	CGP	M2207	1	13	6	8	0	1	-0.020157	0.00955879	-0.129637	-0.0621346	Up	5453
1094	C2	FULCHER_INFLAMMATORY_RESPONSE_LECTIN_VS_LPS_DN	TRUE	450	440	0.218323	0.400018	0.400915	CGP	M4785	13	427	241	199	5	8	0.0294751	0.0317515	0.293516	0.361429	Up	3028		1094	C2	FULCHER_INFLAMMATORY_RESPONSE_LECTIN_VS_LPS_DN	TRUE	450	440	7.95378e-18	4.64501e-16	4.85888e-16	CGP	M4785	93	347	119	321	4	89	-0.413912	-0.349715	-3.97595	-3.61614	Down	95
1095	C2	FULCHER_INFLAMMATORY_RESPONSE_LECTIN_VS_LPS_UP	TRUE	585	557	0.421893	0.613381	0.614618	CGP	M6659	13	544	284	273	0	13	-0.0636076	-0.0261074	-0.306776	-0.0663387	Down	3816		1095	C2	FULCHER_INFLAMMATORY_RESPONSE_LECTIN_VS_LPS_UP	TRUE	585	557	1.71582e-06	2.22936e-05	2.26225e-05	CGP	M6659	55	502	187	370	0	55	-0.245105	-0.181051	-2.22221	-1.80003	Down	427
1096	C2	FUNG_IL2_SIGNALING_1	TRUE	10	9	0.545947	0.709384	0.710303	CGP	M14139	0	9	5	4	0	0	-0.210472	-0.210472	-0.630267	-0.630267	Down	4269		1096	C2	FUNG_IL2_SIGNALING_1	TRUE	10	9	0.0636245	0.175985	0.176244	CGP	M14139	1	8	2	7	0	1	-0.278425	-0.278425	-2.8082	-2.8082	Down	2005
1097	C2	FUNG_IL2_SIGNALING_2	TRUE	11	9	0.461868	0.647899	0.649118	CGP	M10198	0	9	7	2	0	0	0.0801062	0.0801062	0.620378	0.620378	Up	3955		1097	C2	FUNG_IL2_SIGNALING_2	TRUE	11	9	0.00115464	0.00679316	0.00684075	CGP	M10198	4	5	1	8	0	4	-0.785271	-0.785271	-4.77458	-4.77458	Down	943
1098	C2	FUNG_IL2_TARGETS_WITH_STAT5_BINDING_SITES	TRUE	7	6	0.14208	0.30139	0.302256	CGP	M19436	0	6	2	4	0	0	-0.368013	-0.368013	-1.71772	-1.71772	Down	2615		1098	C2	FUNG_IL2_TARGETS_WITH_STAT5_BINDING_SITES	TRUE	7	6	0.0670011	0.182306	0.182543	CGP	M19436	1	5	1	5	0	1	-0.374827	-0.374827	-3.36912	-3.36912	Down	2039
1099	C2	FUNG_IL2_TARGETS_WITH_STAT5_BINDING_SITES_T1	TRUE	9	7	0.511077	0.684863	0.685975	CGP	M5058	0	7	5	2	0	0	0.089757	0.089757	0.623394	0.623394	Up	4137		1099	C2	FUNG_IL2_TARGETS_WITH_STAT5_BINDING_SITES_T1	TRUE	9	7	0.000153657	0.00120578	0.0012173	CGP	M5058	4	3	0	7	0	4	-1.01261	-1.01261	-6.18869	-6.18869	Down	707
1100	C2	FURUKAWA_DUSP6_TARGETS_PCI35_DN	TRUE	71	69	0.0663532	0.177582	0.178479	CGP	M7339	3	66	54	15	0	3	0.041992	0.118146	0.689252	1.0823	Up	2073		1100	C2	FURUKAWA_DUSP6_TARGETS_PCI35_DN	TRUE	71	69	2.72192e-05	0.000265866	0.000269156	CGP	M7339	0	69	12	57	0	0	-0.291913	-0.307703	-2.71373	-2.8531	Down	568
1101	C2	FURUKAWA_DUSP6_TARGETS_PCI35_UP	TRUE	74	71	0.0424612	0.127131	0.127779	CGP	M6998	6	65	39	32	5	1	0.0966095	0.0790555	0.798435	0.753172	Up	1853		1101	C2	FURUKAWA_DUSP6_TARGETS_PCI35_UP	TRUE	74	71	3.48513e-05	0.00033124	0.000335142	CGP	M6998	15	56	27	44	1	14	-0.321861	-0.314683	-2.78989	-2.4438	Down	583
1102	C2	FU_INTERACT_WITH_ALKBH8	TRUE	13	13	0.0853383	0.213173	0.214047	CGP	M2478	0	13	10	3	0	0	0.0918187	0.0889673	1.29068	1.27799	Up	2220		1102	C2	FU_INTERACT_WITH_ALKBH8	TRUE	13	13	0.797533	0.904849	0.904836	CGP	M2478	0	13	9	4	0	0	0.00350167	0.00707941	0.120553	0.177923	Up	4890
1103	C2	GABRIELY_MIR21_TARGETS	TRUE	289	286	0.114354	0.259696	0.260663	CGP	M2196	4	282	131	155	0	4	-0.0682293	-0.0337225	-0.564068	-0.346575	Down	2443		1103	C2	GABRIELY_MIR21_TARGETS	TRUE	289	286	0.977449	0.989373	0.989298	CGP	M2196	3	283	138	148	0	3	-0.0288993	-0.0136306	-0.19613	-0.0695771	Down	5481
1104	C2	GAJATE_RESPONSE_TO_TRABECTEDIN_DN	TRUE	20	19	0.127349	0.279593	0.280514	CGP	M16617	0	19	14	5	0	0	0.0889062	0.102801	0.955623	1.0634	Up	2527		1104	C2	GAJATE_RESPONSE_TO_TRABECTEDIN_DN	TRUE	20	19	0.4892	0.69701	0.697164	CGP	M16617	0	19	6	13	0	0	-0.0853065	-0.0838899	-0.825412	-1.04168	Down	3893
1105	C2	GAJATE_RESPONSE_TO_TRABECTEDIN_UP	TRUE	66	66	0.0920944	0.224589	0.225539	CGP	M4932	0	66	30	36	0	0	-0.0818175	-0.0906417	-0.790377	-0.713936	Down	2275		1105	C2	GAJATE_RESPONSE_TO_TRABECTEDIN_UP	TRUE	66	66	0.000764175	0.00480141	0.00483479	CGP	M4932	10	56	21	45	3	7	-0.232678	-0.251695	-2.31493	-2.22049	Down	883
1106	C2	GALE_APL_WITH_FLT3_MUTATED_DN	TRUE	16	14	0.00809302	0.0344062	0.0346808	CGP	M12139	0	14	12	2	0	0	0.207104	0.201275	1.95632	2.13997	Up	1305		1106	C2	GALE_APL_WITH_FLT3_MUTATED_DN	TRUE	16	14	0.036173	0.114097	0.114237	CGP	M12139	2	12	3	11	0	2	-0.27756	-0.189248	-2.52949	-2.05506	Down	1757
1107	C2	GALE_APL_WITH_FLT3_MUTATED_UP	TRUE	59	59	0.353313	0.545594	0.546608	CGP	M3845	0	59	36	23	0	0	0.0149932	0.0383966	0.334763	0.564202	Up	3592		1107	C2	GALE_APL_WITH_FLT3_MUTATED_UP	TRUE	59	59	0.193426	0.389803	0.390116	CGP	M3845	1	58	26	33	0	1	-0.0918894	-0.0556397	-1.0385	-0.680323	Down	2753
1108	C2	GALIE_TUMOR_ANGIOGENESIS	TRUE	8	8	1.20164e-06	2.20752e-05	2.24715e-05	CGP	M1294	1	7	0	8	0	1	-0.638648	-0.638648	-4.90088	-4.90088	Down	302		1108	C2	GALIE_TUMOR_ANGIOGENESIS	TRUE	8	8	0.066234	0.181019	0.181262	CGP	M1294	0	8	1	7	0	0	-0.273494	-0.273494	-2.80784	-2.80784	Down	2029
1109	C2	GALIE_TUMOR_STEMNESS_GENES	TRUE	6	6	0.00275639	0.0148904	0.0150493	CGP	M1295	2	4	1	5	0	2	-0.569691	-0.569691	-3.4855	-3.4855	Down	1027		1109	C2	GALIE_TUMOR_STEMNESS_GENES	TRUE	6	6	0.992988	0.997302	0.997342	CGP	M1295	3	3	3	3	1	2	-0.33097	-0.33097	-0.0352476	-0.0352476	Up	5524
1110	C2	GALINDO_IMMUNE_RESPONSE_TO_ENTEROTOXIN	TRUE	79	76	0.0321959	0.102716	0.103275	CGP	M1435	1	75	30	46	0	1	-0.131202	-0.120058	-0.945664	-0.812087	Down	1739		1110	C2	GALINDO_IMMUNE_RESPONSE_TO_ENTEROTOXIN	TRUE	79	76	2.00799e-12	6.25862e-11	6.41857e-11	CGP	M1435	15	61	13	63	0	15	-0.477838	-0.440472	-4.4614	-4.31556	Down	178
1111	C2	GALI_TP53_TARGETS_APOPTOTIC_DN	TRUE	6	6	0.218067	0.399813	0.400713	CGP	M17309	0	6	5	1	0	0	0.114305	0.114305	1.30953	1.30953	Up	3026		1111	C2	GALI_TP53_TARGETS_APOPTOTIC_DN	TRUE	6	6	0.755098	0.879548	0.879562	CGP	M17309	0	6	2	4	0	0	-0.0369074	-0.0369074	-0.66473	-0.66473	Down	4763
1112	C2	GALI_TP53_TARGETS_APOPTOTIC_UP	TRUE	8	8	0.650457	0.786713	0.787678	CGP	M16490	0	8	5	3	0	0	0.0480222	0.0480222	0.384294	0.384294	Up	4586		1112	C2	GALI_TP53_TARGETS_APOPTOTIC_UP	TRUE	8	8	0.0103218	0.0421068	0.0422555	CGP	M16490	1	7	2	6	0	1	-0.38842	-0.38842	-3.90799	-3.90799	Down	1360
1113	C2	GALLUZZI_PERMEABILIZE_MITOCHONDRIA	TRUE	42	39	0.829306	0.902982	0.903532	CGP	M9642	0	39	23	16	0	0	-0.01571	0.0208965	0.0407779	0.146262	Up	5095		1113	C2	GALLUZZI_PERMEABILIZE_MITOCHONDRIA	TRUE	42	39	0.115903	0.27224	0.27244	CGP	M9642	3	36	17	22	1	2	-0.117775	-0.0816036	-1.37746	-1.08293	Down	2362
1114	C2	GALLUZZI_PREVENT_MITOCHONDIAL_PERMEABILIZATION	TRUE	23	23	0.584206	0.739319	0.740254	CGP	M7952	2	21	16	7	0	2	-0.0168254	0.0620525	0.230073	0.721336	Up	4384		1114	C2	GALLUZZI_PREVENT_MITOCHONDIAL_PERMEABILIZATION	TRUE	23	23	0.185852	0.380018	0.380377	CGP	M7952	1	22	9	14	0	1	-0.13311	-0.0830355	-1.41356	-1.03564	Down	2713
1115	C2	GAL_LEUKEMIC_STEM_CELL_DN	TRUE	235	215	0.329125	0.523455	0.524295	CGP	M4502	9	206	133	82	0	9	0.00455217	0.0630903	0.238555	0.538922	Up	3488		1115	C2	GAL_LEUKEMIC_STEM_CELL_DN	TRUE	235	215	1.35519e-16	6.96168e-15	7.30476e-15	CGP	M4502	51	164	54	161	2	49	-0.477847	-0.455666	-4.24735	-3.9043	Down	108
1116	C2	GAL_LEUKEMIC_STEM_CELL_UP	TRUE	128	117	0.443603	0.632559	0.633861	CGP	M17428	4	113	56	61	0	4	-0.0883025	-0.0364551	-0.352956	-0.212471	Down	3890		1116	C2	GAL_LEUKEMIC_STEM_CELL_UP	TRUE	128	117	0.600349	0.787036	0.786823	CGP	M17428	5	112	62	55	1	4	-0.0275943	0.000296877	0.0758553	0.255793	Up	4232
1117	C2	GARCIA_TARGETS_OF_FLI1_AND_DAX1_DN	TRUE	165	159	0.000236142	0.00201556	0.00205104	CGP	M13844	2	157	119	40	1	1	0.112641	0.12089	1.18115	1.30074	Up	650		1117	C2	GARCIA_TARGETS_OF_FLI1_AND_DAX1_DN	TRUE	165	159	0.216608	0.418872	0.419041	CGP	M13844	3	156	62	97	0	3	-0.0692751	-0.0565389	-0.791941	-0.70653	Down	2869
1118	C2	GARCIA_TARGETS_OF_FLI1_AND_DAX1_UP	TRUE	50	47	0.165568	0.332695	0.333441	CGP	M6117	0	47	18	29	0	0	-0.0906956	-0.0782506	-0.717941	-0.696422	Down	2761		1118	C2	GARCIA_TARGETS_OF_FLI1_AND_DAX1_UP	TRUE	50	47	0.0136302	0.0528075	0.0529603	CGP	M6117	1	46	35	12	0	1	0.129314	0.139758	1.48801	1.88664	Up	1432
1119	C2	GARGALOVIC_RESPONSE_TO_OXIDIZED_PHOSPHOLIPIDS_BLACK_DN	TRUE	11	11	0.907117	0.951008	0.951241	CGP	M4397	0	11	7	4	0	0	-0.0254603	0.0197228	0.0230649	0.4142	Up	5291		1119	C2	GARGALOVIC_RESPONSE_TO_OXIDIZED_PHOSPHOLIPIDS_BLACK_DN	TRUE	11	11	0.575039	0.767967	0.767698	CGP	M4397	0	11	7	4	0	0	0.0179462	0.0443491	0.497804	0.820465	Up	4154
1120	C2	GARGALOVIC_RESPONSE_TO_OXIDIZED_PHOSPHOLIPIDS_BLACK_UP	TRUE	35	33	0.0420045	0.126173	0.126821	CGP	M2231	0	33	12	21	0	0	-0.137968	-0.116082	-1.16181	-1.03924	Down	1847		1120	C2	GARGALOVIC_RESPONSE_TO_OXIDIZED_PHOSPHOLIPIDS_BLACK_UP	TRUE	35	33	0.367222	0.585109	0.585553	CGP	M2231	1	32	14	19	0	1	-0.0943352	-0.0521168	-0.96617	-0.513675	Down	3482
1121	C2	GARGALOVIC_RESPONSE_TO_OXIDIZED_PHOSPHOLIPIDS_BLUE_DN	TRUE	62	60	0.164932	0.332019	0.33277	CGP	M12517	5	55	31	29	0	5	-0.140634	-0.0698881	-0.689366	-0.421918	Down	2756		1121	C2	GARGALOVIC_RESPONSE_TO_OXIDIZED_PHOSPHOLIPIDS_BLUE_DN	TRUE	62	60	0.66929	0.829466	0.829214	CGP	M12517	1	59	40	20	0	1	-0.0232069	0.0164386	0.0710376	0.455229	Up	4476
1122	C2	GARGALOVIC_RESPONSE_TO_OXIDIZED_PHOSPHOLIPIDS_BLUE_UP	TRUE	139	132	0.0912521	0.222829	0.223775	CGP	M11672	1	131	55	77	0	1	-0.0897176	-0.0516067	-0.666066	-0.531962	Down	2272		1122	C2	GARGALOVIC_RESPONSE_TO_OXIDIZED_PHOSPHOLIPIDS_BLUE_UP	TRUE	139	132	0.224966	0.42979	0.430063	CGP	M11672	2	130	59	73	0	2	-0.0970414	-0.053181	-0.828173	-0.610679	Down	2904
1123	C2	GARGALOVIC_RESPONSE_TO_OXIDIZED_PHOSPHOLIPIDS_BROWN_UP	TRUE	16	14	0.264494	0.452765	0.453582	CGP	M27965	0	14	11	3	0	0	0.0750974	0.0817562	0.783671	0.923312	Up	3241		1123	C2	GARGALOVIC_RESPONSE_TO_OXIDIZED_PHOSPHOLIPIDS_BROWN_UP	TRUE	16	14	0.132191	0.298979	0.299089	CGP	M27965	1	13	4	10	0	1	-0.214022	-0.189819	-1.84743	-1.70462	Down	2453
1124	C2	GARGALOVIC_RESPONSE_TO_OXIDIZED_PHOSPHOLIPIDS_CYAN_UP	TRUE	17	17	0.157943	0.322149	0.322924	CGP	M27968	0	17	8	9	0	0	-0.0799718	-0.0709651	-1.05819	-0.862998	Down	2720		1124	C2	GARGALOVIC_RESPONSE_TO_OXIDIZED_PHOSPHOLIPIDS_CYAN_UP	TRUE	17	17	0.331534	0.546938	0.547545	CGP	M27968	1	16	6	11	0	1	-0.0675611	-0.031769	-1.20098	-0.914519	Down	3363
1125	C2	GARGALOVIC_RESPONSE_TO_OXIDIZED_PHOSPHOLIPIDS_GREEN_DN	TRUE	24	23	0.467268	0.650568	0.651737	CGP	M19520	1	22	17	6	0	1	0.000471782	0.0523753	0.356286	0.816776	Up	3984		1125	C2	GARGALOVIC_RESPONSE_TO_OXIDIZED_PHOSPHOLIPIDS_GREEN_DN	TRUE	24	23	0.525757	0.72666	0.726626	CGP	M19520	0	23	11	12	0	0	0.0202048	0.00688004	0.407491	0.228981	Up	4013
1126	C2	GARGALOVIC_RESPONSE_TO_OXIDIZED_PHOSPHOLIPIDS_GREEN_UP	TRUE	26	25	0.147771	0.308788	0.30962	CGP	M5968	1	24	10	15	0	1	-0.163465	-0.108155	-0.938981	-0.771486	Down	2655		1126	C2	GARGALOVIC_RESPONSE_TO_OXIDIZED_PHOSPHOLIPIDS_GREEN_UP	TRUE	26	25	0.154332	0.333945	0.334063	CGP	M5968	1	24	7	18	1	0	-0.104553	-0.128239	-1.39564	-1.46948	Down	2564
1127	C2	GARGALOVIC_RESPONSE_TO_OXIDIZED_PHOSPHOLIPIDS_GREY_DN	TRUE	78	73	0.0377159	0.116638	0.11722	CGP	M8565	5	68	31	42	0	5	-0.138706	-0.126485	-0.934165	-0.8805	Down	1794		1127	C2	GARGALOVIC_RESPONSE_TO_OXIDIZED_PHOSPHOLIPIDS_GREY_DN	TRUE	78	73	0.065797	0.180179	0.180425	CGP	M8565	5	68	27	46	1	4	-0.150013	-0.139536	-1.30441	-1.09023	Down	2026
1128	C2	GARGALOVIC_RESPONSE_TO_OXIDIZED_PHOSPHOLIPIDS_GREY_UP	TRUE	18	17	0.150272	0.312017	0.312834	CGP	M19133	0	17	6	11	0	0	-0.151281	-0.139293	-1.07604	-1.14841	Down	2672		1128	C2	GARGALOVIC_RESPONSE_TO_OXIDIZED_PHOSPHOLIPIDS_GREY_UP	TRUE	18	17	0.336592	0.553334	0.553928	CGP	M19133	1	16	7	10	0	1	-0.11214	-0.0476194	-1.32844	-0.573673	Down	3374
1129	C2	GARGALOVIC_RESPONSE_TO_OXIDIZED_PHOSPHOLIPIDS_LIGHTGREEN_DN	TRUE	8	8	0.0576748	0.159671	0.160312	CGP	M27969	1	7	4	4	0	1	-0.259623	-0.259623	-1.95004	-1.95004	Down	2004		1129	C2	GARGALOVIC_RESPONSE_TO_OXIDIZED_PHOSPHOLIPIDS_LIGHTGREEN_DN	TRUE	8	8	0.031928	0.103589	0.103686	CGP	M27969	2	6	3	5	0	2	-0.411327	-0.411327	-3.49205	-3.49205	Down	1710
1130	C2	GARGALOVIC_RESPONSE_TO_OXIDIZED_PHOSPHOLIPIDS_LIGHTYELLOW_UP	TRUE	11	11	0.0608486	0.16671	0.167357	CGP	M19724	0	11	3	8	0	0	-0.124313	-0.137687	-1.66301	-1.51862	Down	2025		1130	C2	GARGALOVIC_RESPONSE_TO_OXIDIZED_PHOSPHOLIPIDS_LIGHTYELLOW_UP	TRUE	11	11	0.59652	0.785285	0.785095	CGP	M19724	0	11	3	8	0	0	-0.0424915	-0.0677936	-0.81433	-0.84313	Down	4211
1131	C2	GARGALOVIC_RESPONSE_TO_OXIDIZED_PHOSPHOLIPIDS_MAGENTA_DN	TRUE	12	12	0.525743	0.695973	0.697018	CGP	M168	0	12	7	5	0	0	0.0196158	0.0315898	0.456035	0.468325	Up	4191		1131	C2	GARGALOVIC_RESPONSE_TO_OXIDIZED_PHOSPHOLIPIDS_MAGENTA_DN	TRUE	12	12	0.209388	0.408799	0.409	CGP	M168	0	12	9	3	0	0	0.0805512	0.0760047	1.30262	1.19396	Up	2841
1132	C2	GARGALOVIC_RESPONSE_TO_OXIDIZED_PHOSPHOLIPIDS_MAGENTA_UP	TRUE	27	26	0.0141078	0.054166	0.054546	CGP	M2422	1	25	6	20	0	1	-0.18416	-0.172555	-1.51031	-1.65198	Down	1445		1132	C2	GARGALOVIC_RESPONSE_TO_OXIDIZED_PHOSPHOLIPIDS_MAGENTA_UP	TRUE	27	26	0.53562	0.734821	0.73474	CGP	M2422	1	25	13	13	1	0	0.0415644	0.00871169	0.364268	0.233707	Up	4044
1133	C2	GARGALOVIC_RESPONSE_TO_OXIDIZED_PHOSPHOLIPIDS_PINK_DN	TRUE	34	33	0.099693	0.235661	0.236663	CGP	M27963	2	31	12	21	0	2	-0.142989	-0.112076	-0.963161	-0.840274	Down	2347		1133	C2	GARGALOVIC_RESPONSE_TO_OXIDIZED_PHOSPHOLIPIDS_PINK_DN	TRUE	34	33	0.0283741	0.0948391	0.0949569	CGP	M27963	2	31	12	21	0	2	-0.178104	-0.178664	-1.94989	-1.8178	Down	1659
1134	C2	GARGALOVIC_RESPONSE_TO_OXIDIZED_PHOSPHOLIPIDS_PURPLE_DN	TRUE	11	9	0.0140207	0.0539063	0.0542858	CGP	M27964	0	9	2	7	0	0	-0.30106	-0.30106	-2.35841	-2.35841	Down	1443		1134	C2	GARGALOVIC_RESPONSE_TO_OXIDIZED_PHOSPHOLIPIDS_PURPLE_DN	TRUE	11	9	0.202413	0.400351	0.400599	CGP	M27964	0	9	6	3	0	0	0.0810446	0.0810446	1.53623	1.53623	Up	2805
1135	C2	GARGALOVIC_RESPONSE_TO_OXIDIZED_PHOSPHOLIPIDS_RED_DN	TRUE	26	26	0.20171	0.379481	0.380186	CGP	M18008	0	26	11	15	0	0	-0.0930232	-0.0932205	-0.820864	-0.6918	Down	2949		1135	C2	GARGALOVIC_RESPONSE_TO_OXIDIZED_PHOSPHOLIPIDS_RED_DN	TRUE	26	26	0.806248	0.909344	0.909469	CGP	M18008	2	24	13	13	0	2	-0.055301	-0.0133728	-0.00251638	0.230917	Up	4919
1136	C2	GARGALOVIC_RESPONSE_TO_OXIDIZED_PHOSPHOLIPIDS_RED_UP	TRUE	15	15	0.0644957	0.174509	0.175283	CGP	M4035	0	15	13	2	0	0	0.172366	0.154236	1.30445	1.24982	Up	2050		1136	C2	GARGALOVIC_RESPONSE_TO_OXIDIZED_PHOSPHOLIPIDS_RED_UP	TRUE	15	15	0.020658	0.0735625	0.0737037	CGP	M4035	0	15	1	14	0	0	-0.271048	-0.275015	-2.63769	-2.76717	Down	1558
1137	C2	GARGALOVIC_RESPONSE_TO_OXIDIZED_PHOSPHOLIPIDS_SALMON_DN	TRUE	15	15	0.0314438	0.101014	0.101574	CGP	M27967	0	15	9	6	0	0	0.187072	0.170955	1.55147	1.54555	Up	1727		1137	C2	GARGALOVIC_RESPONSE_TO_OXIDIZED_PHOSPHOLIPIDS_SALMON_DN	TRUE	15	15	0.139171	0.309964	0.310033	CGP	M27967	2	13	4	11	1	1	-0.175956	-0.204158	-1.81489	-1.70444	Down	2491
1138	C2	GARGALOVIC_RESPONSE_TO_OXIDIZED_PHOSPHOLIPIDS_TAN_DN	TRUE	11	11	5.62562e-08	1.41868e-06	1.4521e-06	CGP	M27966	2	9	1	10	0	2	-0.542703	-0.481327	-4.92387	-4.49082	Down	220		1138	C2	GARGALOVIC_RESPONSE_TO_OXIDIZED_PHOSPHOLIPIDS_TAN_DN	TRUE	11	11	0.167067	0.352564	0.352741	CGP	M27966	1	10	3	8	0	1	-0.204086	-0.15287	-1.99205	-1.60691	Down	2629
1139	C2	GARGALOVIC_RESPONSE_TO_OXIDIZED_PHOSPHOLIPIDS_TURQUOISE_DN	TRUE	56	55	0.000276796	0.00231624	0.00235577	CGP	M19590	0	55	45	10	0	0	0.174977	0.179865	1.56381	1.6454	Up	663		1139	C2	GARGALOVIC_RESPONSE_TO_OXIDIZED_PHOSPHOLIPIDS_TURQUOISE_DN	TRUE	56	55	0.012546	0.0490867	0.0492346	CGP	M19590	1	54	18	37	0	1	-0.216346	-0.196205	-1.82969	-1.77832	Down	1418
1140	C2	GARGALOVIC_RESPONSE_TO_OXIDIZED_PHOSPHOLIPIDS_TURQUOISE_UP	TRUE	82	78	0.00286178	0.0153489	0.0155103	CGP	M15537	1	77	25	53	0	1	-0.159713	-0.131427	-1.27116	-1.22699	Down	1034		1140	C2	GARGALOVIC_RESPONSE_TO_OXIDIZED_PHOSPHOLIPIDS_TURQUOISE_UP	TRUE	82	78	0.446373	0.660331	0.660544	CGP	M15537	1	77	30	48	1	0	-0.0329731	-0.0523069	-0.604091	-0.711374	Down	3750
1141	C2	GARGALOVIC_RESPONSE_TO_OXIDIZED_PHOSPHOLIPIDS_YELLOW_DN	TRUE	23	23	0.4415	0.631231	0.632549	CGP	M10172	0	23	17	6	0	0	0.0304824	0.0511156	0.401521	0.623572	Up	3880		1141	C2	GARGALOVIC_RESPONSE_TO_OXIDIZED_PHOSPHOLIPIDS_YELLOW_DN	TRUE	23	23	0.439494	0.65458	0.654834	CGP	M10172	0	23	14	9	0	0	0.0418304	0.0415584	0.508054	0.650208	Up	3725
1142	C2	GARGALOVIC_RESPONSE_TO_OXIDIZED_PHOSPHOLIPIDS_YELLOW_UP	TRUE	32	32	0.300811	0.49346	0.49442	CGP	M1930	0	32	11	21	0	0	-0.0629371	-0.0422678	-0.62679	-0.529292	Down	3380		1142	C2	GARGALOVIC_RESPONSE_TO_OXIDIZED_PHOSPHOLIPIDS_YELLOW_UP	TRUE	32	32	0.574366	0.767666	0.767403	CGP	M1930	0	32	12	20	0	0	-0.0568944	-0.0404065	-0.610663	-0.593373	Down	4151
1143	C2	GARY_CD5_TARGETS_DN	TRUE	436	428	0.00240382	0.0134984	0.0136531	CGP	M13893	2	426	299	129	0	2	0.0607544	0.0724107	0.817103	0.927373	Up	988		1143	C2	GARY_CD5_TARGETS_DN	TRUE	436	428	0.00265432	0.0136101	0.0136899	CGP	M13893	19	409	152	276	0	19	-0.14154	-0.0704975	-1.49566	-1.03291	Down	1082
1144	C2	GARY_CD5_TARGETS_UP	TRUE	473	457	0.0817123	0.20597	0.206839	CGP	M17693	1	456	286	171	0	1	0.0374208	0.0477385	0.438778	0.537729	Up	2201		1144	C2	GARY_CD5_TARGETS_UP	TRUE	473	457	0.0152369	0.0577817	0.0579341	CGP	M17693	34	423	202	255	1	33	-0.139872	-0.0653779	-1.27361	-0.743363	Down	1463
1145	C2	GAURNIER_PSMD4_TARGETS	TRUE	73	61	0.049831	0.143393	0.144044	CGP	M11428	3	58	37	24	2	1	0.125615	0.141812	0.789397	0.952278	Up	1928		1145	C2	GAURNIER_PSMD4_TARGETS	TRUE	73	61	1.40537e-44	7.08815e-42	8.58522e-42	CGP	M11428	38	23	1	60	0	38	-1.30267	-1.22983	-9.54435	-9.56037	Down	11
1146	C2	GAUSSMANN_MLL_AF4_FUSION_TARGETS_A_DN	TRUE	90	84	0.0978985	0.234314	0.23535	CGP	M1111	6	78	34	50	0	6	-0.154806	-0.119717	-0.733787	-0.546082	Down	2318		1146	C2	GAUSSMANN_MLL_AF4_FUSION_TARGETS_A_DN	TRUE	90	84	0.229595	0.435336	0.435581	CGP	M1111	8	76	37	47	2	6	-0.0870881	-0.0871957	-0.895074	-0.630772	Down	2926
1147	C2	GAUSSMANN_MLL_AF4_FUSION_TARGETS_A_UP	TRUE	191	186	0.136668	0.293547	0.294435	CGP	M1110	8	178	91	95	2	6	-0.0933087	-0.0569752	-0.568421	-0.394369	Down	2583		1147	C2	GAUSSMANN_MLL_AF4_FUSION_TARGETS_A_UP	TRUE	191	186	0.446068	0.660331	0.660544	CGP	M1110	17	169	91	95	8	9	-0.0362946	-0.0321895	-0.589044	-0.261826	Down	3746
1148	C2	GAUSSMANN_MLL_AF4_FUSION_TARGETS_B_DN	TRUE	8	7	0.931272	0.963756	0.96388	CGP	M9012	0	7	4	3	0	0	0.0115115	0.0115115	0.0290094	0.0290094	Up	5361		1148	C2	GAUSSMANN_MLL_AF4_FUSION_TARGETS_B_DN	TRUE	8	7	0.572577	0.766013	0.765757	CGP	M9012	0	7	2	5	0	0	-0.0983208	-0.0983208	-1.00371	-1.00371	Down	4147
1149	C2	GAUSSMANN_MLL_AF4_FUSION_TARGETS_B_UP	TRUE	25	23	0.0151843	0.0576031	0.0579957	CGP	M14833	4	19	8	15	0	4	-0.35073	-0.254342	-1.64262	-1.38414	Down	1462		1149	C2	GAUSSMANN_MLL_AF4_FUSION_TARGETS_B_UP	TRUE	25	23	0.169759	0.355464	0.355616	CGP	M14833	4	19	9	14	1	3	-0.18548	-0.126447	-1.46159	-1.34533	Down	2649
1150	C2	GAUSSMANN_MLL_AF4_FUSION_TARGETS_C_DN	TRUE	18	17	0.970973	0.984279	0.984401	CGP	M1115	2	15	8	9	0	2	-0.081493	-0.0641101	-0.0300358	-0.139454	Up	5473		1150	C2	GAUSSMANN_MLL_AF4_FUSION_TARGETS_C_DN	TRUE	18	17	0.786364	0.897315	0.897349	CGP	M1115	0	17	8	9	0	0	-0.00129346	-0.0208861	0.107556	0.116253	Up	4862
1151	C2	GAUSSMANN_MLL_AF4_FUSION_TARGETS_C_UP	TRUE	164	161	0.0650315	0.175306	0.176122	CGP	M1113	9	152	74	87	2	7	-0.111285	-0.067677	-0.712733	-0.428062	Down	2058		1151	C2	GAUSSMANN_MLL_AF4_FUSION_TARGETS_C_UP	TRUE	164	161	0.689847	0.841827	0.84183	CGP	M1113	7	154	76	85	0	7	-0.0611341	-0.0199196	-0.39667	-0.165466	Down	4546
1152	C2	GAUSSMANN_MLL_AF4_FUSION_TARGETS_D_DN	TRUE	10	9	0.300232	0.49346	0.49442	CGP	M527	1	8	3	6	0	1	-0.193798	-0.193798	-1.04561	-1.04561	Down	3375		1152	C2	GAUSSMANN_MLL_AF4_FUSION_TARGETS_D_DN	TRUE	10	9	0.575145	0.767967	0.767698	CGP	M527	1	8	4	5	0	1	-0.0389768	-0.0389768	-1.04846	-1.04846	Down	4155
1153	C2	GAUSSMANN_MLL_AF4_FUSION_TARGETS_D_UP	TRUE	38	37	0.0462909	0.136173	0.136832	CGP	M1801	1	36	17	20	0	1	-0.174964	-0.109643	-1.11226	-0.828999	Down	1886		1153	C2	GAUSSMANN_MLL_AF4_FUSION_TARGETS_D_UP	TRUE	38	37	0.556097	0.752127	0.751948	CGP	M1801	2	35	16	21	1	1	-0.0623537	-0.0651617	-0.642089	-0.425871	Down	4102
1154	C2	GAUSSMANN_MLL_AF4_FUSION_TARGETS_E_DN	TRUE	22	22	0.177446	0.346522	0.347311	CGP	M2039	2	20	10	12	0	2	-0.121325	-0.0777238	-0.939648	-0.624976	Down	2841		1154	C2	GAUSSMANN_MLL_AF4_FUSION_TARGETS_E_DN	TRUE	22	22	0.842325	0.931247	0.931391	CGP	M2039	3	19	8	14	2	1	0.0914718	0.00359016	0.0342632	0.00451547	Up	5017
1155	C2	GAUSSMANN_MLL_AF4_FUSION_TARGETS_E_UP	TRUE	98	95	1.08333e-08	3.11414e-07	3.20222e-07	CGP	M11319	13	82	36	59	0	13	-0.37255	-0.2892	-2.32514	-1.96797	Down	193		1155	C2	GAUSSMANN_MLL_AF4_FUSION_TARGETS_E_UP	TRUE	98	95	0.0015728	0.00872525	0.00878692	CGP	M11319	12	83	34	61	2	10	-0.252691	-0.199502	-1.99692	-1.77518	Down	1000
1156	C2	GAUSSMANN_MLL_AF4_FUSION_TARGETS_F_DN	TRUE	34	32	0.204898	0.382337	0.383143	CGP	M588	3	29	18	14	0	3	-0.199914	-0.149856	-0.762399	-0.658492	Down	2973		1156	C2	GAUSSMANN_MLL_AF4_FUSION_TARGETS_F_DN	TRUE	34	32	0.0167086	0.0622145	0.0623653	CGP	M588	6	26	13	19	1	5	-0.237956	-0.200538	-2.20505	-1.71307	Down	1490
1157	C2	GAUSSMANN_MLL_AF4_FUSION_TARGETS_F_UP	TRUE	179	174	4.23018e-05	0.000487921	0.000496955	CGP	M8544	18	156	66	108	0	18	-0.224847	-0.184377	-1.4756	-1.24896	Down	481		1157	C2	GAUSSMANN_MLL_AF4_FUSION_TARGETS_F_UP	TRUE	179	174	0.0607183	0.170478	0.170757	CGP	M8544	8	166	72	102	4	4	-0.107908	-0.107533	-1.09411	-0.935654	Down	1976
1158	C2	GAUSSMANN_MLL_AF4_FUSION_TARGETS_G_DN	TRUE	33	33	0.168141	0.33604	0.336772	CGP	M11023	5	28	15	18	0	5	-0.226396	-0.126985	-0.847751	-0.425442	Down	2776		1158	C2	GAUSSMANN_MLL_AF4_FUSION_TARGETS_G_DN	TRUE	33	33	0.0542912	0.156155	0.15645	CGP	M11023	1	32	12	21	0	1	-0.204191	-0.177336	-1.66993	-1.57727	Down	1928
1159	C2	GAUSSMANN_MLL_AF4_FUSION_TARGETS_G_UP	TRUE	236	215	0.0329284	0.104512	0.105073	CGP	M18095	14	201	102	113	4	10	-0.107575	-0.0795787	-0.771394	-0.521216	Down	1748		1159	C2	GAUSSMANN_MLL_AF4_FUSION_TARGETS_G_UP	TRUE	236	215	0.478905	0.68692	0.687123	CGP	M18095	21	194	102	113	8	13	-0.067261	-0.0474014	-0.550361	-0.237627	Down	3867
1160	C2	GAUTSCHI_SRC_SIGNALING	TRUE	8	8	0.000456122	0.0035098	0.00356216	CGP	M14722	1	7	1	7	0	1	-0.492523	-0.492523	-3.56286	-3.56286	Down	721		1160	C2	GAUTSCHI_SRC_SIGNALING	TRUE	8	8	0.209575	0.408833	0.409032	CGP	M14722	1	7	4	4	0	1	-0.187476	-0.187476	-2.00198	-2.00198	Down	2844
1161	C2	GAVIN_FOXP3_TARGETS_CLUSTER_P2	TRUE	77	73	0.0792618	0.201533	0.202407	CGP	M1732	3	70	32	41	0	3	-0.12493	-0.0927544	-0.798379	-0.577659	Down	2182		1161	C2	GAVIN_FOXP3_TARGETS_CLUSTER_P2	TRUE	77	73	8.97534e-05	0.000756766	0.000765061	CGP	M1732	12	61	29	44	0	12	-0.309668	-0.240984	-2.67774	-2.013	Down	658
1162	C2	GAVIN_FOXP3_TARGETS_CLUSTER_P3	TRUE	157	153	0.135146	0.290841	0.291728	CGP	M1733	5	148	66	87	2	3	-0.0722184	-0.0610412	-0.579976	-0.546528	Down	2578		1162	C2	GAVIN_FOXP3_TARGETS_CLUSTER_P3	TRUE	157	153	6.34843e-05	0.000559065	0.000565699	CGP	M1733	21	132	60	93	1	20	-0.269472	-0.201771	-2.2948	-1.85934	Down	630
1163	C2	GAVIN_FOXP3_TARGETS_CLUSTER_P4	TRUE	101	97	0.138373	0.296219	0.297102	CGP	M1734	4	93	48	49	1	3	-0.0945895	-0.0579518	-0.636192	-0.433343	Down	2591		1163	C2	GAVIN_FOXP3_TARGETS_CLUSTER_P4	TRUE	101	97	1.5032e-06	1.98094e-05	2.01085e-05	CGP	M1734	13	84	29	68	0	13	-0.365181	-0.275131	-2.97809	-2.52558	Down	421
1164	C2	GAVIN_FOXP3_TARGETS_CLUSTER_P6	TRUE	91	89	0.0263093	0.0881425	0.0886327	CGP	M1735	0	89	69	20	0	0	0.112575	0.145759	0.794299	1.09205	Up	1656		1164	C2	GAVIN_FOXP3_TARGETS_CLUSTER_P6	TRUE	91	89	2.06537e-07	3.13079e-06	3.18972e-06	CGP	M1735	10	79	21	68	0	10	-0.389532	-0.348434	-3.20341	-2.9995	Down	366
1165	C2	GAVIN_FOXP3_TARGETS_CLUSTER_P7	TRUE	90	86	5.68226e-05	0.000626743	0.000637572	CGP	M1736	5	81	30	56	0	5	-0.226684	-0.195766	-1.66722	-1.55188	Down	503		1165	C2	GAVIN_FOXP3_TARGETS_CLUSTER_P7	TRUE	90	86	0.00477603	0.0222294	0.0223288	CGP	M1736	9	77	34	52	0	9	-0.235795	-0.16805	-1.85933	-1.48568	Down	1192
1166	C2	GAVIN_FOXP3_TARGETS_CLUSTER_T4	TRUE	97	95	0.726919	0.839418	0.840245	CGP	M1729	2	93	50	45	0	2	-0.0231725	0.00416397	0.0683967	0.159495	Up	4803		1166	C2	GAVIN_FOXP3_TARGETS_CLUSTER_T4	TRUE	97	95	5.03996e-06	5.88667e-05	5.97192e-05	CGP	M1729	10	85	29	66	0	10	-0.31456	-0.192635	-2.86131	-2.22576	Down	475
1167	C2	GAVIN_FOXP3_TARGETS_CLUSTER_T7	TRUE	96	92	0.0535859	0.150988	0.151629	CGP	M1731	1	91	60	32	0	1	0.0429612	0.0622827	0.678792	0.830304	Up	1969		1167	C2	GAVIN_FOXP3_TARGETS_CLUSTER_T7	TRUE	96	92	0.0334563	0.107348	0.107436	CGP	M1731	4	88	34	58	0	4	-0.147151	-0.0749971	-1.44968	-0.979659	Down	1729
1168	C2	GAVIN_IL2_RESPONSIVE_FOXP3_TARGETS_DN	TRUE	5	5	0.413072	0.60482	0.606085	CGP	M1740	0	5	4	1	0	0	0.0946184	0.0946184	0.934236	0.934236	Up	3789		1168	C2	GAVIN_IL2_RESPONSIVE_FOXP3_TARGETS_DN	TRUE	5	5	0.443512	0.658327	0.658557	CGP	M1740	0	5	2	3	0	0	-0.130898	-0.130898	-1.60413	-1.60413	Down	3737
1169	C2	GAVIN_IL2_RESPONSIVE_FOXP3_TARGETS_UP	TRUE	19	18	0.241352	0.427393	0.428326	CGP	M1739	0	18	13	5	0	0	0.0629035	0.074529	0.74067	0.82785	Up	3133		1169	C2	GAVIN_IL2_RESPONSIVE_FOXP3_TARGETS_UP	TRUE	19	18	0.000749582	0.00471506	0.00474793	CGP	M1739	4	14	6	12	0	4	-0.408189	-0.373692	-3.88464	-3.68419	Down	882
1170	C2	GAVIN_PDE3B_TARGETS	TRUE	22	21	0.033413	0.105929	0.106496	CGP	M1737	0	21	7	14	0	0	-0.205201	-0.212313	-1.4407	-1.54704	Down	1750		1170	C2	GAVIN_PDE3B_TARGETS	TRUE	22	21	5.46576e-13	1.78377e-11	1.83236e-11	CGP	M1737	9	12	4	17	0	9	-0.840246	-0.798451	-7.51809	-7.4556	Down	170
1171	C2	GAZDA_DIAMOND_BLACKFAN_ANEMIA_ERYTHROID_DN	TRUE	467	431	0.201321	0.379006	0.379713	CGP	M19016	11	420	256	175	3	8	0.0145509	0.0427019	0.297647	0.508264	Up	2947		1171	C2	GAZDA_DIAMOND_BLACKFAN_ANEMIA_ERYTHROID_DN	TRUE	467	431	0.896254	0.955911	0.955748	CGP	M19016	24	407	227	204	6	18	-0.0343487	-0.00855777	-0.263502	0.0161678	Down	5201
1172	C2	GAZDA_DIAMOND_BLACKFAN_ANEMIA_ERYTHROID_UP	TRUE	26	26	0.727456	0.839593	0.840419	CGP	M14024	0	26	8	18	0	0	-0.0143117	-0.0405025	-0.253421	-0.54231	Down	4807		1172	C2	GAZDA_DIAMOND_BLACKFAN_ANEMIA_ERYTHROID_UP	TRUE	26	26	0.524231	0.725838	0.725817	CGP	M14024	1	25	13	13	0	1	-0.0679295	-0.0256767	-0.760535	-0.375995	Down	4007
1173	C2	GAZDA_DIAMOND_BLACKFAN_ANEMIA_MYELOID_DN	TRUE	39	37	0.033688	0.106701	0.10727	CGP	M6979	0	37	30	7	0	0	0.0690081	0.102324	1.01574	1.42748	Up	1751		1173	C2	GAZDA_DIAMOND_BLACKFAN_ANEMIA_MYELOID_DN	TRUE	39	37	0.918928	0.965152	0.96504	CGP	M6979	0	37	21	16	0	0	-0.0448138	-0.00313187	-0.263485	-0.0119572	Down	5282
1174	C2	GAZDA_DIAMOND_BLACKFAN_ANEMIA_MYELOID_UP	TRUE	30	30	0.156919	0.320304	0.32108	CGP	M19107	0	30	14	16	0	0	-0.120042	-0.102723	-0.855119	-0.929859	Down	2718		1174	C2	GAZDA_DIAMOND_BLACKFAN_ANEMIA_MYELOID_UP	TRUE	30	30	0.154997	0.334861	0.335106	CGP	M19107	0	30	10	20	0	0	-0.116937	-0.0894507	-1.32374	-1.11774	Down	2568
1175	C2	GAZDA_DIAMOND_BLACKFAN_ANEMIA_PROGENITOR_DN	TRUE	66	64	0.139338	0.297212	0.298086	CGP	M12812	1	63	42	22	0	1	0.00994023	0.0669407	0.560278	0.789205	Up	2601		1175	C2	GAZDA_DIAMOND_BLACKFAN_ANEMIA_PROGENITOR_DN	TRUE	66	64	0.501781	0.707466	0.707564	CGP	M12812	3	61	32	32	0	3	-0.0168745	0.0178789	0.245482	0.279939	Up	3935
1176	C2	GAZDA_DIAMOND_BLACKFAN_ANEMIA_PROGENITOR_UP	TRUE	39	37	0.310097	0.504337	0.505271	CGP	M6984	0	37	16	21	0	0	-0.0818305	-0.0599982	-0.593645	-0.500811	Down	3411		1176	C2	GAZDA_DIAMOND_BLACKFAN_ANEMIA_PROGENITOR_UP	TRUE	39	37	0.025518	0.0875535	0.0876863	CGP	M6984	4	33	16	21	0	4	-0.217346	-0.1571	-1.94374	-1.50923	Down	1617
1177	C2	GAZIN_EPIGENETIC_SILENCING_BY_KRAS	TRUE	25	23	0.381687	0.573565	0.574464	CGP	M1770	0	23	16	7	0	0	0.0450022	0.0464597	0.475131	0.574492	Up	3692		1177	C2	GAZIN_EPIGENETIC_SILENCING_BY_KRAS	TRUE	25	23	0.950056	0.978087	0.9778	CGP	M1770	1	22	14	9	1	0	-0.00807245	-0.0243475	-0.235108	-0.110233	Down	5389
1178	C2	GEISS_RESPONSE_TO_DSRNA_DN	TRUE	15	15	0.2275	0.410195	0.41104	CGP	M19944	3	12	8	7	0	3	-0.214187	-0.192854	-0.977749	-0.858324	Down	3077		1178	C2	GEISS_RESPONSE_TO_DSRNA_DN	TRUE	15	15	0.0912418	0.229262	0.229587	CGP	M19944	2	13	7	8	0	2	-0.276455	-0.254773	-2.18518	-1.84248	Down	2208
1179	C2	GEISS_RESPONSE_TO_DSRNA_UP	TRUE	39	39	0.322475	0.516481	0.517352	CGP	M3911	1	38	21	18	0	1	-0.00790576	0.00613272	0.451866	0.426242	Up	3464		1179	C2	GEISS_RESPONSE_TO_DSRNA_UP	TRUE	39	39	9.15476e-12	2.54141e-10	2.60985e-10	CGP	M3911	7	32	4	35	0	7	-0.530265	-0.496901	-5.40862	-5.27762	Down	199
1180	C2	GENTILE_RESPONSE_CLUSTER_D3	TRUE	53	53	0.47772	0.659716	0.661009	CGP	M11338	2	51	34	19	0	2	0.00793314	0.0526995	0.246606	0.572167	Up	4016		1180	C2	GENTILE_RESPONSE_CLUSTER_D3	TRUE	53	53	0.0636312	0.175985	0.176244	CGP	M11338	1	52	18	35	0	1	-0.118682	-0.0919804	-1.40469	-1.23203	Down	2006
1181	C2	GENTILE_UV_HIGH_DOSE_DN	TRUE	290	283	0.0802421	0.203559	0.204435	CGP	M13630	11	272	136	147	0	11	-0.10436	-0.0483219	-0.61915	-0.343592	Down	2187		1181	C2	GENTILE_UV_HIGH_DOSE_DN	TRUE	290	283	0.0556991	0.159617	0.159913	CGP	M13630	8	275	115	168	0	8	-0.106285	-0.074115	-1.03358	-0.913532	Down	1936
1182	C2	GENTILE_UV_HIGH_DOSE_UP	TRUE	23	20	0.663607	0.795392	0.796309	CGP	M7048	1	19	11	9	0	1	-0.095631	-0.0781325	-0.364301	-0.0813859	Down	4628		1182	C2	GENTILE_UV_HIGH_DOSE_UP	TRUE	23	20	0.0143891	0.055208	0.0553613	CGP	M7048	2	18	5	15	0	2	-0.329989	-0.322649	-2.49038	-2.53562	Down	1446
1183	C2	GENTILE_UV_LOW_DOSE_DN	TRUE	64	63	1.7336e-06	3.05333e-05	3.11481e-05	CGP	M4594	5	58	16	47	0	5	-0.276673	-0.241031	-2.1529	-2.05021	Down	315		1183	C2	GENTILE_UV_LOW_DOSE_DN	TRUE	64	63	0.885797	0.951296	0.951191	CGP	M4594	1	62	31	32	0	1	-0.0410922	-0.0256794	-0.272168	-0.150171	Down	5166
1184	C2	GENTILE_UV_LOW_DOSE_UP	TRUE	25	23	0.359928	0.552388	0.553379	CGP	M17864	0	23	14	9	0	0	0.0502428	0.0285939	0.510557	0.458073	Up	3615		1184	C2	GENTILE_UV_LOW_DOSE_UP	TRUE	25	23	0.614658	0.79658	0.796283	CGP	M17864	3	20	14	9	1	2	0.00867055	0.0281267	0.233153	0.607955	Up	4280
1185	C2	GENTILE_UV_RESPONSE_CLUSTER_D1	TRUE	17	17	0.072157	0.18928	0.190182	CGP	M3990	2	15	7	10	0	2	-0.326603	-0.196088	-1.36897	-1.09347	Down	2115		1185	C2	GENTILE_UV_RESPONSE_CLUSTER_D1	TRUE	17	17	0.0389209	0.12068	0.120875	CGP	M3990	1	16	6	11	0	1	-0.304987	-0.167867	-2.32387	-2.0124	Down	1789
1186	C2	GENTILE_UV_RESPONSE_CLUSTER_D2	TRUE	38	37	0.0159871	0.0600924	0.0604934	CGP	M12861	1	36	15	22	0	1	-0.194193	-0.158137	-1.3232	-1.14525	Down	1476		1186	C2	GENTILE_UV_RESPONSE_CLUSTER_D2	TRUE	38	37	0.602547	0.78874	0.788511	CGP	M12861	2	35	20	17	0	2	-0.0886117	-0.0475327	-0.593213	-0.307633	Down	4238
1187	C2	GENTILE_UV_RESPONSE_CLUSTER_D4	TRUE	54	54	0.0298561	0.0970367	0.0975914	CGP	M15468	3	51	21	33	0	3	-0.1282	-0.0829806	-1.05929	-0.858413	Down	1707		1187	C2	GENTILE_UV_RESPONSE_CLUSTER_D4	TRUE	54	54	0.84709	0.933211	0.933326	CGP	M15468	0	54	24	30	0	0	-0.03581	-0.0389847	-0.291269	-0.392811	Down	5036
1188	C2	GENTILE_UV_RESPONSE_CLUSTER_D5	TRUE	36	34	0.109154	0.251378	0.252359	CGP	M13814	0	34	14	20	0	0	-0.104584	-0.0768604	-0.923933	-0.777714	Down	2409		1188	C2	GENTILE_UV_RESPONSE_CLUSTER_D5	TRUE	36	34	0.518132	0.721535	0.721553	CGP	M13814	0	34	12	22	0	0	-0.0424015	-0.0525443	-0.652223	-0.770233	Down	3984
[truncated: 4,360 more rows]

## Sheet: Figure 4
Figure 4b-c. IHC, ISH scores and Gene expression
[truncated: 85 more rows]

## Sheet: Figure 5
Figure 5a_Correlation of Gene Expression and Methylation				Figure 5b_OAW42 HLA-A,B,C flow cytometry % MFI of Untreated							Figure 5c_OAW42 HLA-A,B,C flow cytometry % MFI of DMSO Treated								Figure 5f_Fibroblast 72-h CTG cell viability assay_% change in cell viability of untreated (averaged)																				Figure 5h_Log2RPKM+1_Untreated and TGFb1 in 3 fibroblast lines
[truncated: 387 more rows]
[truncated: 2 more columns]

[truncated: 6 more sheets: Supplementary Figure 1, Supplementary Figure 2, Supplementary Figures 3, 7 and8, Supplementary Figure 4, Supplementary Figure 5, Supplementary Figure 6]
